# Supplementary material for: Genome-Scale Reconstruction of the Human Astrocyte Metabolic Network
Source: Front Aging Neurosci. 2017 Feb 13;9:23. doi: 10.3389/fnagi.2017.00023 (PMC5303712; doi:10.3389/fnagi.2017.00023)
Supplement: Supplementary file 3 [file DataSheet3.XLS]

## Sheet: RXNS
#	RXNID	NAME	EQUATION	EC-NUMBER	GENE ASSOCIATION	LOWER BOUND	UPPER BOUND	OBJECTIVE	COMPARTMENT	SUBSYSTEM	SBO TERM	HEPATONET1 ID	REACTOME ID	KEGG ID	EHMN ID	BIGG DATABASE ID	REFERENCES	COMMENTS	CONFIDENCE
	arachidonates1	R_1	15-epi-lipoxin B5[r] + prostaglandin H1[r] + 5-oxo-12(S)-hydroxy-eicosa-(8E,10E,14Z)-trienoyl-CoA[r] + 5-oxo-12(R)-hydroxy-eicosa-(8E,10E,14Z)-trienoyl-CoA[r] + 6,7-dihydro-LTB4[r] + 12-oxo-c-LTB3[r] + 15-epi-lipoxin A4[r] + 8,9-EET[r] + 18-hydroxy-arachidonate[r] + 14,15-EET[r] + 12-hydroxy-arachidonate[r] + 10-HETE[r] + 12-O-D-glucuronoside-13-hydroxyoctadec-(9Z)-enoate[r] + 12-hydroxy-13-O-D-g…						x	Artificial reactions	SBO:0000176								3
	cofactors_vitamins	R_2	cytochrome-C[m] + [protein]-N6-(lipoyl)lysine[c] + vitamin A derivatives[c] + vitamin D derivatives[c] + vitamin E derivatives[c] + riboflavin[c] => cofactors and vitamins[c]						m	Artificial reactions	SBO:0000176								3
	HMR_0004	R_3	1-acylglycerol-chylomicron pool[s] => 1-acylglycerol-chylomicron pool[c]						s	Transport, extracellular	SBO:0000185								3
	HMR_0005	R_4	1-acylglycerol-chylomicron pool[c] + H2O[c] => fatty acid-LD-TG1 pool[c] + glycerol[c]	EC:3.1.1.23	ENSG00000074416;ENSG00000100997;ENSG00000163686				c	Acylglycerides metabolism	SBO:0000176						PMID-2318975;PMID-15272052;PMID-8526865;PMID-889853;PMID-9341166;		3
	HMR_0009	R_5	1-acylglycerol-VLDL pool[s] => 1-acylglycerol-VLDL pool[c]						s	Transport, extracellular	SBO:0000185								3
	HMR_0010	R_6	1-acylglycerol-VLDL pool[c] + H2O[c] => fatty acid-LD-TG1 pool[c] + glycerol[c]	EC:3.1.1.23	ENSG00000074416;ENSG00000100997;ENSG00000163686				c	Pool reactions	SBO:0000176								3
	HMR_0018	R_7	cholesterol[c] <=> cholesterol[s]		ENSG00000015520				s	Transport, extracellular	SBO:0000185	r1050	REACT_13411						3
	HMR_0019	R_8	cholesterol-ester pool[s] => cholesterol-ester pool[l]		ENSG00000073060				s	Transport, extracellular	SBO:0000185								3
	HMR_0031	R_9	0.19 1,2-diacylglycerol-LD-TAG pool[c] + 0.0014 1-acyl-PE pool[c] + 0.0024 1-radyl-2-acyl-sn-glycero-3-phosphocholine[c] + 0.0006 2-lysolecithin pool[c] + 0.0008 O-1-alk-1-enyl-2-acyl-sn-glycero-3-phosphoethanolamine[c] + 0.0092 PC-LD pool[c] + 0.0034 PE-LD pool[c] + 0.0016 PI pool[c] + 0.0002 PS-LD pool[c] + 0.0004 SM pool[c] + 0.44 TAG-LD pool[c] + 0.34 cholesterol-ester pool[c] + 0.005 cholest…		ENSG00000105355;ENSG00000139914;ENSG00000147872;ENSG00000167676;ENSG00000166819;ENSG00000168000;ENSG00000176194;ENSG00000197296				c	Pool reactions	SBO:0000176								3
	HMR_0032	R_10	lipid droplet[c] => 0.19 1,2-diacylglycerol-LD-TAG pool[c] + 0.0014 1-acyl-PE pool[c] + 0.0024 1-radyl-2-acyl-sn-glycero-3-phosphocholine[c] + 0.0006 2-lysolecithin pool[c] + 0.0008 O-1-alk-1-enyl-2-acyl-sn-glycero-3-phosphoethanolamine[c] + 0.0092 PC-LD pool[c] + 0.0034 PE-LD pool[c] + 0.0016 PI pool[c] + 0.0002 PS-LD pool[c] + 0.0004 SM pool[c] + 0.44 TAG-LD pool[c] + 0.34 cholesterol-ester poo…		ENSG00000072062;ENSG00000142875;ENSG00000165059;ENSG00000170323;ENSG00000172531;ENSG00000186298;ENSG00000213639				c	Pool reactions	SBO:0000176								3
	HMR_0153	R_11	AMP[c] + PPi[c] + propanoyl-CoA[c] <=> ATP[c] + CoA[c] + propanoate[c]	EC:6.2.1.17;EC:6.2.1.1;EC:3.1.2.2	ENSG00000111058;ENSG00000131069;ENSG00000154930				c	Propanoate metabolism	SBO:0000176	r0218		R00925	RE2649C	PCOAS	PMID:11013297;PMID:11013297;PMID:10843999;PMID:11150295;PMID:1924964;PMID:2009071;PMID:7341659		3
	HMR_0154	R_12	H2O[c] + propanoyl-CoA[c] => CoA[c] + propanoate[c]	EC:3.1.2.2	ENSG00000097021;ENSG00000119673;ENSG00000123130;ENSG00000136881;ENSG00000177465;ENSG00000184227;ENSG00000205669;ENSG00000205794				c	Acyl-CoA hydrolysis	SBO:0000176				RE2649C		PMID:11013297;PMID:11013297		3
	HMR_0157	R_13	butyryl-CoA[c] => butyryl-CoA[m]						m	Transport, mitochondrial	SBO:0000185								3
	HMR_0158	R_14	L-carnitine[c] + butyryl-CoA[m] <=> L-carnitine[m] + butyryl-CoA[c]		ENSG00000012660;ENSG00000026652;ENSG00000100344;ENSG00000102125;ENSG00000111684;ENSG00000123684;ENSG00000125505;ENSG00000141446				m	Transport, mitochondrial	SBO:0000185	r1401					PMID:14598172;PMID:6361812;PMID:8132483		3
	HMR_0159	R_15	L-carnitine[c] + butyryl-CoA[c] <=> CoA[c] + O-butanoylcarnitine[c]	EC:2.3.1.21	ENSG00000110090;ENSG00000169169;ENSG00000205560				c	Carnitine shuttle (cytosolic)	SBO:0000176	r1398					PMID:12133002;PMID:4475632;PMID:5810070;UNIPROT:Q15125		3
	HMR_0160	R_16	L-carnitine[c] + O-butanoylcarnitine[m] <=> L-carnitine[m] + O-butanoylcarnitine[c]	TCDB:2.A.29.8.3	ENSG00000178537				m	Carnitine shuttle (mitochondrial)	SBO:0000176	r2438					PMID:14598172;PMID:18406340;PMID:6361812;PMID:8132483;PMID:1735445;PMID:1988962;PMID:2351134;PMID:2355017;PMID:7892212		3
	HMR_0161	R_17	CoA[m] + O-butanoylcarnitine[m] <=> L-carnitine[m] + butyryl-CoA[m]	EC:2.3.1.7	ENSG00000095321;ENSG00000157184				m	Carnitine shuttle (mitochondrial)	SBO:0000176	r1399					PMID:12133002;PMID:4475632;PMID:5810070;UNIPROT:Q15125		3
	HMR_0162	R_18	L-carnitine[m] + L-octanoylcarnitine[c] <=> L-carnitine[c] + L-octanoylcarnitine[m]	TCDB:2.A.29.8.3	ENSG00000178537				m	Carnitine shuttle (mitochondrial)	SBO:0000176	r2434					PMID:14598172;PMID:18406340;PMID:6361812;PMID:8132483;PMID:1735445;PMID:1988962;PMID:2351134;PMID:2355017;PMID:7892212		3
	HMR_0163	R_19	CoA[m] + L-octanoylcarnitine[m] <=> L-carnitine[m] + octanoyl-CoA[m]	EC:2.3.1.137	ENSG00000005469				m	Carnitine shuttle (mitochondrial)	SBO:0000176	r0636		R03779	R03779X		PMID:1735445;PMID:1988962;PMID:2355017;PMID:6361812;PMID:7892212		3
	HMR_0164	R_20	valeric acid[s] <=> valeric acid[c]	TCDB:4.C.1.1.5;TCDB:4.C.1.1.8	ENSG00000113396;ENSG00000121769;ENSG00000130304;ENSG00000135218;ENSG00000143554;ENSG00000145384;ENSG00000163586;ENSG00000164434;ENSG00000164687;ENSG00000167114;ENSG00000170231;ENSG00000170323;ENSG00000197416;ENSG00000205186				s	Transport, extracellular	SBO:0000185								3
	HMR_0165	R_21	AMP[c] + PPi[c] + pentanoyl-CoA[c] <=> ATP[c] + CoA[c] + valeric acid[c]	EC:6.2.1.2	ENSG00000005187;ENSG00000066813;ENSG00000166743;ENSG00000183549;ENSG00000183747;ENSG00000215009				c	Fatty acid activation (cytosolic)	SBO:0000176								3
	HMR_0166	R_22	pentanoyl-CoA[c] <=> pentanoyl-CoA[m]						m	Transport, mitochondrial	SBO:0000185								3
	HMR_0167	R_23	hexanoic acid[s] <=> hexanoic acid[c]	TCDB:4.C.1.1.5;TCDB:4.C.1.1.8	ENSG00000113396;ENSG00000121769;ENSG00000130304;ENSG00000135218;ENSG00000143554;ENSG00000145384;ENSG00000163586;ENSG00000164434;ENSG00000164687;ENSG00000167114;ENSG00000170231;ENSG00000170323;ENSG00000197416;ENSG00000205186				s	Transport, extracellular	SBO:0000185								3
	HMR_0168	R_24	AMP[c] + PPi[c] + hexanoyl-CoA[c] <=> ATP[c] + CoA[c] + hexanoic acid[c]	EC:6.2.1.2	ENSG00000005187;ENSG00000066813;ENSG00000166743;ENSG00000183549;ENSG00000183747;ENSG00000215009				c	Fatty acid activation (cytosolic)	SBO:0000176								3
	HMR_0169	R_25	hexanoyl-CoA[c] <=> hexanoyl-CoA[m]						m	Transport, mitochondrial	SBO:0000185								3
	HMR_0170	R_26	heptylic acid[s] <=> heptylic acid[c]	TCDB:4.C.1.1.5;TCDB:4.C.1.1.8	ENSG00000113396;ENSG00000121769;ENSG00000130304;ENSG00000135218;ENSG00000143554;ENSG00000145384;ENSG00000163586;ENSG00000164434;ENSG00000164687;ENSG00000167114;ENSG00000170231;ENSG00000170323;ENSG00000197416;ENSG00000205186				s	Transport, extracellular	SBO:0000185								3
	HMR_0171	R_27	AMP[c] + PPi[c] + heptanoyl-CoA[c] <=> ATP[c] + CoA[c] + heptylic acid[c]	EC:6.2.1.2	ENSG00000005187;ENSG00000066813;ENSG00000166743;ENSG00000183549;ENSG00000183747;ENSG00000215009				c	Fatty acid activation (cytosolic)	SBO:0000176								3
	HMR_0172	R_28	heptanoyl-CoA[c] <=> heptanoyl-CoA[m]						m	Transport, mitochondrial	SBO:0000185								3
	HMR_0175	R_29	octanoyl-CoA[c] <=> octanoyl-CoA[m]						m	Transport, mitochondrial	SBO:0000185								3
	HMR_0176	R_30	nonanoic acid[s] <=> nonanoic acid[c]	TCDB:4.C.1.1.5;TCDB:4.C.1.1.8	ENSG00000113396;ENSG00000121769;ENSG00000130304;ENSG00000135218;ENSG00000143554;ENSG00000145384;ENSG00000163586;ENSG00000164434;ENSG00000164687;ENSG00000167114;ENSG00000170231;ENSG00000170323;ENSG00000197416;ENSG00000205186				s	Transport, extracellular	SBO:0000185								3
	HMR_0177	R_31	AMP[c] + PPi[c] + nonanoyl-CoA[c] <=> ATP[c] + CoA[c] + nonanoic acid[c]	EC:6.2.1.2	ENSG00000005187;ENSG00000066813;ENSG00000166743;ENSG00000183549;ENSG00000183747;ENSG00000215009				c	Fatty acid activation (cytosolic)	SBO:0000176								3
	HMR_0178	R_32	nonanoyl-CoA[c] <=> nonanoyl-CoA[m]						m	Transport, mitochondrial	SBO:0000185								3
	HMR_0179	R_33	decanoic acid[s] <=> decanoic acid[c]	TCDB:4.C.1.1.5;TCDB:4.C.1.1.8	ENSG00000113396;ENSG00000121769;ENSG00000130304;ENSG00000135218;ENSG00000143554;ENSG00000145384;ENSG00000163586;ENSG00000164434;ENSG00000164687;ENSG00000167114;ENSG00000170231;ENSG00000170323;ENSG00000197416;ENSG00000205186				s	Transport, extracellular	SBO:0000185	r2443					PMID:12856180;PMID:12883891;PMID:11023036;PMID:1554704;PMID:18021224;PMID:4553030;PMID:793184;PMID:8725559;PMID:8781017;PMID:12739169		3
	HMR_0180	R_34	AMP[c] + PPi[c] + decanoyl-CoA[c] <=> ATP[c] + CoA[c] + decanoic acid[c]	EC:6.2.1.2	ENSG00000005187;ENSG00000066813;ENSG00000166743;ENSG00000183549;ENSG00000183747;ENSG00000215009				c	Fatty acid activation (cytosolic)	SBO:0000176								3
	HMR_0182	R_35	decanoyl-CoA[c] <=> decanoyl-CoA[m]						m	Transport, mitochondrial	SBO:0000185								3
	HMR_0183	R_36	undecylic acid[s] <=> undecylic acid[c]	TCDB:4.C.1.1.5;TCDB:4.C.1.1.8	ENSG00000113396;ENSG00000121769;ENSG00000130304;ENSG00000135218;ENSG00000143554;ENSG00000145384;ENSG00000163586;ENSG00000164434;ENSG00000164687;ENSG00000167114;ENSG00000170231;ENSG00000170323;ENSG00000197416;ENSG00000205186				s	Transport, extracellular	SBO:0000185								3
	HMR_0184	R_37	AMP[c] + PPi[c] + undecanoyl-CoA[c] <=> ATP[c] + CoA[c] + undecylic acid[c]	EC:6.2.1.2	ENSG00000005187;ENSG00000066813;ENSG00000166743;ENSG00000183549;ENSG00000183747;ENSG00000215009				c	Fatty acid activation (cytosolic)	SBO:0000176								3
	HMR_0185	R_38	undecanoyl-CoA[c] <=> undecanoyl-CoA[m]						m	Transport, mitochondrial	SBO:0000185								3
	HMR_0188	R_39	AMP[c] + PPi[c] + lauroyl-CoA[c] <=> ATP[c] + CoA[c] + lauric acid[c]	EC:6.2.1.3	ENSG00000068366;ENSG00000103740;ENSG00000123983;ENSG00000130377;ENSG00000140284;ENSG00000151726;ENSG00000164398;ENSG00000197142				c	Fatty acid activation (cytosolic)	SBO:0000176					FACOAL120			3
	HMR_0189	R_40	H2O[c] + lauroyl-CoA[c] => CoA[c] + lauric acid[c]	EC:3.1.2.2	ENSG00000097021;ENSG00000119673;ENSG00000136881;ENSG00000177465;ENSG00000184227;ENSG00000205669;ENSG00000205794				c	Acyl-CoA hydrolysis	SBO:0000176								3
	HMR_0192	R_41	AMP[c] + PPi[c] + tridecanoyl-CoA[c] <=> ATP[c] + CoA[c] + tridecylic acid[c]	EC:6.2.1.3	ENSG00000068366;ENSG00000103740;ENSG00000123983;ENSG00000130377;ENSG00000140284;ENSG00000151726;ENSG00000164398;ENSG00000197142				c	Fatty acid activation (cytosolic)	SBO:0000176								3
	HMR_0193	R_42	H2O[c] + tridecanoyl-CoA[c] => CoA[c] + tridecylic acid[c]	EC:3.1.2.2	ENSG00000097021;ENSG00000119673;ENSG00000136881;ENSG00000177465;ENSG00000184227;ENSG00000205669;ENSG00000205794				c	Acyl-CoA hydrolysis	SBO:0000176								3
	HMR_0196	R_43	AMP[c] + PPi[c] + myristoyl-CoA[c] <=> ATP[c] + CoA[c] + myristic acid[c]	EC:6.2.1.3	ENSG00000068366;ENSG00000103740;ENSG00000123983;ENSG00000130377;ENSG00000140284;ENSG00000151726;ENSG00000164398;ENSG00000197142				c	Fatty acid activation (cytosolic)	SBO:0000176					FACOAL140			3
	HMR_0197	R_44	H2O[c] + myristoyl-CoA[c] => CoA[c] + myristic acid[c]	EC:3.1.2.2	ENSG00000097021;ENSG00000119673;ENSG00000136881;ENSG00000177465;ENSG00000184227;ENSG00000205669;ENSG00000205794				c	Acyl-CoA hydrolysis	SBO:0000176								3
	HMR_0200	R_45	(9E)-tetradecenoic acid[c] + ATP[c] + CoA[c] <=> (9E)-tetradecenoyl-CoA[c] + AMP[c] + PPi[c]	EC:6.2.1.3	ENSG00000068366;ENSG00000103740;ENSG00000123983;ENSG00000130377;ENSG00000140284;ENSG00000151726;ENSG00000164398;ENSG00000197142				c	Fatty acid activation (cytosolic)	SBO:0000176					FACOAL141n5			3
	HMR_0201	R_46	(9E)-tetradecenoyl-CoA[c] + H2O[c] => (9E)-tetradecenoic acid[c] + CoA[c]	EC:3.1.2.2	ENSG00000097021;ENSG00000119673;ENSG00000136881;ENSG00000177465;ENSG00000184227;ENSG00000205669;ENSG00000205794				c	Acyl-CoA hydrolysis	SBO:0000176								3
	HMR_0204	R_47	(7Z)-tetradecenoic acid[c] + ATP[c] + CoA[c] <=> (7Z)-tetradecenoyl-CoA[c] + AMP[c] + PPi[c]	EC:6.2.1.3	ENSG00000068366;ENSG00000103740;ENSG00000123983;ENSG00000130377;ENSG00000140284;ENSG00000151726;ENSG00000164398;ENSG00000197142				c	Fatty acid activation (cytosolic)	SBO:0000176								3
	HMR_0206	R_48	(7Z)-tetradecenoyl-CoA[c] + H2O[c] => (7Z)-tetradecenoic acid[c] + CoA[c]	EC:3.1.2.2	ENSG00000097021;ENSG00000119673;ENSG00000136881;ENSG00000177465;ENSG00000184227;ENSG00000205669;ENSG00000205794				c	Acyl-CoA hydrolysis	SBO:0000176								3
	HMR_0209	R_49	5-tetradecenoyl-CoA[c] + AMP[c] + PPi[c] <=> ATP[c] + CoA[c] + physeteric acid[c]	EC:6.2.1.3	ENSG00000068366;ENSG00000103740;ENSG00000123983;ENSG00000130377;ENSG00000140284;ENSG00000151726;ENSG00000164398;ENSG00000197142				c	Fatty acid activation (cytosolic)	SBO:0000176								3
	HMR_0210	R_50	5-tetradecenoyl-CoA[c] + H2O[c] => CoA[c] + physeteric acid[c]	EC:3.1.2.2	ENSG00000097021;ENSG00000119673;ENSG00000136881;ENSG00000177465;ENSG00000184227;ENSG00000205669;ENSG00000205794				c	Acyl-CoA hydrolysis	SBO:0000176								3
	HMR_0213	R_51	AMP[c] + PPi[c] + pentadecanoyl-CoA[c] <=> ATP[c] + CoA[c] + pentadecylic acid[c]	EC:6.2.1.3	ENSG00000068366;ENSG00000103740;ENSG00000123983;ENSG00000130377;ENSG00000140284;ENSG00000151726;ENSG00000164398;ENSG00000197142				c	Fatty acid activation (cytosolic)	SBO:0000176					FACOAL150			3
	HMR_0214	R_52	H2O[c] + pentadecanoyl-CoA[c] => CoA[c] + pentadecylic acid[c]	EC:3.1.2.2	ENSG00000097021;ENSG00000119673;ENSG00000136881;ENSG00000177465;ENSG00000184227;ENSG00000205669;ENSG00000205794				c	Acyl-CoA hydrolysis	SBO:0000176								3
	HMR_0216	R_53	palmitate[s] => palmitate[c]	TCDB:4.C.1.1.5;TCDB:4.C.1.1.8	ENSG00000113396;ENSG00000121769;ENSG00000130304;ENSG00000135218;ENSG00000143554;ENSG00000145384;ENSG00000163586;ENSG00000164434;ENSG00000164687;ENSG00000167114;ENSG00000170231;ENSG00000170323;ENSG00000197416;ENSG00000205186				s	Transport, extracellular	SBO:0000185	r0935				HDCAtb	PMID:12883891;PMID:12856180;PMID:11023036;PMID:1554704;PMID:18021224;PMID:4553030;PMID:793184;PMID:8725559;PMID:8781017;PMID:12739169		3
	HMR_0217	R_54	AMP[c] + PPi[c] + palmitoyl-CoA[c] <=> ATP[c] + CoA[c] + palmitate[c]	EC:6.2.1.3	ENSG00000068366;ENSG00000103740;ENSG00000123983;ENSG00000130377;ENSG00000140284;ENSG00000151726;ENSG00000164398;ENSG00000197142				c	Fatty acid activation (cytosolic)	SBO:0000176	r0312		R01280		FACOAL160	PMID:8584017PMID:10548543PMID:17379924PMID:17681178PMID:10548543		3
	HMR_0223	R_55	H2O[c] + palmitoyl-CoA[c] => CoA[c] + palmitate[c]	EC:3.1.2.2	ENSG00000097021;ENSG00000119673;ENSG00000136881;ENSG00000177465;ENSG00000184227;ENSG00000205669;ENSG00000205794				c	Acyl-CoA hydrolysis	SBO:0000176								3
	HMR_0224	R_56	ATP[c] + H2O[c] + palmitate[c] => ADP[c] + Pi[c] + palmitate[s]	TCDB:3.A.1.211.1	ENSG00000165029				s	Transport, extracellular	SBO:0000185	r1515					PMID:16858612		3
	HMR_0226	R_57	AMP[c] + PPi[c] + palmitoleoyl-CoA[c] <=> ATP[c] + CoA[c] + palmitolate[c]	EC:6.2.1.3	ENSG00000068366;ENSG00000103740;ENSG00000123983;ENSG00000130377;ENSG00000140284;ENSG00000151726;ENSG00000164398;ENSG00000197142				c	Fatty acid activation (cytosolic)	SBO:0000176	r1488			RE2912C	FACOAL161n7	PMID:8584017;PMID:9784915;PMID:10479480		3
	HMR_0230	R_58	H2O[c] + palmitoleoyl-CoA[c] => CoA[c] + palmitolate[c]	EC:3.1.2.2	ENSG00000097021;ENSG00000119673;ENSG00000136881;ENSG00000177465;ENSG00000184227;ENSG00000205669;ENSG00000205794				c	Acyl-CoA hydrolysis	SBO:0000176								3
	HMR_0233	R_59	7-hexadecenoyl-CoA[c] + AMP[c] + PPi[c] <=> 7-palmitoleic acid[c] + ATP[c] + CoA[c]	EC:6.2.1.3	ENSG00000068366;ENSG00000103740;ENSG00000123983;ENSG00000130377;ENSG00000140284;ENSG00000151726;ENSG00000164398;ENSG00000197142				c	Fatty acid activation (cytosolic)	SBO:0000176					FACOAL161n9			3
	HMR_0234	R_60	7-hexadecenoyl-CoA[c] + H2O[c] => 7-palmitoleic acid[c] + CoA[c]	EC:3.1.2.2	ENSG00000097021;ENSG00000119673;ENSG00000136881;ENSG00000177465;ENSG00000184227;ENSG00000205669;ENSG00000205794				c	Acyl-CoA hydrolysis	SBO:0000176								3
	HMR_0237	R_61	AMP[c] + PPi[c] + heptadecanoyl-CoA[c] <=> ATP[c] + CoA[c] + margaric acid[c]	EC:6.2.1.3	ENSG00000068366;ENSG00000103740;ENSG00000123983;ENSG00000130377;ENSG00000140284;ENSG00000151726;ENSG00000164398;ENSG00000197142				c	Fatty acid activation (cytosolic)	SBO:0000176					FACOAL170(n)r			3
	HMR_0238	R_62	H2O[c] + heptadecanoyl-CoA[c] => CoA[c] + margaric acid[c]	EC:3.1.2.2	ENSG00000097021;ENSG00000119673;ENSG00000136881;ENSG00000177465;ENSG00000184227;ENSG00000205669;ENSG00000205794				c	Acyl-CoA hydrolysis	SBO:0000176								3
	HMR_0241	R_63	(10Z)-heptadecenoic acid[c] + ATP[c] + CoA[c] <=> (10Z)-heptadecenoyl-CoA[c] + AMP[c] + PPi[c]	EC:6.2.1.3	ENSG00000068366;ENSG00000103740;ENSG00000123983;ENSG00000130377;ENSG00000140284;ENSG00000151726;ENSG00000164398;ENSG00000197142				c	Fatty acid activation (cytosolic)	SBO:0000176								3
	HMR_0242	R_64	(10Z)-heptadecenoyl-CoA[c] + H2O[c] => (10Z)-heptadecenoic acid[c] + CoA[c]	EC:3.1.2.2	ENSG00000097021;ENSG00000119673;ENSG00000136881;ENSG00000177465;ENSG00000184227;ENSG00000205669;ENSG00000205794				c	Acyl-CoA hydrolysis	SBO:0000176								3
	HMR_0245	R_65	9-heptadecenoyl-CoA[c] + AMP[c] + PPi[c] <=> 9-heptadecylenic acid[c] + ATP[c] + CoA[c]	EC:6.2.1.3	ENSG00000068366;ENSG00000103740;ENSG00000123983;ENSG00000130377;ENSG00000140284;ENSG00000151726;ENSG00000164398;ENSG00000197142				c	Fatty acid activation (cytosolic)	SBO:0000176					FACOAL171_8			3
	HMR_0246	R_66	9-heptadecenoyl-CoA[c] + H2O[c] => 9-heptadecylenic acid[c] + CoA[c]	EC:3.1.2.2	ENSG00000097021;ENSG00000119673;ENSG00000136881;ENSG00000177465;ENSG00000184227;ENSG00000205669;ENSG00000205794				c	Acyl-CoA hydrolysis	SBO:0000176								3
	HMR_0249	R_67	AMP[c] + PPi[c] + stearoyl-CoA[c] <=> ATP[c] + CoA[c] + stearate[c]	EC:6.2.1.3	ENSG00000068366;ENSG00000103740;ENSG00000119673;ENSG00000123983;ENSG00000130377;ENSG00000140284;ENSG00000151726;ENSG00000164398;ENSG00000177465;ENSG00000197142				c	Fatty acid activation (cytosolic)	SBO:0000176	r1254					PMID:8584017		3
	HMR_0250	R_68	H2O[c] + stearoyl-CoA[c] => CoA[c] + stearate[c]	EC:3.1.2.2	ENSG00000097021;ENSG00000119673;ENSG00000136881;ENSG00000177465;ENSG00000184227;ENSG00000205669;ENSG00000205794				c	Acyl-CoA hydrolysis	SBO:0000176				RE0344C		PMID:10092594;PMID:9153233;PMID:16103133;PMID:16940157;PMID:16103133;PMID:16940157;PMID:10578051;PMID:16103133;PMID:16940157;PMID:16103133;PMID:16940157;PMID:16103133;PMID:16940157;PMID:16940157		3
	HMR_0255	R_69	(13Z)-octadecenoic acid[c] + ATP[c] + CoA[c] <=> (13Z)-octadecenoyl-CoA[c] + AMP[c] + PPi[c]	EC:6.2.1.3	ENSG00000068366;ENSG00000103740;ENSG00000123983;ENSG00000130377;ENSG00000140284;ENSG00000151726;ENSG00000164398;ENSG00000197142				c	Fatty acid activation (cytosolic)	SBO:0000176					FACOAL181n5			3
	HMR_0256	R_70	(13Z)-octadecenoyl-CoA[c] + H2O[c] => (13Z)-octadecenoic acid[c] + CoA[c]	EC:3.1.2.2	ENSG00000097021;ENSG00000119673;ENSG00000136881;ENSG00000177465;ENSG00000184227;ENSG00000205669;ENSG00000205794				c	Acyl-CoA hydrolysis	SBO:0000176								3
	HMR_0259	R_71	AMP[c] + PPi[c] + cis-vaccenoyl-CoA[c] <=> ATP[c] + CoA[c] + cis-vaccenic acid[c]	EC:6.2.1.3	ENSG00000068366;ENSG00000103740;ENSG00000123983;ENSG00000130377;ENSG00000140284;ENSG00000151726;ENSG00000164398;ENSG00000197142				c	Fatty acid activation (cytosolic)	SBO:0000176					FACOAL181n7			3
	HMR_0260	R_72	H2O[c] + cis-vaccenoyl-CoA[c] => CoA[c] + cis-vaccenic acid[c]	EC:3.1.2.2	ENSG00000097021;ENSG00000119673;ENSG00000136881;ENSG00000177465;ENSG00000184227;ENSG00000205669;ENSG00000205794				c	Acyl-CoA hydrolysis	SBO:0000176								3
	HMR_0263	R_73	ATP[c] + CoA[c] + oleate[c] => AMP[c] + PPi[c] + oleoyl-CoA[c]	EC:6.2.1.3	ENSG00000068366;ENSG00000103740;ENSG00000123983;ENSG00000130377;ENSG00000140284;ENSG00000151726;ENSG00000164398;ENSG00000197142				c	Fatty acid activation (cytosolic)	SBO:0000176	r1256				FACOAL181n9	PMID:8584017		3
	HMR_0264	R_74	H2O[c] + oleoyl-CoA[c] => CoA[c] + oleate[c]	EC:3.1.2.2	ENSG00000097021;ENSG00000119673;ENSG00000136881;ENSG00000177465;ENSG00000184227;ENSG00000205669;ENSG00000205794				c	Acyl-CoA hydrolysis	SBO:0000176				RE3245C	FACOAL181n9			3
	HMR_0267	R_75	(9E)-octadecenoyl-CoA[c] + AMP[c] + PPi[c] <=> ATP[c] + CoA[c] + elaidate[c]	EC:6.2.1.3	ENSG00000068366;ENSG00000103740;ENSG00000123983;ENSG00000130377;ENSG00000140284;ENSG00000151726;ENSG00000164398;ENSG00000197142				c	Fatty acid activation (cytosolic)	SBO:0000176								3
	HMR_0268	R_76	(9E)-octadecenoyl-CoA[c] + H2O[c] => CoA[c] + elaidate[c]	EC:3.1.2.2	ENSG00000097021;ENSG00000119673;ENSG00000136881;ENSG00000177465;ENSG00000184227;ENSG00000205669;ENSG00000205794				c	Acyl-CoA hydrolysis	SBO:0000176								3
	HMR_0271	R_77	(13Z)-octadecenoyl-CoA[c] + AMP[c] + PPi[c] <=> (7Z)-octadecenoic acid[c] + ATP[c] + CoA[c]	EC:6.2.1.3	ENSG00000068366;ENSG00000103740;ENSG00000123983;ENSG00000130377;ENSG00000140284;ENSG00000151726;ENSG00000164398;ENSG00000197142				c	Fatty acid activation (cytosolic)	SBO:0000176								3
	HMR_0272	R_78	(7Z)-octadecenoyl-CoA[c] + H2O[c] => (7Z)-octadecenoic acid[c] + CoA[c]	EC:3.1.2.2	ENSG00000097021;ENSG00000119673;ENSG00000136881;ENSG00000177465;ENSG00000184227;ENSG00000205669;ENSG00000205794				c	Acyl-CoA hydrolysis	SBO:0000176								3
	HMR_0275	R_79	(6Z,9Z)-octadecadienoic acid[c] + ATP[c] + CoA[c] <=> (6Z,9Z)-octadecadienoyl-CoA[c] + AMP[c] + PPi[c]	EC:6.2.1.3	ENSG00000068366;ENSG00000103740;ENSG00000123983;ENSG00000130377;ENSG00000140284;ENSG00000151726;ENSG00000164398;ENSG00000197142				c	Fatty acid activation (cytosolic)	SBO:0000176					FACOAL182n9			3
	HMR_0276	R_80	(6Z,9Z)-octadecadienoyl-CoA[c] + H2O[c] => (6Z,9Z)-octadecadienoic acid[c] + CoA[c]	EC:3.1.2.2	ENSG00000097021;ENSG00000119673;ENSG00000136881;ENSG00000177465;ENSG00000184227;ENSG00000205669;ENSG00000205794				c	Acyl-CoA hydrolysis	SBO:0000176								3
	HMR_0279	R_81	AMP[c] + PPi[c] + nonadecanoyl-CoA[c] <=> ATP[c] + CoA[c] + nonadecylic acid[c]	EC:6.2.1.3	ENSG00000068366;ENSG00000103740;ENSG00000123983;ENSG00000130377;ENSG00000140284;ENSG00000151726;ENSG00000164398;ENSG00000197142				c	Fatty acid activation (cytosolic)	SBO:0000176								3
	HMR_0280	R_82	H2O[c] + nonadecanoyl-CoA[c] => CoA[c] + nonadecylic acid[c]	EC:3.1.2.2	ENSG00000097021;ENSG00000119673;ENSG00000136881;ENSG00000177465;ENSG00000184227;ENSG00000205669;ENSG00000205794				c	Acyl-CoA hydrolysis	SBO:0000176								3
	HMR_0283	R_83	AMP[c] + PPi[c] + eicosanoyl-CoA[c] <=> ATP[c] + CoA[c] + eicosanoate[c]	EC:6.2.1.3	ENSG00000068366;ENSG00000103740;ENSG00000123983;ENSG00000130377;ENSG00000140284;ENSG00000151726;ENSG00000164398;ENSG00000197142				c	Fatty acid activation (cytosolic)	SBO:0000176					FACOAL200			3
	HMR_0284	R_84	H2O[c] + eicosanoyl-CoA[c] => CoA[c] + eicosanoate[c]	EC:3.1.2.2	ENSG00000097021;ENSG00000119673;ENSG00000136881;ENSG00000177465;ENSG00000184227;ENSG00000205669;ENSG00000205794				c	Acyl-CoA hydrolysis	SBO:0000176				RE0577C		PMID:10092594;PMID:9153233;PMID:16103133;PMID:16940157;PMID:16103133;PMID:16940157;PMID:10578051;PMID:16103133;PMID:16940157;PMID:16103133;PMID:16940157;PMID:16103133;PMID:16940157;PMID:16940157		3
	HMR_0289	R_85	(13Z)-eicosenoic acid[c] + ATP[c] + CoA[c] <=> (13Z)-eicosenoyl-CoA[c] + AMP[c] + PPi[c]	EC:6.2.1.3	ENSG00000068366;ENSG00000103740;ENSG00000123983;ENSG00000130377;ENSG00000140284;ENSG00000151726;ENSG00000164398;ENSG00000197142				c	Fatty acid activation (cytosolic)	SBO:0000176								3
	HMR_0290	R_86	(13Z)-eicosenoyl-CoA[c] + H2O[c] => (13Z)-eicosenoic acid[c] + CoA[c]	EC:3.1.2.2	ENSG00000097021;ENSG00000119673;ENSG00000136881;ENSG00000177465;ENSG00000184227;ENSG00000205669;ENSG00000205794				c	Acyl-CoA hydrolysis	SBO:0000176								3
	HMR_0293	R_87	(11Z)-eicosenoyl-CoA[c] + AMP[c] + PPi[c] <=> ATP[c] + CoA[c] + cis-gondoic acid[c]	EC:6.2.1.3	ENSG00000068366;ENSG00000103740;ENSG00000123983;ENSG00000130377;ENSG00000140284;ENSG00000151726;ENSG00000164398;ENSG00000197142				c	Fatty acid activation (cytosolic)	SBO:0000176					FACOAL201n9			3
	HMR_0294	R_88	(11Z)-eicosenoyl-CoA[c] + H2O[c] => CoA[c] + cis-gondoic acid[c]	EC:3.1.2.2	ENSG00000097021;ENSG00000119673;ENSG00000136881;ENSG00000177465;ENSG00000184227;ENSG00000205669;ENSG00000205794				c	Acyl-CoA hydrolysis	SBO:0000176				RE3238C				3
	HMR_0297	R_89	9-eicosenoic acid[c] + ATP[c] + CoA[c] <=> 9-eicosenoyl-CoA[c] + AMP[c] + PPi[c]	EC:6.2.1.3	ENSG00000068366;ENSG00000103740;ENSG00000123983;ENSG00000130377;ENSG00000140284;ENSG00000151726;ENSG00000164398;ENSG00000197142				c	Fatty acid activation (cytosolic)	SBO:0000176					FACOAL201n11			3
	HMR_0298	R_90	9-eicosenoyl-CoA[c] + H2O[c] => 9-eicosenoic acid[c] + CoA[c]	EC:3.1.2.2	ENSG00000097021;ENSG00000119673;ENSG00000136881;ENSG00000177465;ENSG00000184227;ENSG00000205669;ENSG00000205794				c	Acyl-CoA hydrolysis	SBO:0000176								3
	HMR_0301	R_91	(8Z,11Z)-eicosadienoyl-CoA[c] + AMP[c] + PPi[c] <=> 8,11-eicosadienoic acid[c] + ATP[c] + CoA[c]	EC:6.2.1.3	ENSG00000068366;ENSG00000103740;ENSG00000123983;ENSG00000130377;ENSG00000140284;ENSG00000151726;ENSG00000164398;ENSG00000197142				c	Fatty acid activation (cytosolic)	SBO:0000176					FACOAL202n9			3
	HMR_0302	R_92	(8Z,11Z)-eicosadienoyl-CoA[c] + H2O[c] => 8,11-eicosadienoic acid[c] + CoA[c]	EC:3.1.2.2	ENSG00000097021;ENSG00000119673;ENSG00000136881;ENSG00000177465;ENSG00000184227;ENSG00000205669;ENSG00000205794				c	Acyl-CoA hydrolysis	SBO:0000176								3
	HMR_0305	R_93	(5Z,8Z,11Z)-eicosatrienoyl-CoA[c] + AMP[c] + PPi[c] <=> ATP[c] + CoA[c] + mead acid[c]	EC:6.2.1.3	ENSG00000068366;ENSG00000103740;ENSG00000123983;ENSG00000130377;ENSG00000140284;ENSG00000151726;ENSG00000164398;ENSG00000197142				c	Fatty acid activation (cytosolic)	SBO:0000176								3
	HMR_0306	R_94	(5Z,8Z,11Z)-eicosatrienoyl-CoA[c] + H2O[c] => CoA[c] + mead acid[c]	EC:3.1.2.2	ENSG00000097021;ENSG00000119673;ENSG00000136881;ENSG00000177465;ENSG00000184227;ENSG00000205669;ENSG00000205794				c	Acyl-CoA hydrolysis	SBO:0000176								3
	HMR_0309	R_95	AMP[c] + PPi[c] + heneicosanoyl-CoA[c] <=> ATP[c] + CoA[c] + henicosanoic acid[c]	EC:6.2.1.3	ENSG00000068366;ENSG00000103740;ENSG00000123983;ENSG00000130377;ENSG00000140284;ENSG00000151726;ENSG00000164398;ENSG00000197142				c	Fatty acid activation (cytosolic)	SBO:0000176								3
	HMR_0310	R_96	H2O[c] + heneicosanoyl-CoA[c] => CoA[c] + henicosanoic acid[c]	EC:3.1.2.2	ENSG00000097021;ENSG00000119673;ENSG00000136881;ENSG00000177465;ENSG00000184227;ENSG00000205669;ENSG00000205794				c	Acyl-CoA hydrolysis	SBO:0000176								3
	HMR_0313	R_97	AMP[c] + PPi[c] + docosanoyl-CoA[c] <=> ATP[c] + CoA[c] + behenic acid[c]	EC:6.2.1.3	ENSG00000068366;ENSG00000103740;ENSG00000123983;ENSG00000130377;ENSG00000140284;ENSG00000151726;ENSG00000164398;ENSG00000197142				c	Fatty acid activation (cytosolic)	SBO:0000176					FACOAL220			3
	HMR_0314	R_98	H2O[c] + docosanoyl-CoA[c] => CoA[c] + behenic acid[c]	EC:3.1.2.2	ENSG00000097021;ENSG00000119673;ENSG00000136881;ENSG00000177465;ENSG00000184227;ENSG00000205669;ENSG00000205794				c	Acyl-CoA hydrolysis	SBO:0000176				RE0578C		PMID:10092594;PMID:9153233;PMID:16103133;PMID:16940157;PMID:16103133;PMID:16940157;PMID:10578051;PMID:16103133;PMID:16940157;PMID:16103133;PMID:16940157;PMID:16103133;PMID:16940157;PMID:16940157		3
	HMR_0319	R_99	(13Z)-docosenoyl-CoA[c] + AMP[c] + PPi[c] <=> ATP[c] + CoA[c] + cis-erucic acid[c]	EC:6.2.1.3	ENSG00000068366;ENSG00000103740;ENSG00000123983;ENSG00000130377;ENSG00000140284;ENSG00000151726;ENSG00000164398;ENSG00000197142				c	Fatty acid activation (cytosolic)	SBO:0000176					FACOAL221n9			3
	HMR_0320	R_100	(13Z)-docosenoyl-CoA[c] + H2O[c] => CoA[c] + cis-erucic acid[c]	EC:3.1.2.2	ENSG00000097021;ENSG00000119673;ENSG00000136881;ENSG00000177465;ENSG00000184227;ENSG00000205669;ENSG00000205794				c	Acyl-CoA hydrolysis	SBO:0000176				RE3239C				3
	HMR_0323	R_101	(11Z)-docosenoyl-CoA[c] + AMP[c] + PPi[c] <=> ATP[c] + CoA[c] + cis-cetoleic acid[c]	EC:6.2.1.3	ENSG00000068366;ENSG00000103740;ENSG00000123983;ENSG00000130377;ENSG00000140284;ENSG00000151726;ENSG00000164398;ENSG00000197142				c	Fatty acid activation (cytosolic)	SBO:0000176								3
	HMR_0324	R_102	(11Z)-docosenoyl-CoA[c] + H2O[c] => CoA[c] + cis-cetoleic acid[c]	EC:3.1.2.2	ENSG00000097021;ENSG00000119673;ENSG00000136881;ENSG00000177465;ENSG00000184227;ENSG00000205669;ENSG00000205794				c	Acyl-CoA hydrolysis	SBO:0000176								3
	HMR_0327	R_103	AMP[c] + PPi[c] + tricosanoyl-CoA[c] <=> ATP[c] + CoA[c] + tricosanoic acid[c]	EC:6.2.1.3	ENSG00000068366;ENSG00000103740;ENSG00000123983;ENSG00000130377;ENSG00000140284;ENSG00000151726;ENSG00000164398;ENSG00000197142				c	Fatty acid activation (cytosolic)	SBO:0000176								3
	HMR_0328	R_104	H2O[c] + tricosanoyl-CoA[c] => CoA[c] + tricosanoic acid[c]	EC:3.1.2.2	ENSG00000097021;ENSG00000119673;ENSG00000136881;ENSG00000177465;ENSG00000184227;ENSG00000205669;ENSG00000205794				c	Acyl-CoA hydrolysis	SBO:0000176								3
	HMR_0331	R_105	AMP[c] + PPi[c] + tetracosanoyl-CoA[c] <=> ATP[c] + CoA[c] + lignocerate[c]	EC:6.2.1.3	ENSG00000068366;ENSG00000103740;ENSG00000123983;ENSG00000130377;ENSG00000140284;ENSG00000151726;ENSG00000164398;ENSG00000197142				c	Fatty acid activation (cytosolic)	SBO:0000176								3
	HMR_0332	R_106	H2O[c] + tetracosanoyl-CoA[c] => CoA[c] + lignocerate[c]	EC:3.1.2.2	ENSG00000097021;ENSG00000119673;ENSG00000136881;ENSG00000177465;ENSG00000184227;ENSG00000205669;ENSG00000205794				c	Acyl-CoA hydrolysis	SBO:0000176			R08185	RE0579C		PMID:10092594;PMID:9153233;PMID:16103133;PMID:16940157;PMID:16103133;PMID:16940157;PMID:10578051;PMID:16103133;PMID:16940157;PMID:16103133;PMID:16940157;PMID:16103133;PMID:16940157;PMID:16940157		3
	HMR_0337	R_107	(15Z)-tetracosenoyl-CoA[c] + AMP[c] + PPi[c] <=> ATP[c] + CoA[c] + nervonic acid[c]	EC:6.2.1.3	ENSG00000068366;ENSG00000103740;ENSG00000123983;ENSG00000130377;ENSG00000140284;ENSG00000151726;ENSG00000164398;ENSG00000197142				c	Fatty acid activation (cytosolic)	SBO:0000176								3
	HMR_0338	R_108	(15Z)-tetracosenoyl-CoA[c] + H2O[c] => CoA[c] + nervonic acid[c]	EC:3.1.2.2	ENSG00000097021;ENSG00000119673;ENSG00000136881;ENSG00000177465;ENSG00000184227;ENSG00000205669;ENSG00000205794				c	Acyl-CoA hydrolysis	SBO:0000176				RE3237C				3
	HMR_0341	R_109	AMP[c] + PPi[c] + hexacosanoyl-CoA[c] <=> ATP[c] + CoA[c] + cerotic acid[c]	EC:6.2.1.3	ENSG00000068366;ENSG00000103740;ENSG00000123983;ENSG00000130377;ENSG00000140284;ENSG00000151726;ENSG00000164398;ENSG00000197142				c	Fatty acid activation (cytosolic)	SBO:0000176								3
	HMR_0342	R_110	H2O[c] + hexacosanoyl-CoA[c] => CoA[c] + cerotic acid[c]	EC:3.1.2.2	ENSG00000097021;ENSG00000119673;ENSG00000136881;ENSG00000177465;ENSG00000184227;ENSG00000205669;ENSG00000205794				c	Acyl-CoA hydrolysis	SBO:0000176								3
	HMR_0345	R_111	AMP[c] + PPi[c] + hexacosenoyl-CoA[c] <=> ATP[c] + CoA[c] + ximenic acid[c]	EC:6.2.1.3	ENSG00000068366;ENSG00000103740;ENSG00000123983;ENSG00000130377;ENSG00000140284;ENSG00000151726;ENSG00000164398;ENSG00000197142				c	Fatty acid activation (cytosolic)	SBO:0000176								3
	HMR_0346	R_112	H2O[c] + hexacosenoyl-CoA[c] => CoA[c] + ximenic acid[c]	EC:3.1.2.2	ENSG00000097021;ENSG00000119673;ENSG00000136881;ENSG00000177465;ENSG00000184227;ENSG00000205669;ENSG00000205794				c	Acyl-CoA hydrolysis	SBO:0000176								3
	HMR_0348	R_113	linolenate[s] => linolenate[c]	TCDB:4.C.1.1.5;TCDB:4.C.1.1.8	ENSG00000113396;ENSG00000121769;ENSG00000130304;ENSG00000135218;ENSG00000143554;ENSG00000145384;ENSG00000163586;ENSG00000164434;ENSG00000164687;ENSG00000167114;ENSG00000170231;ENSG00000170323;ENSG00000197416;ENSG00000205186				s	Transport, extracellular	SBO:0000185	r1363				OCDCTRA3tb	PMID:12883891;PMID:12856180;PMID:11023036;PMID:1554704;PMID:18021224;PMID:4553030;PMID:793184;PMID:8725559;PMID:8781017;PMID:12739169		3
	HMR_0349	R_114	AMP[c] + PPi[c] + linolenoyl-CoA[c] <=> ATP[c] + CoA[c] + linolenate[c]	EC:6.2.1.3	ENSG00000068366;ENSG00000103740;ENSG00000123983;ENSG00000130377;ENSG00000140284;ENSG00000151726;ENSG00000164398;ENSG00000197142				c	Fatty acid activation (cytosolic)	SBO:0000176					FACOAL183n3			3
	HMR_0350	R_115	H2O[c] + linolenoyl-CoA[c] => CoA[c] + linolenate[c]	EC:3.1.2.2	ENSG00000097021;ENSG00000119673;ENSG00000136881;ENSG00000177465;ENSG00000184227;ENSG00000205669;ENSG00000205794				c	Acyl-CoA hydrolysis	SBO:0000176								3
	HMR_0351	R_116	ATP[c] + H2O[c] + linolenate[c] => ADP[c] + Pi[c] + linolenate[s]	TCDB:3.A.1.211.1	ENSG00000165029				s	Transport, extracellular	SBO:0000185	r1521					PMID:16858612		3
	HMR_0353	R_117	(6Z,9Z,12Z,15Z)-octadecatetraenoyl-CoA[c] + AMP[c] + PPi[c] <=> ATP[c] + CoA[c] + stearidonic acid[c]	EC:6.2.1.3	ENSG00000068366;ENSG00000103740;ENSG00000123983;ENSG00000130377;ENSG00000140284;ENSG00000151726;ENSG00000164398;ENSG00000197142				c	Fatty acid activation (cytosolic)	SBO:0000176								3
	HMR_0354	R_118	(6Z,9Z,12Z,15Z)-octadecatetraenoyl-CoA[c] + H2O[c] => CoA[c] + stearidonic acid[c]	EC:3.1.2.2	ENSG00000097021;ENSG00000119673;ENSG00000136881;ENSG00000177465;ENSG00000184227;ENSG00000205669;ENSG00000205794				c	Acyl-CoA hydrolysis	SBO:0000176								3
	HMR_0357	R_119	(8Z,11Z,14Z,17Z)-eicosatetraenoyl-CoA[c] + AMP[c] + PPi[c] <=> ATP[c] + CoA[c] + omega-3-arachidonic acid[c]	EC:6.2.1.3	ENSG00000068366;ENSG00000103740;ENSG00000123983;ENSG00000130377;ENSG00000140284;ENSG00000151726;ENSG00000164398;ENSG00000197142				c	Fatty acid activation (cytosolic)	SBO:0000176								3
	HMR_0358	R_120	(8Z,11Z,14Z,17Z)-eicosatetraenoyl-CoA[c] + H2O[c] => CoA[c] + omega-3-arachidonic acid[c]	EC:3.1.2.2	ENSG00000097021;ENSG00000119673;ENSG00000136881;ENSG00000177465;ENSG00000184227;ENSG00000205669;ENSG00000205794				c	Acyl-CoA hydrolysis	SBO:0000176								3
	HMR_0361	R_121	(5Z,8Z,11Z,14Z,17Z)-eicosapentaenoyl-CoA[c] + AMP[c] + PPi[c] <=> ATP[c] + CoA[c] + EPA[c]	EC:6.2.1.3	ENSG00000068366;ENSG00000103740;ENSG00000123983;ENSG00000130377;ENSG00000140284;ENSG00000151726;ENSG00000164398;ENSG00000197142				c	Fatty acid activation (cytosolic)	SBO:0000176				RE3132C		PMID:10479480;PMID:9784915;PMID:10479480;PMID:9784915		3
	HMR_0362	R_122	(5Z,8Z,11Z,14Z,17Z)-eicosapentaenoyl-CoA[c] + H2O[c] => CoA[c] + EPA[c]	EC:3.1.2.2	ENSG00000097021;ENSG00000119673;ENSG00000136881;ENSG00000177465;ENSG00000184227;ENSG00000205669;ENSG00000205794				c	Acyl-CoA hydrolysis	SBO:0000176								3
	HMR_0365	R_123	(7Z,10Z,13Z,16Z,19Z)-docosapentaenoyl-CoA[c] + AMP[c] + PPi[c] <=> ATP[c] + CoA[c] + DPA[c]	EC:6.2.1.3	ENSG00000068366;ENSG00000103740;ENSG00000123983;ENSG00000130377;ENSG00000140284;ENSG00000151726;ENSG00000164398;ENSG00000197142				c	Fatty acid activation (cytosolic)	SBO:0000176					FACOAL225n3			3
	HMR_0366	R_124	(7Z,10Z,13Z,16Z,19Z)-docosapentaenoyl-CoA[c] + H2O[c] => CoA[c] + DPA[c]	EC:3.1.2.2	ENSG00000097021;ENSG00000119673;ENSG00000136881;ENSG00000177465;ENSG00000184227;ENSG00000205669;ENSG00000205794				c	Acyl-CoA hydrolysis	SBO:0000176								3
	HMR_0369	R_125	(9Z,12Z,15Z,18Z,21Z)-TPA[c] + ATP[c] + CoA[c] <=> (9Z,12Z,15Z,18Z,21Z)-tetracosapentaenoyl-CoA[c] + AMP[c] + PPi[c]	EC:6.2.1.3	ENSG00000068366;ENSG00000103740;ENSG00000123983;ENSG00000130377;ENSG00000140284;ENSG00000151726;ENSG00000164398;ENSG00000197142				c	Fatty acid activation (cytosolic)	SBO:0000176								3
	HMR_0370	R_126	(9Z,12Z,15Z,18Z,21Z)-tetracosapentaenoyl-CoA[c] + H2O[c] => (9Z,12Z,15Z,18Z,21Z)-TPA[c] + CoA[c]	EC:3.1.2.2	ENSG00000097021;ENSG00000119673;ENSG00000136881;ENSG00000177465;ENSG00000184227;ENSG00000205669;ENSG00000205794				c	Acyl-CoA hydrolysis	SBO:0000176								3
	HMR_0373	R_127	(6Z,9Z,12Z,15Z,18Z,21Z)-THA[c] + ATP[c] + CoA[c] <=> (6Z,9Z,12Z,15Z,18Z,21Z)-tetracosahexaenoyl-CoA[c] + AMP[c] + PPi[c]	EC:6.2.1.3	ENSG00000068366;ENSG00000103740;ENSG00000123983;ENSG00000130377;ENSG00000140284;ENSG00000151726;ENSG00000164398;ENSG00000197142				c	Fatty acid activation (cytosolic)	SBO:0000176				RE3146C		PMID:9784915;PMID:9784915		3
	HMR_0374	R_128	(6Z,9Z,12Z,15Z,18Z,21Z)-tetracosahexaenoyl-CoA[c] + H2O[c] => (6Z,9Z,12Z,15Z,18Z,21Z)-THA[c] + CoA[c]	EC:3.1.2.2	ENSG00000097021;ENSG00000119673;ENSG00000136881;ENSG00000177465;ENSG00000184227;ENSG00000205669;ENSG00000205794				c	Acyl-CoA hydrolysis	SBO:0000176								3
	HMR_0377	R_129	(4Z,7Z,10Z,13Z,16Z,19Z)-docosahexaenoyl-CoA[c] + AMP[c] + PPi[c] <=> ATP[c] + CoA[c] + DHA[c]	EC:6.2.1.3	ENSG00000068366;ENSG00000103740;ENSG00000123983;ENSG00000130377;ENSG00000140284;ENSG00000151726;ENSG00000164398;ENSG00000197142				c	Fatty acid activation (cytosolic)	SBO:0000176					FACOAL226n3			3
	HMR_0378	R_130	(4Z,7Z,10Z,13Z,16Z,19Z)-docosahexaenoyl-CoA[c] + H2O[c] => CoA[c] + DHA[c]	EC:3.1.2.2	ENSG00000097021;ENSG00000119673;ENSG00000136881;ENSG00000177465;ENSG00000184227;ENSG00000205669;ENSG00000205794				c	Acyl-CoA hydrolysis	SBO:0000176								3
	HMR_0381	R_131	(11Z,14Z,17Z)-eicosatrienoic acid[c] + ATP[c] + CoA[c] <=> (11Z,14Z,17Z)-eicosatrienoyl-CoA[c] + AMP[c] + PPi[c]	EC:6.2.1.3	ENSG00000068366;ENSG00000103740;ENSG00000123983;ENSG00000130377;ENSG00000140284;ENSG00000151726;ENSG00000164398;ENSG00000197142				c	Fatty acid activation (cytosolic)	SBO:0000176								3
	HMR_0382	R_132	(11Z,14Z,17Z)-eicosatrienoyl-CoA[c] + H2O[c] => (11Z,14Z,17Z)-eicosatrienoic acid[c] + CoA[c]	EC:3.1.2.2	ENSG00000097021;ENSG00000119673;ENSG00000136881;ENSG00000177465;ENSG00000184227;ENSG00000205669;ENSG00000205794				c	Acyl-CoA hydrolysis	SBO:0000176								3
	HMR_0385	R_133	13,16,19-docosatrienoic acid[c] + ATP[c] + CoA[c] <=> 13,16,19-docosatrienoyl-CoA[c] + AMP[c] + PPi[c]	EC:6.2.1.3	ENSG00000068366;ENSG00000103740;ENSG00000123983;ENSG00000130377;ENSG00000140284;ENSG00000151726;ENSG00000164398;ENSG00000197142				c	Fatty acid activation (cytosolic)	SBO:0000176								3
	HMR_0386	R_134	13,16,19-docosatrienoyl-CoA[c] + H2O[c] => 13,16,19-docosatrienoic acid[c] + CoA[c]	EC:3.1.2.2	ENSG00000097021;ENSG00000119673;ENSG00000136881;ENSG00000177465;ENSG00000184227;ENSG00000205669;ENSG00000205794				c	Acyl-CoA hydrolysis	SBO:0000176								3
	HMR_0389	R_135	10,13,16,19-docosatetraenoic acid[c] + ATP[c] + CoA[c] <=> 10,13,16,19-docosatetraenoyl-CoA[c] + AMP[c] + PPi[c]	EC:6.2.1.3	ENSG00000068366;ENSG00000103740;ENSG00000123983;ENSG00000130377;ENSG00000140284;ENSG00000151726;ENSG00000164398;ENSG00000197142				c	Fatty acid activation (cytosolic)	SBO:0000176								3
	HMR_0390	R_136	10,13,16,19-docosatetraenoyl-CoA[c] + H2O[c] => 10,13,16,19-docosatetraenoic acid[c] + CoA[c]	EC:3.1.2.2	ENSG00000097021;ENSG00000119673;ENSG00000136881;ENSG00000177465;ENSG00000184227;ENSG00000205669;ENSG00000205794				c	Acyl-CoA hydrolysis	SBO:0000176								3
	HMR_0393	R_137	12,15,18,21-tetracosatetraenoic acid[c] + ATP[c] + CoA[c] <=> 12,15,18,21-tetracosatetraenoyl-CoA[c] + AMP[c] + PPi[c]	EC:6.2.1.3	ENSG00000068366;ENSG00000103740;ENSG00000123983;ENSG00000130377;ENSG00000140284;ENSG00000151726;ENSG00000164398;ENSG00000197142				c	Fatty acid activation (cytosolic)	SBO:0000176								3
	HMR_0394	R_138	12,15,18,21-tetracosatetraenoyl-CoA[c] + H2O[c] => 12,15,18,21-tetracosatetraenoic acid[c] + CoA[c]	EC:3.1.2.2	ENSG00000097021;ENSG00000119673;ENSG00000136881;ENSG00000177465;ENSG00000184227;ENSG00000205669;ENSG00000205794				c	Acyl-CoA hydrolysis	SBO:0000176								3
	HMR_0396	R_139	linoleate[s] => linoleate[c]	TCDB:4.C.1.1.5;TCDB:4.C.1.1.8	ENSG00000113396;ENSG00000121769;ENSG00000130304;ENSG00000135218;ENSG00000143554;ENSG00000145384;ENSG00000163586;ENSG00000164434;ENSG00000164687;ENSG00000167114;ENSG00000170231;ENSG00000170323;ENSG00000197416;ENSG00000205186				s	Transport, extracellular	SBO:0000185	r0985				OCDDEA6tb	PMID:12883891;PMID:12856180;PMID:11023036;PMID:1554704;PMID:18021224;PMID:4553030;PMID:793184;PMID:8725559;PMID:8781017;PMID:12739169		3
	HMR_0397	R_140	AMP[c] + PPi[c] + linoleoyl-CoA[c] <=> ATP[c] + CoA[c] + linoleate[c]	EC:6.2.1.3	ENSG00000068366;ENSG00000103740;ENSG00000123983;ENSG00000130377;ENSG00000140284;ENSG00000151726;ENSG00000164398;ENSG00000197142				c	Fatty acid activation (cytosolic)	SBO:0000176	r1258				FACOAL182n6	PMID:8584017		3
	HMR_0398	R_141	H2O[c] + linoleoyl-CoA[c] => CoA[c] + linoleate[c]	EC:3.1.2.2	ENSG00000097021;ENSG00000119673;ENSG00000136881;ENSG00000177465;ENSG00000184227;ENSG00000205669;ENSG00000205794				c	Acyl-CoA hydrolysis	SBO:0000176								3
	HMR_0399	R_142	ATP[c] + H2O[c] + linoleate[c] => ADP[c] + Pi[c] + linoleate[s]	TCDB:3.A.1.211.1	ENSG00000165029				s	Transport, extracellular	SBO:0000185	r1518					PMID:16858612		3
	HMR_0401	R_143	AMP[c] + PPi[c] + gamma-linolenoyl-CoA[c] <=> ATP[c] + CoA[c] + gamma-linolenate[c]	EC:6.2.1.3	ENSG00000068366;ENSG00000103740;ENSG00000123983;ENSG00000130377;ENSG00000140284;ENSG00000151726;ENSG00000164398;ENSG00000197142				c	Fatty acid activation (cytosolic)	SBO:0000176	r1261				FACOAL183n6	PMID:8584017		3
	HMR_0402	R_144	H2O[c] + gamma-linolenoyl-CoA[c] => CoA[c] + gamma-linolenate[c]	EC:3.1.2.2	ENSG00000097021;ENSG00000119673;ENSG00000136881;ENSG00000177465;ENSG00000184227;ENSG00000205669;ENSG00000205794				c	Acyl-CoA hydrolysis	SBO:0000176								3
	HMR_0405	R_145	AMP[c] + PPi[c] + dihomo-gamma-linolenoyl-CoA[c] <=> ATP[c] + CoA[c] + dihomo-gamma-linolenate[c]	EC:6.2.1.3	ENSG00000068366;ENSG00000103740;ENSG00000123983;ENSG00000130377;ENSG00000140284;ENSG00000151726;ENSG00000164398;ENSG00000197142				c	Fatty acid activation (cytosolic)	SBO:0000176					FACOAL203n6			3
	HMR_0406	R_146	H2O[c] + dihomo-gamma-linolenoyl-CoA[c] => CoA[c] + dihomo-gamma-linolenate[c]	EC:3.1.2.2	ENSG00000097021;ENSG00000119673;ENSG00000136881;ENSG00000177465;ENSG00000184227;ENSG00000205669;ENSG00000205794				c	Acyl-CoA hydrolysis	SBO:0000176								3
	HMR_0408	R_147	arachidonate[s] => arachidonate[c]	TCDB:4.C.1.1.5;TCDB:4.C.1.1.8	ENSG00000113396;ENSG00000121769;ENSG00000130304;ENSG00000135218;ENSG00000143554;ENSG00000145384;ENSG00000163586;ENSG00000164434;ENSG00000164687;ENSG00000167114;ENSG00000170231;ENSG00000170323;ENSG00000197416;ENSG00000205186				s	Transport, extracellular	SBO:0000185	r0930				ECSTTEA6tb	PMID:12883891;PMID:12856180;PMID:11023036;PMID:1554704;PMID:18021224;PMID:4553030;PMID:793184;PMID:8725559;PMID:8781017;PMID:12739169		3
	HMR_0409	R_148	AMP[c] + PPi[c] + arachidonyl-CoA[c] <=> ATP[c] + CoA[c] + arachidonate[c]	EC:6.2.1.3	ENSG00000068366;ENSG00000103740;ENSG00000123983;ENSG00000130377;ENSG00000140284;ENSG00000151726;ENSG00000164398;ENSG00000197142				c	Fatty acid activation (cytosolic)	SBO:0000176	r1263				FACOAL204n6	PMID:8584017;PMID:12525535;PMID:11889465		3
	HMR_0410	R_149	H2O[c] + arachidonyl-CoA[c] => CoA[c] + arachidonate[c]	EC:3.1.2.2	ENSG00000097021;ENSG00000119673;ENSG00000136881;ENSG00000177465;ENSG00000184227;ENSG00000205669;ENSG00000205794				c	Acyl-CoA hydrolysis	SBO:0000176								3
	HMR_0413	R_150	(7Z,10Z,13Z,16Z)-docosatetraenoyl-CoA[c] + AMP[c] + PPi[c] <=> ATP[c] + CoA[c] + adrenic acid[c]	EC:6.2.1.3	ENSG00000068366;ENSG00000103740;ENSG00000123983;ENSG00000130377;ENSG00000140284;ENSG00000151726;ENSG00000164398;ENSG00000197142				c	Fatty acid activation (cytosolic)	SBO:0000176					FACOAL224n6			3
	HMR_0414	R_151	(7Z,10Z,13Z,16Z)-docosatetraenoyl-CoA[c] + H2O[c] => CoA[c] + adrenic acid[c]	EC:3.1.2.2	ENSG00000097021;ENSG00000119673;ENSG00000136881;ENSG00000177465;ENSG00000184227;ENSG00000205669;ENSG00000205794				c	Acyl-CoA hydrolysis	SBO:0000176								3
	HMR_0417	R_152	(9Z,12Z,15Z,18Z)-TTA[c] + ATP[c] + CoA[c] <=> (9Z,12Z,15Z,18Z)-tetracosatetraenoyl-CoA[c] + AMP[c] + PPi[c]	EC:6.2.1.3	ENSG00000068366;ENSG00000103740;ENSG00000123983;ENSG00000130377;ENSG00000140284;ENSG00000151726;ENSG00000164398;ENSG00000197142				c	Fatty acid activation (cytosolic)	SBO:0000176								3
	HMR_0418	R_153	(9Z,12Z,15Z,18Z)-tetracosatetraenoyl-CoA[c] + H2O[c] => (9Z,12Z,15Z,18Z)-TTA[c] + CoA[c]	EC:3.1.2.2	ENSG00000097021;ENSG00000119673;ENSG00000136881;ENSG00000177465;ENSG00000184227;ENSG00000205669;ENSG00000205794				c	Acyl-CoA hydrolysis	SBO:0000176								3
	HMR_0421	R_154	(6Z,9Z,12Z,15Z,18Z)-TPA[c] + ATP[c] + CoA[c] <=> (6Z,9Z,12Z,15Z,18Z)-tetracosapentaenoyl-CoA[c] + AMP[c] + PPi[c]	EC:6.2.1.3	ENSG00000068366;ENSG00000103740;ENSG00000123983;ENSG00000130377;ENSG00000140284;ENSG00000151726;ENSG00000164398;ENSG00000197142				c	Fatty acid activation (cytosolic)	SBO:0000176				RE3160C		PMID:10479480;PMID:9784915;PMID:10479480;PMID:9784915		3
	HMR_0422	R_155	(6Z,9Z,12Z,15Z,18Z)-tetracosapentaenoyl-CoA[c] + H2O[c] => (6Z,9Z,12Z,15Z,18Z)-TPA[c] + CoA[c]	EC:3.1.2.2	ENSG00000097021;ENSG00000119673;ENSG00000136881;ENSG00000177465;ENSG00000184227;ENSG00000205669;ENSG00000205794				c	Acyl-CoA hydrolysis	SBO:0000176								3
	HMR_0425	R_156	(4Z,7Z,10Z,13Z,16Z)-DPA[c] + ATP[c] + CoA[c] <=> (4Z,7Z,10Z,13Z,16Z)-docosapentaenoyl-CoA[c] + AMP[c] + PPi[c]	EC:6.2.1.3	ENSG00000068366;ENSG00000103740;ENSG00000123983;ENSG00000130377;ENSG00000140284;ENSG00000151726;ENSG00000164398;ENSG00000197142				c	Fatty acid activation (cytosolic)	SBO:0000176					FACOAL225n6			3
	HMR_0426	R_157	(4Z,7Z,10Z,13Z,16Z)-docosapentaenoyl-CoA[c] + H2O[c] => (4Z,7Z,10Z,13Z,16Z)-DPA[c] + CoA[c]	EC:3.1.2.2	ENSG00000097021;ENSG00000119673;ENSG00000136881;ENSG00000177465;ENSG00000184227;ENSG00000205669;ENSG00000205794				c	Acyl-CoA hydrolysis	SBO:0000176								3
	HMR_0429	R_158	(11Z,14Z)-eicosadienoic acid[c] + ATP[c] + CoA[c] <=> (11Z,14Z)-eicosadienoyl-CoA[c] + AMP[c] + PPi[c]	EC:6.2.1.3	ENSG00000068366;ENSG00000103740;ENSG00000123983;ENSG00000130377;ENSG00000140284;ENSG00000151726;ENSG00000164398;ENSG00000197142				c	Fatty acid activation (cytosolic)	SBO:0000176					FACOAL202_6			3
	HMR_0430	R_159	(11Z,14Z)-eicosadienoyl-CoA[c] + H2O[c] => (11Z,14Z)-eicosadienoic acid[c] + CoA[c]	EC:3.1.2.2	ENSG00000097021;ENSG00000119673;ENSG00000136881;ENSG00000177465;ENSG00000184227;ENSG00000205669;ENSG00000205794				c	Acyl-CoA hydrolysis	SBO:0000176								3
	HMR_0433	R_160	(13Z,16Z)-docosadienoic acid[c] + ATP[c] + CoA[c] <=> (13Z,16Z)-docosadienoyl-CoA[c] + AMP[c] + PPi[c]	EC:6.2.1.3	ENSG00000068366;ENSG00000103740;ENSG00000123983;ENSG00000130377;ENSG00000140284;ENSG00000151726;ENSG00000164398;ENSG00000197142				c	Fatty acid activation (cytosolic)	SBO:0000176								3
	HMR_0434	R_161	(13Z,16Z)-docosadienoyl-CoA[c] + H2O[c] => (13Z,16Z)-docosadienoic acid[c] + CoA[c]	EC:3.1.2.2	ENSG00000097021;ENSG00000119673;ENSG00000136881;ENSG00000177465;ENSG00000184227;ENSG00000205669;ENSG00000205794				c	Acyl-CoA hydrolysis	SBO:0000176								3
	HMR_0437	R_162	10,13,16-docosatrienoyl-CoA[c] + AMP[c] + PPi[c] <=> 10,13,16-docosatriynoic acid[c] + ATP[c] + CoA[c]	EC:6.2.1.3	ENSG00000068366;ENSG00000103740;ENSG00000123983;ENSG00000130377;ENSG00000140284;ENSG00000151726;ENSG00000164398;ENSG00000197142				c	Fatty acid activation (cytosolic)	SBO:0000176								3
	HMR_0438	R_163	10,13,16-docosatrienoyl-CoA[c] + H2O[c] => 10,13,16-docosatriynoic acid[c] + CoA[c]	EC:3.1.2.2	ENSG00000097021;ENSG00000119673;ENSG00000136881;ENSG00000177465;ENSG00000184227;ENSG00000205669;ENSG00000205794				c	Acyl-CoA hydrolysis	SBO:0000176								3
	HMR_0444	R_165	glycerol[c] <=> glycerol[s]		ENSG00000165269;ENSG00000165272				s	Transport, extracellular	SBO:0000185	r0903				GLYCt5b	PMID:9124577		3
	HMR_0446	R_166	glycerol[c] <=> glycerol[m]						m	Transport, mitochondrial	SBO:0000185	r0904				GLYCtm	PMID:9124577		3
	HMR_0449	R_167	FAD[m] + sn-glycerol-3-phosphate[m] => DHAP[m] + FADH2[m]	EC:1.1.5.3	ENSG00000115159				m	Acylglycerides metabolism	SBO:0000176		REACT_16938				PMID:7821823;PMID:8687421;PMID:8163052		3
	HMR_0450	R_168	ATP[c] + glycerol[c] => ADP[c] + sn-glycerol-3-phosphate[c]	EC:2.7.1.30	ENSG00000175066;ENSG00000196475;ENSG00000198814;ENSG00000229894;GK6P				c	Glycerophospholipid metabolism	SBO:0000176	r0203		R00847	R00847C	GLYK	PMID:15845384;PMID:6316940		3
	HMR_0453	R_169	H+[c] + NADPH[c] + glyceraldehyde[c] <=> NADP+[c] + glycerol[c]	EC:1.1.1.1;EC:1.1.1.2;EC:1.1.1.21;EC:1.1.1.72	ENSG00000085662;ENSG00000117448;ENSG00000172955;ENSG00000187758;ENSG00000196344;ENSG00000196616;ENSG00000197894;ENSG00000198074;ENSG00000198099;ENSG00000248144				c	Glycerolipid metabolism	SBO:0000176	r0245		R01041	R01041C		PMID:11716357;PMID:6753936;PMID:6815419;PMID:8916913;PMID:9693960		3
	HMR_0456	R_170	H2O[c] + NAD+[c] + glyceraldehyde[c] => H+[c] + NADH[c] + glycerate[c]	EC:1.2.1.3	ENSG00000072210;ENSG00000111275;ENSG00000137124;ENSG00000143149;ENSG00000164904				c	Glycerolipid metabolism	SBO:0000176	r0392		R01752	R01752C		PMID:12705826;PMID:170276;PMID:6189823;PMID:6285247;PMID:8155713		3
	HMR_0458	R_171	NADP+[m] + glycerol[m] => H+[m] + NADPH[m] + glyceraldehyde[m]	EC:1.1.1.1;EC:1.1.1.2;EC:1.1.1.21;EC:1.1.1.72	ENSG00000085662;ENSG00000117448;ENSG00000172955;ENSG00000187758;ENSG00000196344;ENSG00000196616;ENSG00000197894;ENSG00000198074;ENSG00000198099;ENSG00000248144				m	Glycerolipid metabolism	SBO:0000176	r0246		R01041	R01041C		PMID:11716357;PMID:6753936;PMID:6815419;PMID:8916913;PMID:9693960		3
	HMR_0459	R_172	H2O[m] + NAD+[m] + glyceraldehyde[m] => H+[m] + NADH[m] + glycerate[m]	EC:1.2.1.3	ENSG00000072210;ENSG00000111275;ENSG00000137124;ENSG00000143149;ENSG00000164904				m	Glycerolipid metabolism	SBO:0000176	r0393		R01752	R01752C		PMID:12705826;PMID:170276;PMID:6189823;PMID:6285247;PMID:8155713		3
	HMR_0460	R_173	ATP[m] + glycerate[m] => 3-phospho-D-glycerate[m] + ADP[m]	EC:2.7.1.31	ENSG00000168237				m	Glycine, serine and threonine metabolism	SBO:0000176	r0340		R01514	R01514C		PMID:16753811;PMID:216417;PMID:2537226;PMID:6252205		3
	HMR_0461	R_174	PC-LD pool[c] <=> PC-LD pool[r]		ENSG00000141179				r	Transport, endoplasmic reticular	SBO:0000185	r1266			RT0152	PCHOL_HSter			3
	HMR_0462	R_175	2-lysolecithin pool[c] <=> 2-lysolecithin pool[r]						r	Transport, endoplasmic reticular	SBO:0000185	r1282							3
	HMR_0463	R_176	H2O[r] + PC-LD pool[r] => 2-lysolecithin pool[r] + fatty acid-LD-PC pool[r]	EC:3.1.1.4	ENSG00000069764;ENSG00000100078;ENSG00000105499;ENSG00000116711;ENSG00000117215;ENSG00000123739;ENSG00000127472;ENSG00000138308;ENSG00000158786;ENSG00000159337;ENSG00000163803;ENSG00000168907;ENSG00000168970;ENSG00000170890;ENSG00000176485;ENSG00000184381;ENSG00000187980;ENSG00000188089;ENSG00000188257;ENSG00000188784;ENSG00000243708				r	Glycerolipid metabolism	SBO:0000176	r1277					PMID:11275266;PMID:14744027;PMID:7356635		3
	HMR_0464	R_177	PE-LD pool[c] <=> PE-LD pool[r]						r	Transport, endoplasmic reticular	SBO:0000185	r1268				PE_HStg			3
	HMR_0467	R_178	PI pool[c] <=> PI pool[r]						r	Transport, endoplasmic reticular	SBO:0000185	r1273							3
	HMR_0468	R_179	1,2-diacylglycerol-bile-PC pool[c] + CDP-choline[c] + H+[c] => CMP[c] + bile-PC pool[c]	EC:2.7.8.2	ENSG00000111666;ENSG00000134255				c	Glycerophospholipid metabolism	SBO:0000176	r1288				CEPTC	PMID:3029085;PMID:6295501;UNIPROT:Q9Y6K0		3
	HMR_0470	R_180	ATP[c] + H2O[c] + bile-PC pool[c] => ADP[c] + Pi[c] + bile-PC pool[s]	TCDB:3.A.1.201.3	ENSG00000005471				s	Transport, extracellular	SBO:0000185	r1511				PCt	PMID:12663868;PMID:16622704;PMID:17404808		3
	HMR_0478	R_181	DHAP[c] + H+[c] + NADPH[c] => NADP+[c] + sn-glycerol-3-phosphate[c]	EC:1.1.1.94	ENSG00000167588				c	Glycerophospholipid metabolism	SBO:0000176		REACT_1146				PMID:16460752		3
	HMR_0479	R_182	DHAP[c] + H+[c] + NADH[c] => NAD+[c] + sn-glycerol-3-phosphate[c]	EC:1.1.1.8	ENSG00000152642;ENSG00000167588				c	Glycerophospholipid metabolism	SBO:0000176	r0201		R00842	R00842C	G3PD1	PMID:17045662;PMID:7772607		3
	HMR_0481	R_183	DHAP[p] + H+[p] + NADH[p] => NAD+[p] + sn-glycerol-3-phosphate[p]	EC:1.1.1.8	ENSG00000152642;ENSG00000167588				p	Glycerophospholipid metabolism	SBO:0000176	r0202		R00842	R00842C		PMID:17045662;PMID:7772607		3
	HMR_0482	R_184	DHAP[c] + FADH2[c] => FAD[c] + sn-glycerol-3-phosphate[c]	EC:1.1.5.3	ENSG00000115159				c	Glycerophospholipid metabolism	SBO:0000176			R00848	R00848C	G3PDcm			3
	HMR_0483	R_185	DHAP[c] + ubiquinol[m] => sn-glycerol-3-phosphate[c] + ubiquinone[m]	EC:1.1.5.3	ENSG00000115159				c	Glycerophospholipid metabolism	SBO:0000176	r0205		R00849	R00848C		PMID:11955283;PMID:2115809;PMID:2923620;PMID:3338458;PMID:340460;PMID:8401296;PMID:8549872;PMID:8579375;PMID:9171333;PMID:9244403;PMID:9559543		3
	HMR_0486	R_186	lauroyl-CoA[c] + sn-glycerol-3-phosphate[c] => 1-acylglycerol-3P-laur[c] + CoA[c]	EC:2.3.1.15	ENSG00000119927;ENSG00000138678;ENSG00000158669;ENSG00000186281				c	Glycerolipid metabolism	SBO:0000176						PMID:12573444;PMID:17170135;PMID:17389595;UNIPROT:AGPAT6;UNIPROT:AGPAT9;UNIPROT:Q6NUI2;UNIPROT:Q9HCL2		3
	HMR_0487	R_187	sn-glycerol-3-phosphate[c] + tridecanoyl-CoA[c] => 1-acylglycerol-3P-tridec[c] + CoA[c]	EC:2.3.1.15	ENSG00000119927;ENSG00000138678;ENSG00000158669;ENSG00000186281				c	Glycerolipid metabolism	SBO:0000176						PMID:12573444;PMID:17170135;PMID:17389595;UNIPROT:AGPAT6;UNIPROT:AGPAT9;UNIPROT:Q6NUI2;UNIPROT:Q9HCL2		3
	HMR_0488	R_188	myristoyl-CoA[c] + sn-glycerol-3-phosphate[c] => 1-acylglycerol-3P-myrist[c] + CoA[c]	EC:2.3.1.15	ENSG00000119927;ENSG00000138678;ENSG00000158669;ENSG00000186281				c	Glycerolipid metabolism	SBO:0000176						PMID:12573444;PMID:17170135;PMID:17389595;UNIPROT:AGPAT6;UNIPROT:AGPAT9;UNIPROT:Q6NUI2;UNIPROT:Q9HCL2		3
	HMR_0489	R_189	(9E)-tetradecenoyl-CoA[c] + sn-glycerol-3-phosphate[c] => 1-acylglycerol-3P-9-tetrade[c] + CoA[c]	EC:2.3.1.15	ENSG00000119927;ENSG00000138678;ENSG00000158669;ENSG00000186281				c	Glycerolipid metabolism	SBO:0000176						PMID:12573444;PMID:17170135;PMID:17389595;UNIPROT:AGPAT6;UNIPROT:AGPAT9;UNIPROT:Q6NUI2;UNIPROT:Q9HCL2		3
	HMR_0490	R_190	(7Z)-tetradecenoyl-CoA[c] + sn-glycerol-3-phosphate[c] => 1-acylglycerol-3P-7-tetrade[c] + CoA[c]	EC:2.3.1.15	ENSG00000119927;ENSG00000138678;ENSG00000158669;ENSG00000186281				c	Glycerolipid metabolism	SBO:0000176						PMID:12573444;PMID:17170135;PMID:17389595;UNIPROT:AGPAT6;UNIPROT:AGPAT9;UNIPROT:Q6NUI2;UNIPROT:Q9HCL2		3
	HMR_0491	R_191	5-tetradecenoyl-CoA[c] + sn-glycerol-3-phosphate[c] => 1-acylglycerol-3P-5-tetrade[c] + CoA[c]	EC:2.3.1.15	ENSG00000119927;ENSG00000138678;ENSG00000158669;ENSG00000186281				c	Glycerolipid metabolism	SBO:0000176						PMID:12573444;PMID:17170135;PMID:17389595;UNIPROT:AGPAT6;UNIPROT:AGPAT9;UNIPROT:Q6NUI2;UNIPROT:Q9HCL2		3
	HMR_0492	R_192	pentadecanoyl-CoA[c] + sn-glycerol-3-phosphate[c] => 1-acylglycerol-3P-pentade[c] + CoA[c]	EC:2.3.1.15	ENSG00000119927;ENSG00000138678;ENSG00000158669;ENSG00000186281				c	Glycerolipid metabolism	SBO:0000176						PMID:12573444;PMID:17170135;PMID:17389595;UNIPROT:AGPAT6;UNIPROT:AGPAT9;UNIPROT:Q6NUI2;UNIPROT:Q9HCL2		3
	HMR_0493	R_193	palmitoyl-CoA[c] + sn-glycerol-3-phosphate[c] => 1-acylglycerol-3P-palm[c] + CoA[c]	EC:2.3.1.15	ENSG00000119927;ENSG00000138678;ENSG00000158669;ENSG00000186281				c	Glycerolipid metabolism	SBO:0000176	r1185					PMID:12573444;PMID:17170135;PMID:17389595;UNIPROT:AGPAT6;UNIPROT:AGPAT9;UNIPROT:Q6NUI2;UNIPROT:Q9HCL2		3
	HMR_0494	R_194	palmitoleoyl-CoA[c] + sn-glycerol-3-phosphate[c] => 1-acylglycerol-3P-palmn[c] + CoA[c]	EC:2.3.1.15	ENSG00000119927;ENSG00000138678;ENSG00000158669;ENSG00000186281				c	Glycerolipid metabolism	SBO:0000176	r1186					PMID:12573444;PMID:17170135;PMID:17389595;UNIPROT:AGPAT6;UNIPROT:AGPAT9;UNIPROT:Q6NUI2;UNIPROT:Q9HCL2		3
	HMR_0495	R_195	7-hexadecenoyl-CoA[c] + sn-glycerol-3-phosphate[c] => 1-acylglycerol-3P-7-hexade[c] + CoA[c]	EC:2.3.1.15	ENSG00000119927;ENSG00000138678;ENSG00000158669;ENSG00000186281				c	Glycerolipid metabolism	SBO:0000176						PMID:12573444;PMID:17170135;PMID:17389595;UNIPROT:AGPAT6;UNIPROT:AGPAT9;UNIPROT:Q6NUI2;UNIPROT:Q9HCL2		3
	HMR_0496	R_196	heptadecanoyl-CoA[c] + sn-glycerol-3-phosphate[c] => 1-acylglycerol-3P-heptade[c] + CoA[c]	EC:2.3.1.15	ENSG00000119927;ENSG00000138678;ENSG00000158669;ENSG00000186281				c	Glycerolipid metabolism	SBO:0000176						PMID:12573444;PMID:17170135;PMID:17389595;UNIPROT:AGPAT6;UNIPROT:AGPAT9;UNIPROT:Q6NUI2;UNIPROT:Q9HCL2		3
	HMR_0497	R_197	(10Z)-heptadecenoyl-CoA[c] + sn-glycerol-3-phosphate[c] => 1-acylglycerol-3P-10-heptade[c] + CoA[c]	EC:2.3.1.15	ENSG00000119927;ENSG00000138678;ENSG00000158669;ENSG00000186281				c	Glycerolipid metabolism	SBO:0000176						PMID:12573444;PMID:17170135;PMID:17389595;UNIPROT:AGPAT6;UNIPROT:AGPAT9;UNIPROT:Q6NUI2;UNIPROT:Q9HCL2		3
	HMR_0498	R_198	9-heptadecenoyl-CoA[c] + sn-glycerol-3-phosphate[c] => 1-acylglycerol-3P-9-heptade[c] + CoA[c]	EC:2.3.1.15	ENSG00000119927;ENSG00000138678;ENSG00000158669;ENSG00000186281				c	Glycerolipid metabolism	SBO:0000176						PMID:12573444;PMID:17170135;PMID:17389595;UNIPROT:AGPAT6;UNIPROT:AGPAT9;UNIPROT:Q6NUI2;UNIPROT:Q9HCL2		3
	HMR_0499	R_199	sn-glycerol-3-phosphate[c] + stearoyl-CoA[c] => 1-acylglycerol-3P-stea[c] + CoA[c]	EC:2.3.1.15	ENSG00000119927;ENSG00000138678;ENSG00000158669;ENSG00000186281				c	Glycerolipid metabolism	SBO:0000176	r1187					PMID:12573444;PMID:17170135;PMID:17389595;UNIPROT:AGPAT6;UNIPROT:AGPAT9;UNIPROT:Q6NUI2;UNIPROT:Q9HCL2		3
	HMR_0500	R_200	(13Z)-octadecenoyl-CoA[c] + sn-glycerol-3-phosphate[c] => 1-acylglycerol-3P-13-octade[c] + CoA[c]	EC:2.3.1.15	ENSG00000119927;ENSG00000138678;ENSG00000158669;ENSG00000186281				c	Glycerolipid metabolism	SBO:0000176						PMID:12573444;PMID:17170135;PMID:17389595;UNIPROT:AGPAT6;UNIPROT:AGPAT9;UNIPROT:Q6NUI2;UNIPROT:Q9HCL2		3
	HMR_0501	R_201	cis-vaccenoyl-CoA[c] + sn-glycerol-3-phosphate[c] => 1-acylglycerol-3P-cis-vac[c] + CoA[c]	EC:2.3.1.15	ENSG00000119927;ENSG00000138678;ENSG00000158669;ENSG00000186281				c	Glycerolipid metabolism	SBO:0000176						PMID:12573444;PMID:17170135;PMID:17389595;UNIPROT:AGPAT6;UNIPROT:AGPAT9;UNIPROT:Q6NUI2;UNIPROT:Q9HCL2		3
	HMR_0502	R_202	oleoyl-CoA[c] + sn-glycerol-3-phosphate[c] => 1-acylglycerol-3P-ol[c] + CoA[c]	EC:2.3.1.15	ENSG00000119927;ENSG00000138678;ENSG00000158669;ENSG00000186281				c	Glycerolipid metabolism	SBO:0000176	r1188					PMID:12573444;PMID:17170135;PMID:17389595;UNIPROT:AGPAT6;UNIPROT:AGPAT9;UNIPROT:Q6NUI2;UNIPROT:Q9HCL2		3
	HMR_0503	R_203	(9E)-octadecenoyl-CoA[c] + sn-glycerol-3-phosphate[c] => 1-acylglycerol-3P-9-octade[c] + CoA[c]	EC:2.3.1.15	ENSG00000119927;ENSG00000138678;ENSG00000158669;ENSG00000186281				c	Glycerolipid metabolism	SBO:0000176						PMID:12573444;PMID:17170135;PMID:17389595;UNIPROT:AGPAT6;UNIPROT:AGPAT9;UNIPROT:Q6NUI2;UNIPROT:Q9HCL2		3
	HMR_0504	R_204	(7Z)-octadecenoyl-CoA[c] + sn-glycerol-3-phosphate[c] => 1-acylglycerol-3P-7-octade[c] + CoA[c]	EC:2.3.1.15	ENSG00000119927;ENSG00000138678;ENSG00000158669;ENSG00000186281				c	Glycerolipid metabolism	SBO:0000176						PMID:12573444;PMID:17170135;PMID:17389595;UNIPROT:AGPAT6;UNIPROT:AGPAT9;UNIPROT:Q6NUI2;UNIPROT:Q9HCL2		3
	HMR_0505	R_205	(6Z,9Z)-octadecadienoyl-CoA[c] + sn-glycerol-3-phosphate[c] => 1-acylglycerol-3P-6,9-octa[c] + CoA[c]	EC:2.3.1.15	ENSG00000119927;ENSG00000138678;ENSG00000158669;ENSG00000186281				c	Glycerolipid metabolism	SBO:0000176						PMID:12573444;PMID:17170135;PMID:17389595;UNIPROT:AGPAT6;UNIPROT:AGPAT9;UNIPROT:Q6NUI2;UNIPROT:Q9HCL2		3
	HMR_0506	R_206	nonadecanoyl-CoA[c] + sn-glycerol-3-phosphate[c] => 1-acylglycerol-3P-nanode[c] + CoA[c]	EC:2.3.1.15	ENSG00000119927;ENSG00000138678;ENSG00000158669;ENSG00000186281				c	Glycerolipid metabolism	SBO:0000176								3
	HMR_0507	R_207	eicosanoyl-CoA[c] + sn-glycerol-3-phosphate[c] => 1-acylglycerol-3P-eico[c] + CoA[c]	EC:2.3.1.15	ENSG00000119927;ENSG00000138678;ENSG00000158669;ENSG00000186281				c	Glycerolipid metabolism	SBO:0000176						PMID:12573444;PMID:17170135;PMID:17389595;UNIPROT:AGPAT6;UNIPROT:AGPAT9;UNIPROT:Q6NUI2;UNIPROT:Q9HCL2		3
	HMR_0508	R_208	(13Z)-eicosenoyl-CoA[c] + sn-glycerol-3-phosphate[c] => 1-acylglycerol-3P-13-eicose[c] + CoA[c]	EC:2.3.1.15	ENSG00000119927;ENSG00000138678;ENSG00000158669;ENSG00000186281				c	Glycerolipid metabolism	SBO:0000176						PMID:12573444;PMID:17170135;PMID:17389595;UNIPROT:AGPAT6;UNIPROT:AGPAT9;UNIPROT:Q6NUI2;UNIPROT:Q9HCL2		3
	HMR_0509	R_209	(11Z)-eicosenoyl-CoA[c] + sn-glycerol-3-phosphate[c] => 1-acylglycerol-3P-11-eico[c] + CoA[c]	EC:2.3.1.15	ENSG00000119927;ENSG00000138678;ENSG00000158669;ENSG00000186281				c	Glycerolipid metabolism	SBO:0000176						PMID:12573444;PMID:17170135;PMID:17389595;UNIPROT:AGPAT6;UNIPROT:AGPAT9;UNIPROT:Q6NUI2;UNIPROT:Q9HCL2		3
	HMR_0510	R_210	9-eicosenoyl-CoA[c] + sn-glycerol-3-phosphate[c] => 1-acylglycerol-3P-9-eicose[c] + CoA[c]	EC:2.3.1.15	ENSG00000119927;ENSG00000138678;ENSG00000158669;ENSG00000186281				c	Glycerolipid metabolism	SBO:0000176						PMID:12573444;PMID:17170135;PMID:17389595;UNIPROT:AGPAT6;UNIPROT:AGPAT9;UNIPROT:Q6NUI2;UNIPROT:Q9HCL2		3
	HMR_0511	R_211	(8Z,11Z)-eicosadienoyl-CoA[c] + sn-glycerol-3-phosphate[c] => 1-acylglycerol-3P-8,11-eico[c] + CoA[c]	EC:2.3.1.15	ENSG00000119927;ENSG00000138678;ENSG00000158669;ENSG00000186281				c	Glycerolipid metabolism	SBO:0000176						PMID:12573444;PMID:17170135;PMID:17389595;UNIPROT:AGPAT6;UNIPROT:AGPAT9;UNIPROT:Q6NUI2;UNIPROT:Q9HCL2		3
	HMR_0512	R_212	(5Z,8Z,11Z)-eicosatrienoyl-CoA[c] + sn-glycerol-3-phosphate[c] => 1-acylglycerol-3P-5,8,11-eico[c] + CoA[c]	EC:2.3.1.15	ENSG00000119927;ENSG00000138678;ENSG00000158669;ENSG00000186281				c	Glycerolipid metabolism	SBO:0000176						PMID:12573444;PMID:17170135;PMID:17389595;UNIPROT:AGPAT6;UNIPROT:AGPAT9;UNIPROT:Q6NUI2;UNIPROT:Q9HCL2		3
	HMR_0513	R_213	heneicosanoyl-CoA[c] + sn-glycerol-3-phosphate[c] => 1-acylglycerol-3P-heneico[c] + CoA[c]	EC:2.3.1.15	ENSG00000119927;ENSG00000138678;ENSG00000158669;ENSG00000186281				c	Glycerolipid metabolism	SBO:0000176								3
	HMR_0514	R_214	docosanoyl-CoA[c] + sn-glycerol-3-phosphate[c] => 1-acylglycerol-3P-docosa[c] + CoA[c]	EC:2.3.1.15	ENSG00000119927;ENSG00000138678;ENSG00000158669;ENSG00000186281				c	Glycerolipid metabolism	SBO:0000176						PMID:12573444;PMID:17170135;PMID:17389595;UNIPROT:AGPAT6;UNIPROT:AGPAT9;UNIPROT:Q6NUI2;UNIPROT:Q9HCL2		3
	HMR_0515	R_215	(13Z)-docosenoyl-CoA[c] + sn-glycerol-3-phosphate[c] => 1-acylglycerol-3P-13-docose[c] + CoA[c]	EC:2.3.1.15	ENSG00000119927;ENSG00000138678;ENSG00000158669;ENSG00000186281				c	Glycerolipid metabolism	SBO:0000176						PMID:12573444;PMID:17170135;PMID:17389595;UNIPROT:AGPAT6;UNIPROT:AGPAT9;UNIPROT:Q6NUI2;UNIPROT:Q9HCL2		3
	HMR_0516	R_216	(11Z)-docosenoyl-CoA[c] + sn-glycerol-3-phosphate[c] => 1-acylglycerol-3P-11-docose[c] + CoA[c]	EC:2.3.1.15	ENSG00000119927;ENSG00000138678;ENSG00000158669;ENSG00000186281				c	Glycerolipid metabolism	SBO:0000176						PMID:12573444;PMID:17170135;PMID:17389595;UNIPROT:AGPAT6;UNIPROT:AGPAT9;UNIPROT:Q6NUI2;UNIPROT:Q9HCL2		3
	HMR_0517	R_217	sn-glycerol-3-phosphate[c] + tricosanoyl-CoA[c] => 1-acylglycerol-3P-trico[c] + CoA[c]	EC:2.3.1.15	ENSG00000119927;ENSG00000138678;ENSG00000158669;ENSG00000186281				c	Glycerolipid metabolism	SBO:0000176						PMID:12573444;PMID:17170135;PMID:17389595;UNIPROT:AGPAT6;UNIPROT:AGPAT9;UNIPROT:Q6NUI2;UNIPROT:Q9HCL2		3
	HMR_0518	R_218	sn-glycerol-3-phosphate[c] + tetracosanoyl-CoA[c] => 1-acylglycerol-3P-tetraco[c] + CoA[c]	EC:2.3.1.15	ENSG00000119927;ENSG00000138678;ENSG00000158669;ENSG00000186281				c	Glycerolipid metabolism	SBO:0000176						PMID:12573444;PMID:17170135;PMID:17389595;UNIPROT:AGPAT6;UNIPROT:AGPAT9;UNIPROT:Q6NUI2;UNIPROT:Q9HCL2		3
	HMR_0519	R_219	(15Z)-tetracosenoyl-CoA[c] + sn-glycerol-3-phosphate[c] => 1-acylglycerol-3P-15-tetra[c] + CoA[c]	EC:2.3.1.15	ENSG00000119927;ENSG00000138678;ENSG00000158669;ENSG00000186281				c	Glycerolipid metabolism	SBO:0000176						PMID:12573444;PMID:17170135;PMID:17389595;UNIPROT:AGPAT6;UNIPROT:AGPAT9;UNIPROT:Q6NUI2;UNIPROT:Q9HCL2		3
	HMR_0520	R_220	hexacosanoyl-CoA[c] + sn-glycerol-3-phosphate[c] => 1-acylglycerol-3P-hexacosa[c] + CoA[c]	EC:2.3.1.15	ENSG00000119927;ENSG00000138678;ENSG00000158669;ENSG00000186281				c	Glycerolipid metabolism	SBO:0000176						PMID:12573444;PMID:17170135;PMID:17389595;UNIPROT:AGPAT6;UNIPROT:AGPAT9;UNIPROT:Q6NUI2;UNIPROT:Q9HCL2		3
	HMR_0521	R_221	hexacosenoyl-CoA[c] + sn-glycerol-3-phosphate[c] => 1-acylglycerol-3P-hexecose[c] + CoA[c]	EC:2.3.1.15	ENSG00000119927;ENSG00000138678;ENSG00000158669;ENSG00000186281				c	Glycerolipid metabolism	SBO:0000176						PMID:12573444;PMID:17170135;PMID:17389595;UNIPROT:AGPAT6;UNIPROT:AGPAT9;UNIPROT:Q6NUI2;UNIPROT:Q9HCL2		3
	HMR_0522	R_222	linolenoyl-CoA[c] + sn-glycerol-3-phosphate[c] => 1-acylglycerol-3P-linolen[c] + CoA[c]	EC:2.3.1.15	ENSG00000119927;ENSG00000138678;ENSG00000158669;ENSG00000186281				c	Glycerolipid metabolism	SBO:0000176						PMID:12573444;PMID:17170135;PMID:17389595;UNIPROT:AGPAT6;UNIPROT:AGPAT9;UNIPROT:Q6NUI2;UNIPROT:Q9HCL2		3
	HMR_0523	R_223	(6Z,9Z,12Z,15Z)-octadecatetraenoyl-CoA[c] + sn-glycerol-3-phosphate[c] => 1-acylglycerol-3P-6,9,12,15-octa[c] + CoA[c]	EC:2.3.1.15	ENSG00000119927;ENSG00000138678;ENSG00000158669;ENSG00000186281				c	Glycerolipid metabolism	SBO:0000176						PMID:12573444;PMID:17170135;PMID:17389595;UNIPROT:AGPAT6;UNIPROT:AGPAT9;UNIPROT:Q6NUI2;UNIPROT:Q9HCL2		3
	HMR_0524	R_224	(8Z,11Z,14Z,17Z)-eicosatetraenoyl-CoA[c] + sn-glycerol-3-phosphate[c] => 1-acylglycerol-3P-8,11,14,17-eico[c] + CoA[c]	EC:2.3.1.15	ENSG00000119927;ENSG00000138678;ENSG00000158669;ENSG00000186281				c	Glycerolipid metabolism	SBO:0000176						PMID:12573444;PMID:17170135;PMID:17389595;UNIPROT:AGPAT6;UNIPROT:AGPAT9;UNIPROT:Q6NUI2;UNIPROT:Q9HCL2		3
	HMR_0525	R_225	(5Z,8Z,11Z,14Z,17Z)-eicosapentaenoyl-CoA[c] + sn-glycerol-3-phosphate[c] => 1-acylglycerol-3P-5,8,11,14,17-eico[c] + CoA[c]	EC:2.3.1.15	ENSG00000119927;ENSG00000138678;ENSG00000158669;ENSG00000186281				c	Glycerolipid metabolism	SBO:0000176						PMID:12573444;PMID:17170135;PMID:17389595;UNIPROT:AGPAT6;UNIPROT:AGPAT9;UNIPROT:Q6NUI2;UNIPROT:Q9HCL2		3
	HMR_0526	R_226	(7Z,10Z,13Z,16Z,19Z)-docosapentaenoyl-CoA[c] + sn-glycerol-3-phosphate[c] => 1-acylglycerol-3P-7,10,13,16,19-docosa[c] + CoA[c]	EC:2.3.1.15	ENSG00000119927;ENSG00000138678;ENSG00000158669;ENSG00000186281				c	Glycerolipid metabolism	SBO:0000176						PMID:12573444;PMID:17170135;PMID:17389595;UNIPROT:AGPAT6;UNIPROT:AGPAT9;UNIPROT:Q6NUI2;UNIPROT:Q9HCL2		3
	HMR_0527	R_227	(9Z,12Z,15Z,18Z,21Z)-tetracosapentaenoyl-CoA[c] + sn-glycerol-3-phosphate[c] => 1-acylglycerol-3P-9,12,15,18,21-tetra[c] + CoA[c]	EC:2.3.1.15	ENSG00000119927;ENSG00000138678;ENSG00000158669;ENSG00000186281				c	Glycerolipid metabolism	SBO:0000176						PMID:12573444;PMID:17170135;PMID:17389595;UNIPROT:AGPAT6;UNIPROT:AGPAT9;UNIPROT:Q6NUI2;UNIPROT:Q9HCL2		3
	HMR_0528	R_228	(6Z,9Z,12Z,15Z,18Z,21Z)-tetracosahexaenoyl-CoA[c] + sn-glycerol-3-phosphate[c] => 1-acylglycerol-3P-6,9,12,15,18,21-tetra[c] + CoA[c]	EC:2.3.1.15	ENSG00000119927;ENSG00000138678;ENSG00000158669;ENSG00000186281				c	Glycerolipid metabolism	SBO:0000176						PMID:12573444;PMID:17170135;PMID:17389595;UNIPROT:AGPAT6;UNIPROT:AGPAT9;UNIPROT:Q6NUI2;UNIPROT:Q9HCL2		3
	HMR_0529	R_229	(4Z,7Z,10Z,13Z,16Z,19Z)-docosahexaenoyl-CoA[c] + sn-glycerol-3-phosphate[c] => 1-acylglycerol-3P-4,7,10,13,16,19-doco[c] + CoA[c]	EC:2.3.1.15	ENSG00000119927;ENSG00000138678;ENSG00000158669;ENSG00000186281				c	Glycerolipid metabolism	SBO:0000176						PMID:12573444;PMID:17170135;PMID:17389595;UNIPROT:AGPAT6;UNIPROT:AGPAT9;UNIPROT:Q6NUI2;UNIPROT:Q9HCL2		3
	HMR_0530	R_230	(11Z,14Z,17Z)-eicosatrienoyl-CoA[c] + sn-glycerol-3-phosphate[c] => 1-acylglycerol-3P-11,14,17-eico[c] + CoA[c]	EC:2.3.1.15	ENSG00000119927;ENSG00000138678;ENSG00000158669;ENSG00000186281				c	Glycerolipid metabolism	SBO:0000176						PMID:12573444;PMID:17170135;PMID:17389595;UNIPROT:AGPAT6;UNIPROT:AGPAT9;UNIPROT:Q6NUI2;UNIPROT:Q9HCL2		3
	HMR_0531	R_231	13,16,19-docosatrienoyl-CoA[c] + sn-glycerol-3-phosphate[c] => 1-acylglycerol-3P-13,16,19-doco[c] + CoA[c]	EC:2.3.1.15	ENSG00000119927;ENSG00000138678;ENSG00000158669;ENSG00000186281				c	Glycerolipid metabolism	SBO:0000176						PMID:12573444;PMID:17170135;PMID:17389595;UNIPROT:AGPAT6;UNIPROT:AGPAT9;UNIPROT:Q6NUI2;UNIPROT:Q9HCL2		3
	HMR_0532	R_232	10,13,16,19-docosatetraenoyl-CoA[c] + sn-glycerol-3-phosphate[c] => 1-acylglycerol-3P-10,13,16,19-doco[c] + CoA[c]	EC:2.3.1.15	ENSG00000119927;ENSG00000138678;ENSG00000158669;ENSG00000186281				c	Glycerolipid metabolism	SBO:0000176						PMID:12573444;PMID:17170135;PMID:17389595;UNIPROT:AGPAT6;UNIPROT:AGPAT9;UNIPROT:Q6NUI2;UNIPROT:Q9HCL2		3
	HMR_0533	R_233	12,15,18,21-tetracosatetraenoyl-CoA[c] + sn-glycerol-3-phosphate[c] => 1-acylglycerol-3P-12,15,18,21-tetra[c] + CoA[c]	EC:2.3.1.15	ENSG00000119927;ENSG00000138678;ENSG00000158669;ENSG00000186281				c	Glycerolipid metabolism	SBO:0000176						PMID:12573444;PMID:17170135;PMID:17389595;UNIPROT:AGPAT6;UNIPROT:AGPAT9;UNIPROT:Q6NUI2;UNIPROT:Q9HCL2		3
	HMR_0534	R_234	linoleoyl-CoA[c] + sn-glycerol-3-phosphate[c] => 1-acylglycerol-3P-lin[c] + CoA[c]	EC:2.3.1.15	ENSG00000119927;ENSG00000138678;ENSG00000158669;ENSG00000186281				c	Glycerolipid metabolism	SBO:0000176	r1189					PMID:12573444;PMID:17170135;PMID:17389595;UNIPROT:AGPAT6;UNIPROT:AGPAT9;UNIPROT:Q6NUI2;UNIPROT:Q9HCL2		3
	HMR_0535	R_235	gamma-linolenoyl-CoA[c] + sn-glycerol-3-phosphate[c] => 1-acylglycerol-3P-gamma-lin[c] + CoA[c]	EC:2.3.1.15	ENSG00000119927;ENSG00000138678;ENSG00000158669;ENSG00000186281				c	Glycerolipid metabolism	SBO:0000176						PMID:12573444;PMID:17170135;PMID:17389595;UNIPROT:AGPAT6;UNIPROT:AGPAT9;UNIPROT:Q6NUI2;UNIPROT:Q9HCL2		3
	HMR_0536	R_236	dihomo-gamma-linolenoyl-CoA[c] + sn-glycerol-3-phosphate[c] => 1-acylglycerol-3P-dihomo-gamma[c] + CoA[c]	EC:2.3.1.15	ENSG00000119927;ENSG00000138678;ENSG00000158669;ENSG00000186281				c	Glycerolipid metabolism	SBO:0000176						PMID:12573444;PMID:17170135;PMID:17389595;UNIPROT:AGPAT6;UNIPROT:AGPAT9;UNIPROT:Q6NUI2;UNIPROT:Q9HCL2		3
	HMR_0537	R_237	arachidonyl-CoA[c] + sn-glycerol-3-phosphate[c] => 1-acylglycerol-3P-arach[c] + CoA[c]	EC:2.3.1.15	ENSG00000119927;ENSG00000138678;ENSG00000158669;ENSG00000186281				c	Glycerolipid metabolism	SBO:0000176	r1190					PMID:12573444;PMID:17170135;PMID:17389595;UNIPROT:AGPAT6;UNIPROT:AGPAT9;UNIPROT:Q6NUI2;UNIPROT:Q9HCL2		3
	HMR_0538	R_238	(7Z,10Z,13Z,16Z)-docosatetraenoyl-CoA[c] + sn-glycerol-3-phosphate[c] => 1-acylglycerol-3P-7,10,13,16-docosa[c] + CoA[c]	EC:2.3.1.15	ENSG00000119927;ENSG00000138678;ENSG00000158669;ENSG00000186281				c	Glycerolipid metabolism	SBO:0000176						PMID:12573444;PMID:17170135;PMID:17389595;UNIPROT:AGPAT6;UNIPROT:AGPAT9;UNIPROT:Q6NUI2;UNIPROT:Q9HCL2		3
	HMR_0539	R_239	(9Z,12Z,15Z,18Z)-tetracosatetraenoyl-CoA[c] + sn-glycerol-3-phosphate[c] => 1-acylglycerol-3P-9,12,15,18-tetraco[c] + CoA[c]	EC:2.3.1.15	ENSG00000119927;ENSG00000138678;ENSG00000158669;ENSG00000186281				c	Glycerolipid metabolism	SBO:0000176						PMID:12573444;PMID:17170135;PMID:17389595;UNIPROT:AGPAT6;UNIPROT:AGPAT9;UNIPROT:Q6NUI2;UNIPROT:Q9HCL2		3
	HMR_0540	R_240	(6Z,9Z,12Z,15Z,18Z)-tetracosapentaenoyl-CoA[c] + sn-glycerol-3-phosphate[c] => 1-acylglycerol-3P-6,9,12,15,18-tetraco[c] + CoA[c]	EC:2.3.1.15	ENSG00000119927;ENSG00000138678;ENSG00000158669;ENSG00000186281				c	Glycerolipid metabolism	SBO:0000176						PMID:12573444;PMID:17170135;PMID:17389595;UNIPROT:AGPAT6;UNIPROT:AGPAT9;UNIPROT:Q6NUI2;UNIPROT:Q9HCL2		3
	HMR_0541	R_241	(4Z,7Z,10Z,13Z,16Z)-docosapentaenoyl-CoA[c] + sn-glycerol-3-phosphate[c] => 1-acylglycerol-3P-4,7,10,13,16-docosa[c] + CoA[c]	EC:2.3.1.15	ENSG00000119927;ENSG00000138678;ENSG00000158669;ENSG00000186281				c	Glycerolipid metabolism	SBO:0000176						PMID:12573444;PMID:17170135;PMID:17389595;UNIPROT:AGPAT6;UNIPROT:AGPAT9;UNIPROT:Q6NUI2;UNIPROT:Q9HCL2		3
	HMR_0542	R_242	(11Z,14Z)-eicosadienoyl-CoA[c] + sn-glycerol-3-phosphate[c] => 1-acylglycerol-3P-11,14-eicosa[c] + CoA[c]	EC:2.3.1.15	ENSG00000119927;ENSG00000138678;ENSG00000158669;ENSG00000186281				c	Glycerolipid metabolism	SBO:0000176						PMID:12573444;PMID:17170135;PMID:17389595;UNIPROT:AGPAT6;UNIPROT:AGPAT9;UNIPROT:Q6NUI2;UNIPROT:Q9HCL2		3
	HMR_0543	R_243	(13Z,16Z)-docosadienoyl-CoA[c] + sn-glycerol-3-phosphate[c] => 1-acylglycerol-3P-13,16-docosa[c] + CoA[c]	EC:2.3.1.15	ENSG00000119927;ENSG00000138678;ENSG00000158669;ENSG00000186281				c	Glycerolipid metabolism	SBO:0000176						PMID:12573444;PMID:17170135;PMID:17389595;UNIPROT:AGPAT6;UNIPROT:AGPAT9;UNIPROT:Q6NUI2;UNIPROT:Q9HCL2		3
	HMR_0544	R_244	10,13,16-docosatrienoyl-CoA[c] + sn-glycerol-3-phosphate[c] => 1-acylglycerol-3P-10,13,16-docosa[c] + CoA[c]	EC:2.3.1.15	ENSG00000119927;ENSG00000138678;ENSG00000158669;ENSG00000186281				c	Glycerolipid metabolism	SBO:0000176						PMID:12573444;PMID:17170135;PMID:17389595;UNIPROT:AGPAT6;UNIPROT:AGPAT9;UNIPROT:Q6NUI2;UNIPROT:Q9HCL2		3
	HMR_0545	R_245	0.0001 (10Z)-heptadecenoyl-CoA[c] + 0.0001 (11Z)-docosenoyl-CoA[c] + 0.0001 (11Z)-eicosenoyl-CoA[c] + 0.0001 (11Z,14Z)-eicosadienoyl-CoA[c] + 0.0001 (11Z,14Z,17Z)-eicosatrienoyl-CoA[c] + 0.0001 (13Z)-docosenoyl-CoA[c] + 0.0001 (13Z)-eicosenoyl-CoA[c] + 0.0001 (13Z)-octadecenoyl-CoA[c] + 0.0001 (13Z,16Z)-docosadienoyl-CoA[c] + 0.0001 (15Z)-tetracosenoyl-CoA[c] + 0.0008 (4Z,7Z,10Z,13Z,16Z)-docosape…						c	Pool reactions	SBO:0000176						PMID:1550861		3
	HMR_0546	R_246	0.0001 (10Z)-heptadecenoyl-CoA[c] + 0.0001 (11Z)-docosenoyl-CoA[c] + 0.0001 (11Z)-eicosenoyl-CoA[c] + 0.0001 (11Z,14Z)-eicosadienoyl-CoA[c] + 0.0001 (11Z,14Z,17Z)-eicosatrienoyl-CoA[c] + 0.0001 (13Z)-docosenoyl-CoA[c] + 0.0001 (13Z)-eicosenoyl-CoA[c] + 0.0001 (13Z)-octadecenoyl-CoA[c] + 0.0001 (13Z,16Z)-docosadienoyl-CoA[c] + 0.0001 (15Z)-tetracosenoyl-CoA[c] + 0.0016 (4Z,7Z,10Z,13Z,16Z)-docosape…						c	Pool reactions	SBO:0000176						PMID:16137923		3
	HMR_0547	R_247	0.0001 (10Z)-heptadecenoyl-CoA[c] + 0.0001 (11Z)-docosenoyl-CoA[c] + 0.0001 (11Z)-eicosenoyl-CoA[c] + 0.0001 (11Z,14Z)-eicosadienoyl-CoA[c] + 0.0001 (11Z,14Z,17Z)-eicosatrienoyl-CoA[c] + 0.0001 (13Z)-docosenoyl-CoA[c] + 0.0001 (13Z)-eicosenoyl-CoA[c] + 0.0001 (13Z)-octadecenoyl-CoA[c] + 0.0001 (13Z,16Z)-docosadienoyl-CoA[c] + 0.0001 (15Z)-tetracosenoyl-CoA[c] + 0.0011 (4Z,7Z,10Z,13Z,16Z)-docosape…						c	Pool reactions	SBO:0000176						PMID:16137924		3
	HMR_0548	R_248	0.0005 (10Z)-heptadecenoyl-CoA[c] + 0.0005 (11Z)-docosenoyl-CoA[c] + 0.0005 (11Z)-eicosenoyl-CoA[c] + 0.0005 (11Z,14Z)-eicosadienoyl-CoA[c] + 0.0005 (11Z,14Z,17Z)-eicosatrienoyl-CoA[c] + 0.0005 (13Z)-docosenoyl-CoA[c] + 0.0005 (13Z)-eicosenoyl-CoA[c] + 0.0005 (13Z)-octadecenoyl-CoA[c] + 0.0005 (13Z,16Z)-docosadienoyl-CoA[c] + 0.0005 (15Z)-tetracosenoyl-CoA[c] + 0.0039 (4Z,7Z,10Z,13Z,16Z)-docosape…						c	Pool reactions	SBO:0000176						PMID:16137925		3
	HMR_0549	R_249	0.0005 (10Z)-heptadecenoyl-CoA[c] + 0.0005 (11Z)-docosenoyl-CoA[c] + 0.0005 (11Z)-eicosenoyl-CoA[c] + 0.0005 (11Z,14Z)-eicosadienoyl-CoA[c] + 0.0005 (11Z,14Z,17Z)-eicosatrienoyl-CoA[c] + 0.0005 (13Z)-docosenoyl-CoA[c] + 0.0005 (13Z)-eicosenoyl-CoA[c] + 0.0005 (13Z)-octadecenoyl-CoA[c] + 0.0005 (13Z,16Z)-docosadienoyl-CoA[c] + 0.0005 (15Z)-tetracosenoyl-CoA[c] + 0.0052 (4Z,7Z,10Z,13Z,16Z)-docosape…						c	Pool reactions	SBO:0000176						PMID:16137926		3
	HMR_0550	R_250	0.0005 (10Z)-heptadecenoyl-CoA[c] + 0.0005 (11Z)-docosenoyl-CoA[c] + 0.0005 (11Z)-eicosenoyl-CoA[c] + 0.0005 (11Z,14Z)-eicosadienoyl-CoA[c] + 0.0005 (11Z,14Z,17Z)-eicosatrienoyl-CoA[c] + 0.0005 (13Z)-docosenoyl-CoA[c] + 0.0005 (13Z)-eicosenoyl-CoA[c] + 0.0005 (13Z)-octadecenoyl-CoA[c] + 0.0005 (13Z,16Z)-docosadienoyl-CoA[c] + 0.0005 (15Z)-tetracosenoyl-CoA[c] + 0.0055 (4Z,7Z,10Z,13Z,16Z)-docosape…						c	Pool reactions	SBO:0000176						PMID:16137927		3
	HMR_0551	R_251	0.0005 (10Z)-heptadecenoyl-CoA[c] + 0.0005 (11Z)-docosenoyl-CoA[c] + 0.0005 (11Z)-eicosenoyl-CoA[c] + 0.0005 (11Z,14Z)-eicosadienoyl-CoA[c] + 0.0005 (11Z,14Z,17Z)-eicosatrienoyl-CoA[c] + 0.0005 (13Z)-docosenoyl-CoA[c] + 0.0005 (13Z)-eicosenoyl-CoA[c] + 0.0005 (13Z)-octadecenoyl-CoA[c] + 0.0005 (13Z,16Z)-docosadienoyl-CoA[c] + 0.0005 (15Z)-tetracosenoyl-CoA[c] + 0.0124 (4Z,7Z,10Z,13Z,16Z)-docosape…						c	Pool reactions	SBO:0000176						PMID:16137928		3
	HMR_0552	R_252	0.002 (10Z)-heptadecenoyl-CoA[c] + 0.002 (11Z)-docosenoyl-CoA[c] + 0.002 (11Z)-eicosenoyl-CoA[c] + 0.002 (11Z,14Z)-eicosadienoyl-CoA[c] + 0.002 (11Z,14Z,17Z)-eicosatrienoyl-CoA[c] + 0.002 (13Z)-docosenoyl-CoA[c] + 0.002 (13Z)-eicosenoyl-CoA[c] + 0.002 (13Z)-octadecenoyl-CoA[c] + 0.002 (13Z,16Z)-docosadienoyl-CoA[c] + 0.002 (15Z)-tetracosenoyl-CoA[c] + 0.002 (4Z,7Z,10Z,13Z,16Z)-docosapentaenoyl-Co…						c	Pool reactions	SBO:0000176						PMID:16137929		3
	HMR_0553	R_253	0.0001 (10Z)-heptadecenoyl-CoA[c] + 0.0001 (11Z)-docosenoyl-CoA[c] + 0.0001 (11Z)-eicosenoyl-CoA[c] + 0.0001 (11Z,14Z)-eicosadienoyl-CoA[c] + 0.0001 (11Z,14Z,17Z)-eicosatrienoyl-CoA[c] + 0.0001 (13Z)-docosenoyl-CoA[c] + 0.0001 (13Z)-eicosenoyl-CoA[c] + 0.0001 (13Z)-octadecenoyl-CoA[c] + 0.0001 (13Z,16Z)-docosadienoyl-CoA[c] + 0.0001 (15Z)-tetracosenoyl-CoA[c] + 0.0016 (4Z,7Z,10Z,13Z,16Z)-docosape…						c	Pool reactions	SBO:0000176						PMID:3111757		3
	HMR_0555	R_254	0.0001 1-acylglycerol-3P-10,13,16,19-doco[c] + 0.0001 1-acylglycerol-3P-10,13,16-docosa[c] + 0.0001 1-acylglycerol-3P-10-heptade[c] + 0.0001 1-acylglycerol-3P-11,14,17-eico[c] + 0.0001 1-acylglycerol-3P-11,14-eicosa[c] + 0.0001 1-acylglycerol-3P-11-docose[c] + 0.0001 1-acylglycerol-3P-11-eico[c] + 0.0001 1-acylglycerol-3P-12,15,18,21-tetra[c] + 0.0001 1-acylglycerol-3P-13,16,19-doco[c] + 0.0001 1…						c	Pool reactions	SBO:0000176						PMID:16137923		3
	HMR_0556	R_255	0.0005 1-acylglycerol-3P-10,13,16,19-doco[c] + 0.0005 1-acylglycerol-3P-10,13,16-docosa[c] + 0.0005 1-acylglycerol-3P-10-heptade[c] + 0.0005 1-acylglycerol-3P-11,14,17-eico[c] + 0.0005 1-acylglycerol-3P-11,14-eicosa[c] + 0.0005 1-acylglycerol-3P-11-docose[c] + 0.0005 1-acylglycerol-3P-11-eico[c] + 0.0005 1-acylglycerol-3P-12,15,18,21-tetra[c] + 0.0005 1-acylglycerol-3P-13,16,19-doco[c] + 0.0005 1…						c	Pool reactions	SBO:0000176						PMID:16137924		3
	HMR_0557	R_256	0.0005 1-acylglycerol-3P-10,13,16,19-doco[c] + 0.0005 1-acylglycerol-3P-10,13,16-docosa[c] + 0.0005 1-acylglycerol-3P-10-heptade[c] + 0.0005 1-acylglycerol-3P-11,14,17-eico[c] + 0.0005 1-acylglycerol-3P-11,14-eicosa[c] + 0.0005 1-acylglycerol-3P-11-docose[c] + 0.0005 1-acylglycerol-3P-11-eico[c] + 0.0005 1-acylglycerol-3P-12,15,18,21-tetra[c] + 0.0005 1-acylglycerol-3P-13,16,19-doco[c] + 0.0005 1…						c	Pool reactions	SBO:0000176						PMID:16137925		3
	HMR_0558	R_257	0.0005 1-acylglycerol-3P-10,13,16,19-doco[c] + 0.0005 1-acylglycerol-3P-10,13,16-docosa[c] + 0.0005 1-acylglycerol-3P-10-heptade[c] + 0.0005 1-acylglycerol-3P-11,14,17-eico[c] + 0.0005 1-acylglycerol-3P-11,14-eicosa[c] + 0.0005 1-acylglycerol-3P-11-docose[c] + 0.0005 1-acylglycerol-3P-11-eico[c] + 0.0005 1-acylglycerol-3P-12,15,18,21-tetra[c] + 0.0005 1-acylglycerol-3P-13,16,19-doco[c] + 0.0005 1…						c	Pool reactions	SBO:0000176						PMID:16137926		3
	HMR_0559	R_258	0.0005 1-acylglycerol-3P-10,13,16,19-doco[c] + 0.0005 1-acylglycerol-3P-10,13,16-docosa[c] + 0.0005 1-acylglycerol-3P-10-heptade[c] + 0.0005 1-acylglycerol-3P-11,14,17-eico[c] + 0.0005 1-acylglycerol-3P-11,14-eicosa[c] + 0.0005 1-acylglycerol-3P-11-docose[c] + 0.0005 1-acylglycerol-3P-11-eico[c] + 0.0005 1-acylglycerol-3P-12,15,18,21-tetra[c] + 0.0005 1-acylglycerol-3P-13,16,19-doco[c] + 0.0005 1…						c	Pool reactions	SBO:0000176						PMID:16137927		3
	HMR_0560	R_259	0.002 1-acylglycerol-3P-10,13,16,19-doco[c] + 0.002 1-acylglycerol-3P-10,13,16-docosa[c] + 0.002 1-acylglycerol-3P-10-heptade[c] + 0.002 1-acylglycerol-3P-11,14,17-eico[c] + 0.002 1-acylglycerol-3P-11,14-eicosa[c] + 0.002 1-acylglycerol-3P-11-docose[c] + 0.002 1-acylglycerol-3P-11-eico[c] + 0.002 1-acylglycerol-3P-12,15,18,21-tetra[c] + 0.002 1-acylglycerol-3P-13,16,19-doco[c] + 0.002 1-acylglyce…						c	Pool reactions	SBO:0000176						PMID:16137928		3
	HMR_0561	R_260	0.0001 1-acylglycerol-3P-10,13,16,19-doco[c] + 0.0001 1-acylglycerol-3P-10,13,16-docosa[c] + 0.0001 1-acylglycerol-3P-10-heptade[c] + 0.0001 1-acylglycerol-3P-11,14,17-eico[c] + 0.0001 1-acylglycerol-3P-11,14-eicosa[c] + 0.0001 1-acylglycerol-3P-11-docose[c] + 0.0001 1-acylglycerol-3P-11-eico[c] + 0.0001 1-acylglycerol-3P-12,15,18,21-tetra[c] + 0.0001 1-acylglycerol-3P-13,16,19-doco[c] + 0.0001 1…						c	Pool reactions	SBO:0000176						PMID:3111757		3
	HMR_0578	R_261	acyl-CoA-CL pool[c] => acyl-CoA-CL pool[m]						m	Transport, mitochondrial	SBO:0000185	r1306					PMID:1550861		3
	HMR_0579	R_262	acyl-CoA-CL pool[m] + sn-glycerol-3-phosphate[m] => 1-acylglycerol-3P-CL pool[m] + CoA[m]	EC:2.3.1.15	ENSG00000119927;ENSG00000138678;ENSG00000158669;ENSG00000186281				m	Glycerophospholipid metabolism	SBO:0000176	r1307					PMID:12573444;PMID:17170135;PMID:17389595;UNIPROT:AGPAT6;UNIPROT:AGPAT9;UNIPROT:Q6NUI2;UNIPROT:Q9HCL2		3
	HMR_0580	R_263	1-acylglycerol-3P-CL pool[m] + acyl-CoA-CL pool[m] => CoA[m] + phosphatidate-CL pool[m]	EC:2.3.1.51	ENSG00000011198;ENSG00000026652;ENSG00000143797;ENSG00000155189;ENSG00000160216;ENSG00000169692;ENSG00000172197;ENSG00000172954;ENSG00000204310;ENSG00000206324;ENSG00000226467;ENSG00000227642;ENSG00000228892;ENSG00000235758;ENSG00000236873				m	Glycerophospholipid metabolism	SBO:0000176	r1308					PMID:16620771;UNIPROT:Q9NUQ2		3
	HMR_0581	R_264	CTP[m] + phosphatidate-CL pool[m] => CDP-diacylglycerol-CL pool[m] + PPi[m]	EC:2.7.7.41	ENSG00000101290;ENSG00000163624				m	Glycerophospholipid metabolism	SBO:0000176	r1309					PMID:1330695;PMID:9115637;UNIPROT:O95674		3
	HMR_0582	R_265	CDP-diacylglycerol-CL pool[m] + sn-glycerol-3-phosphate[m] => CMP[m] + PGP-CL pool[m]	EC:2.7.8.5	ENSG00000087157				m	Glycerophospholipid metabolism	SBO:0000176	r1310					PMID:10799718;PMID:12531542;PMID:566612		3
	HMR_0584	R_266	H2O[m] + PGP-CL pool[m] => PG-CL pool[m] + Pi[m]	EC:3.1.3.27					m	Glycerophospholipid metabolism	SBO:0000176	r1311					PMID:10799718;PMID:12531542;PMID:566612		3
	HMR_0586	R_267	CDP-diacylglycerol-CL pool[m] + PG-CL pool[m] => CL pool[m] + CMP[m]	EC:2.7.8.-	ENSG00000088766				m	Glycerophospholipid metabolism	SBO:0000176	r1312		R02030			PMID:10799718;PMID:12531542;PMID:1550861;PMID:566612;PMID:7833797		3
	HMR_0587	R_268	CL pool[c] <=> CL pool[m]						m	Transport, mitochondrial	SBO:0000185								3
	HMR_0588	R_269	1-acylglycerol-3P-LD-TG1 pool[c] + acyl-CoA-LD-TG2 pool[c] => CoA[c] + phosphatidate-LD-TAG pool[c]	EC:2.3.1.51	ENSG00000011198;ENSG00000026652;ENSG00000143797;ENSG00000155189;ENSG00000160216;ENSG00000169692;ENSG00000172197;ENSG00000172954;ENSG00000204310;ENSG00000206324;ENSG00000226467;ENSG00000227642;ENSG00000228892;ENSG00000235758;ENSG00000236873				c	Glycerolipid metabolism	SBO:0000176	r1211					PMID:16620771;UNIPROT:Q8WTS1;UNIPROT:Q99943		3
	HMR_0589	R_270	1-acylglycerol-3P-LD-PC pool[c] + acyl-CoA-LD-PC pool[c] => CoA[c] + phosphatidate-LD-PC pool[c]	EC:2.3.1.51	ENSG00000011198;ENSG00000026652;ENSG00000143797;ENSG00000155189;ENSG00000160216;ENSG00000169692;ENSG00000172197;ENSG00000172954;ENSG00000204310;ENSG00000206324;ENSG00000226467;ENSG00000227642;ENSG00000228892;ENSG00000235758;ENSG00000236873				c	Glycerophospholipid metabolism	SBO:0000176	r1212					PMID:16620771;UNIPROT:Q8WTS1;UNIPROT:Q99943		3
	HMR_0590	R_271	1-acylglycerol-3P-LD-PE pool[c] + acyl-CoA-LD-PE pool[c] => CoA[c] + phosphatidate-LD-PE pool[c]	EC:2.3.1.51	ENSG00000011198;ENSG00000026652;ENSG00000143797;ENSG00000155189;ENSG00000160216;ENSG00000169692;ENSG00000172197;ENSG00000172954;ENSG00000204310;ENSG00000206324;ENSG00000226467;ENSG00000227642;ENSG00000228892;ENSG00000235758;ENSG00000236873				c	Glycerophospholipid metabolism	SBO:0000176	r1213					PMID:16620771;UNIPROT:Q8WTS1;UNIPROT:Q99943		3
	HMR_0591	R_272	1-acylglycerol-3P-LD-PS pool[c] + acyl-CoA-LD-PS pool[c] => CoA[c] + phosphatidate-LD-PS pool[c]	EC:2.3.1.51	ENSG00000011198;ENSG00000026652;ENSG00000143797;ENSG00000155189;ENSG00000160216;ENSG00000169692;ENSG00000172197;ENSG00000172954;ENSG00000204310;ENSG00000206324;ENSG00000226467;ENSG00000227642;ENSG00000228892;ENSG00000235758;ENSG00000236873				c	Glycerophospholipid metabolism	SBO:0000176	r1214					PMID:16620771;UNIPROT:Q8WTS1;UNIPROT:Q99943		3
	HMR_0592	R_273	1-acylglycerol-3P-LD-PI pool[c] + acyl-CoA-LD-PI pool[c] => CoA[c] + phosphatidate-LD-PI pool[c]	EC:2.3.1.51	ENSG00000011198;ENSG00000026652;ENSG00000143797;ENSG00000155189;ENSG00000160216;ENSG00000169692;ENSG00000172197;ENSG00000172954;ENSG00000204310;ENSG00000206324;ENSG00000226467;ENSG00000227642;ENSG00000228892;ENSG00000235758;ENSG00000236873				c	Glycerophospholipid metabolism	SBO:0000176	r1215					PMID:16620771;UNIPROT:Q8WTS1;UNIPROT:Q99943		3
	HMR_0593	R_274	1-acylglycerol-3P-LD-SM pool[c] + acyl-CoA-LD-SM pool[c] => CoA[c] + phosphatidate-LD-SM pool[c]	EC:2.3.1.51	ENSG00000011198;ENSG00000026652;ENSG00000143797;ENSG00000155189;ENSG00000160216;ENSG00000169692;ENSG00000172197;ENSG00000172954;ENSG00000204310;ENSG00000206324;ENSG00000226467;ENSG00000227642;ENSG00000228892;ENSG00000235758;ENSG00000236873				c	Glycerophospholipid metabolism	SBO:0000176	r1216					PMID:16620771;UNIPROT:Q8WTS1;UNIPROT:Q99943		3
	HMR_0594	R_275	1-acylglycerol-3P-bile-PC pool[c] + acyl-CoA-bile-PC pool[c] => CoA[c] + phosphatidate-bile-PC pool[c]	EC:2.3.1.51	ENSG00000011198;ENSG00000026652;ENSG00000143797;ENSG00000155189;ENSG00000160216;ENSG00000169692;ENSG00000172197;ENSG00000172954;ENSG00000204310;ENSG00000206324;ENSG00000226467;ENSG00000227642;ENSG00000228892;ENSG00000235758;ENSG00000236873				c	Glycerophospholipid metabolism	SBO:0000176	r1286					PMID:16620771;UNIPROT:Q8WTS1;UNIPROT:Q99943		3
	HMR_0596	R_276	H2O[c] + phosphatidate-LD-TAG pool[c] => 1,2-diacylglycerol-LD-TAG pool[c] + Pi[c]	EC:3.1.3.4	ENSG00000067113;ENSG00000101577;ENSG00000105520;ENSG00000117600;ENSG00000129951;ENSG00000132793;ENSG00000134324;ENSG00000141934;ENSG00000147535;ENSG00000162407;ENSG00000203805				c	Glycerolipid metabolism	SBO:0000176	r1217					PMID:15258914;PMID:8403799		3
	HMR_0597	R_277	H2O[c] + phosphatidate-LD-PC pool[c] => 1,2-diacylglycerol-LD-PC pool[c] + Pi[c]	EC:3.1.3.4	ENSG00000067113;ENSG00000101577;ENSG00000105520;ENSG00000117600;ENSG00000129951;ENSG00000132793;ENSG00000134324;ENSG00000141934;ENSG00000147535;ENSG00000162407;ENSG00000203805				c	Glycerophospholipid metabolism	SBO:0000176	r1218					PMID:8403799;PMID:9370313		3
	HMR_0598	R_278	H2O[c] + phosphatidate-LD-PE pool[c] => 1,2-diacylglycerol-LD-PE pool[c] + Pi[c]	EC:3.1.3.4	ENSG00000067113;ENSG00000101577;ENSG00000105520;ENSG00000117600;ENSG00000129951;ENSG00000132793;ENSG00000134324;ENSG00000141934;ENSG00000147535;ENSG00000162407;ENSG00000203805				c	Glycerophospholipid metabolism	SBO:0000176	r1219					PMID:8403799;PMID:9370313		3
	HMR_0599	R_279	H2O[c] + phosphatidate-LD-PS pool[c] => 1,2-diacylglycerol-LD-PS pool[c] + Pi[c]	EC:3.1.3.4	ENSG00000067113;ENSG00000101577;ENSG00000105520;ENSG00000117600;ENSG00000129951;ENSG00000132793;ENSG00000134324;ENSG00000141934;ENSG00000147535;ENSG00000162407;ENSG00000203805				c	Glycerophospholipid metabolism	SBO:0000176	r1220					PMID:8403799;PMID:9370313		3
	HMR_0600	R_280	H2O[c] + phosphatidate-LD-PI pool[c] => 1,2-diacylglycerol-LD-PI pool[c] + Pi[c]	EC:3.1.3.4	ENSG00000067113;ENSG00000101577;ENSG00000105520;ENSG00000117600;ENSG00000129951;ENSG00000132793;ENSG00000134324;ENSG00000141934;ENSG00000147535;ENSG00000162407;ENSG00000203805				c	Glycerophospholipid metabolism	SBO:0000176	r1221					PMID:8403799;PMID:9370313		3
	HMR_0601	R_281	H2O[c] + phosphatidate-LD-SM pool[c] => 1,2-diacylglycerol-LD-SM pool[c] + Pi[c]	EC:3.1.3.4	ENSG00000067113;ENSG00000101577;ENSG00000105520;ENSG00000117600;ENSG00000129951;ENSG00000132793;ENSG00000134324;ENSG00000141934;ENSG00000147535;ENSG00000162407;ENSG00000203805				c	Glycerophospholipid metabolism	SBO:0000176	r1222					PMID:8403799;PMID:9370313		3
	HMR_0602	R_282	H2O[c] + phosphatidate-bile-PC pool[c] => 1,2-diacylglycerol-bile-PC pool[c] + Pi[c]	EC:3.1.3.4	ENSG00000067113;ENSG00000101577;ENSG00000105520;ENSG00000117600;ENSG00000129951;ENSG00000132793;ENSG00000134324;ENSG00000141934;ENSG00000147535;ENSG00000162407;ENSG00000203805				c	Glycerophospholipid metabolism	SBO:0000176	r1287					PMID:15258914;PMID:17463059		3
	HMR_0604	R_283	1,2-diacylglycerol-LD-TAG pool[c] + ATP[c] => ADP[c] + phosphatidate-LD-TAG pool[c]	EC:2.7.1.107	ENSG00000058866;ENSG00000065357;ENSG00000077044;ENSG00000102780;ENSG00000136267;ENSG00000145214;ENSG00000149091;ENSG00000153933;ENSG00000157680;ENSG00000204466				c	Acylglycerides metabolism	SBO:0000176					DAGK_Hsa_Hep			3
	HMR_0605	R_284	1,2-diacylglycerol-LD-TAG pool[c] + acyl-CoA-LD-TG3 pool[c] => CoA[c] + TAG-LD pool[c]	EC:2.3.1.20;EC:2.3.1.22	ENSG00000062282;ENSG00000106384;ENSG00000124003;ENSG00000166391;ENSG00000185000				c	Acylglycerides metabolism	SBO:0000176	r1223					PMID:9789033		3
	HMR_0607	R_285	CDP-diacylglycerol-LD-PI pool[c] + PPi[c] <=> CTP[c] + phosphatidate-LD-PI pool[c]	EC:2.7.7.41	ENSG00000101290;ENSG00000163624				c	Glycerophospholipid metabolism	SBO:0000176	r1238					PMID:1330695;PMID:9370329		3
	HMR_0610	R_286	CDP-diacylglycerol-LD-PI pool[c] + inositol[c] => CMP[c] + PI pool[c]	EC:2.7.8.11	ENSG00000103502				c	Glycerophospholipid metabolism	SBO:0000176	r1197				CDIPTr	PMID:9370331		3
	HMR_0612	R_287	CDP-diacylglycerol-LD-PI pool[l] => CDP-diacylglycerol-LD-PI pool[r]						r	Transport, lysosome to ER	SBO:0000185	r1360							3
	HMR_0613	R_288	CDP-diacylglycerol-LD-PI pool[r] + inositol[r] => CMP[r] + PI pool[r]	EC:2.7.8.11	ENSG00000103502				r	Glycerophospholipid metabolism	SBO:0000176	r1196					PMID:9370331		3
	HMR_0614	R_289	1,2-diacylglycerol-LD-PE pool[c] + CDP-ethanolamine[c] => CMP[c] + PE-LD pool[c]	EC:2.7.8.1	ENSG00000134255;ENSG00000138018				c	Glycerophospholipid metabolism	SBO:0000176	r1194				CEPTE	PMID:17132865		3
	HMR_0615	R_290	1,2-diacylglycerol-LD-PS pool[c] + CDP-ethanolamine[c] => CMP[c] + PE-PS-LD pool[c]	EC:2.7.8.1	ENSG00000134255;ENSG00000138018				c	Glycerophospholipid metabolism	SBO:0000176	r1195				CEPTE	PMID:17132865		3
	HMR_0616	R_291	CO2[c] + PE-PS-LD pool[c] => PS-LD pool[c]	EC:4.1.1.65	ENSG00000241878				c	Glycerophospholipid metabolism	SBO:0000176	r1370					PMID:15052332;PMID:6859873;PMID:9211308		3
	HMR_0625	R_292	1,2-diacylglycerol-LD-PC pool[c] + CDP-choline[c] + H+[c] => CMP[c] + PC-LD pool[c]	EC:2.7.8.2	ENSG00000111666;ENSG00000134255				c	Glycerophospholipid metabolism	SBO:0000176	r1237				CEPTC	PMID:3029085;PMID:6295501;UNIPROT:Q9Y6K0		3
	HMR_0627	R_293	PS-LD pool[c] => CO2[c] + PE-LD pool[c]	EC:4.1.1.65	ENSG00000241878				c	Glycerophospholipid metabolism	SBO:0000176								3
	HMR_0629	R_294	H2O[c] + PC-LD pool[c] => choline[c] + phosphatidate-LD-PC pool[c]	EC:3.1.4.4	ENSG00000075651;ENSG00000105223;ENSG00000129219;ENSG00000166428;ENSG00000179598				c	Glycerophospholipid metabolism	SBO:0000176	r1369					PMID:10425394;PMID:10818442;PMID:1869526		3
	HMR_0630	R_295	H2O[c] + PC-LD pool[c] => 2-lysolecithin pool[c] + fatty acid-LD-PC pool[c]	EC:3.1.1.4	ENSG00000069764;ENSG00000100078;ENSG00000105499;ENSG00000116711;ENSG00000117215;ENSG00000123739;ENSG00000127472;ENSG00000138308;ENSG00000158786;ENSG00000159337;ENSG00000163803;ENSG00000168907;ENSG00000168970;ENSG00000170890;ENSG00000176485;ENSG00000184381;ENSG00000187980;ENSG00000188089;ENSG00000188257;ENSG00000188784;ENSG00000243708				c	Glycerophospholipid metabolism	SBO:0000176	r1278					PMID:11275266;PMID:14744027;PMID:7356635		3
	HMR_0632	R_296	2-lysolecithin pool[c] + acyl-CoA-LD-PC pool[c] => CoA[c] + PC-LD pool[c]	EC:2.3.1.23	ENSG00000087253;ENSG00000111684;ENSG00000153395;ENSG00000176454				c	Glycerophospholipid metabolism	SBO:0000176			R01318					3
	HMR_0633	R_297	2-lysolecithin pool[c] + H2O[c] => fatty acid-LD-PC pool[c] + sn-glycerol-3-PC[c]	EC:3.1.1.5	ENSG00000011009;ENSG00000032444;ENSG00000103066;ENSG00000105198;ENSG00000105205;ENSG00000116711;ENSG00000120992;ENSG00000130653;ENSG00000135241;ENSG00000163803;ENSG00000166183;ENSG00000175505				c	Glycerophospholipid metabolism	SBO:0000176								3
	HMR_0634	R_298	PC-LD pool[c] + cholesterol[c] => 2-lysolecithin pool[c] + cholesterol-ester pool[c]	EC:2.3.1.43	ENSG00000213398				c	Glycerophospholipid metabolism	SBO:0000176		REACT_13506	R02114			PMID:4335615;PMID:4340992;PMID:9829992		3
	HMR_0636	R_299	ATP[c] + choline[c] => ADP[c] + phosphocholine[c]	EC:2.7.1.32	ENSG00000100288;ENSG00000110721				c	Glycerophospholipid metabolism	SBO:0000176	r0244		R01021	R01021R	CHOLK	PMID:11964179;PMID:1618328;PMID:199433;PMID:9370318		3
	HMR_0642	R_300	H2O[c] + PE-LD pool[c] => ethanolamine[c] + phosphatidate-LD-PE pool[c]	EC:3.1.4.4	ENSG00000075651;ENSG00000105223;ENSG00000129219;ENSG00000166428				c	Glycerophospholipid metabolism	SBO:0000176	r1371					PMID:1869526		3
	HMR_0643	R_301	H2O[c] + PE-LD pool[c] => 1-acyl-PE pool[c] + fatty acid-LD-PE pool[c]	EC:3.1.1.4	ENSG00000069764;ENSG00000100078;ENSG00000105499;ENSG00000116711;ENSG00000117215;ENSG00000123739;ENSG00000127472;ENSG00000138308;ENSG00000158786;ENSG00000159337;ENSG00000163803;ENSG00000168907;ENSG00000168970;ENSG00000170890;ENSG00000176485;ENSG00000184381;ENSG00000187980;ENSG00000188089;ENSG00000188257;ENSG00000188784;ENSG00000243708				c	Glycerophospholipid metabolism	SBO:0000176								3
	HMR_0644	R_302	1-acyl-PE pool[c] + acyl-CoA-LD-PE pool[c] => CoA[c] + PE-LD pool[c]	EC:2.3.1.23	ENSG00000087253;ENSG00000111684;ENSG00000153395;ENSG00000176454				c	Glycerophospholipid metabolism	SBO:0000176			R04480					3
	HMR_0645	R_303	1-acyl-PE pool[c] + H2O[c] => fatty acid-LD-PE pool[c] + sn-glycerol-3-PE[c]	EC:3.1.1.5	ENSG00000011009;ENSG00000032444;ENSG00000103066;ENSG00000105198;ENSG00000105205;ENSG00000116711;ENSG00000120992;ENSG00000130653;ENSG00000135241;ENSG00000163803;ENSG00000166183;ENSG00000175505				c	Glycerophospholipid metabolism	SBO:0000176								3
	HMR_0646	R_304	H2O[c] + sn-glycerol-3-PE[c] => ethanolamine[c] + sn-glycerol-3-phosphate[c]	EC:3.1.4.2	ENSG00000125772				c	Glycerophospholipid metabolism	SBO:0000176			R01470					3
	HMR_0648	R_305	ATP[c] + ethanolamine[c] => ADP[c] + ethanolamine-phosphate[c]	EC:2.7.1.82	ENSG00000100288;ENSG00000110721;ENSG00000139163;ENSG00000143845				c	Glycerophospholipid metabolism	SBO:0000176	r0336		R01468	R01468C	ETHAK	PMID:216713;PMID:9370318		3
	HMR_0651	R_306	CTP[c] + ethanolamine-phosphate[c] => CDP-ethanolamine[c] + PPi[c]	EC:2.7.7.14	ENSG00000185813				c	Glycerophospholipid metabolism	SBO:0000176	r0481		R02038	R02038C	PETHCT	PMID:8385107		3
	HMR_0653	R_307	PE-LD pool[c] + SAM[c] => PE-NME-LD pool[c] + SAH[c]	EC:2.1.1.17	ENSG00000133027				c	Glycerophospholipid metabolism	SBO:0000176			R02056					3
	HMR_0654	R_308	PE-NME-LD pool[c] + SAM[c] => PPE-NME2-LD pool[c] + SAH[c]	EC:2.1.1.17	ENSG00000133027				c	Glycerophospholipid metabolism	SBO:0000176			R03424	RE0066C		PMID:12431977		3
	HMR_0657	R_309	H+[c] + PPE-NME2-LD pool[c] + SAM[c] => PC-LD pool[c] + SAH[c]	EC:2.1.1.17	ENSG00000133027				c	Glycerophospholipid metabolism	SBO:0000176			R01320	RE3511C		PMID:12431977		3
	HMR_0660	R_310	H2O[c] + PS-LD pool[c] => phosphatidate-LD-PS pool[c] + serine[c]	EC:3.1.4.4	ENSG00000075651;ENSG00000105223;ENSG00000129219;ENSG00000166428				c	Glycerophospholipid metabolism	SBO:0000176				RE3301C		PMID:11182251		3
	HMR_0663	R_311	H2O[c] + PI pool[c] => 1,2-diacylglycerol-LD-PI pool[c] + inositol-1-phosphate[c]	EC:3.1.4.11	ENSG00000101333;ENSG00000114805;ENSG00000115556;ENSG00000115896;ENSG00000124181;ENSG00000137841;ENSG00000138193;ENSG00000139151;ENSG00000149527;ENSG00000149782;ENSG00000154822;ENSG00000161714;ENSG00000182621;ENSG00000187091;ENSG00000197943;ENSG00000240891				c	Inositol phosphate metabolism	SBO:0000176	r1372				PIPLC	PMID:11509606;PMID:7356635		3
	HMR_0665	R_312	H2O[c] + TAG-LD pool[c] => 1,2-diacylglycerol-LD-TAG pool[c] + fatty acid-LD-TG3 pool[c]	EC:3.1.1.3	ENSG00000006757;ENSG00000079435;ENSG00000100344;ENSG00000101670;ENSG00000114771;ENSG00000134780;ENSG00000164535;ENSG00000165862;ENSG00000166035;ENSG00000170835;ENSG00000175535;ENSG00000177666;ENSG00000182333;ENSG00000187021;ENSG00000203837				c	Acylglycerides metabolism	SBO:0000176	r1224					PMID:11812220;PMID:15224187		3
	HMR_0667	R_313	1,2-diacylglycerol-LD-TAG pool[c] + H2O[c] => 1-acylglycerol-LD-TG1 pool[c] + fatty acid-LD-TG2 pool[c]	EC:3.1.1.3	ENSG00000006757;ENSG00000079435;ENSG00000100344;ENSG00000101670;ENSG00000114771;ENSG00000134780;ENSG00000164535;ENSG00000165862;ENSG00000166035;ENSG00000170835;ENSG00000175535;ENSG00000177666;ENSG00000182333;ENSG00000187021;ENSG00000203837				c	Acylglycerides metabolism	SBO:0000176	r1225					PMID:11812220;PMID:15224187		3
	HMR_0668	R_314	1,2-diacylglycerol-LD-PI pool[c] + H2O[c] => 1-acylglycerol-LD-PI pool[c] + fatty acid-LD-PI pool[c]	EC:3.1.1.3	ENSG00000006757;ENSG00000079435;ENSG00000100344;ENSG00000101670;ENSG00000114771;ENSG00000134780;ENSG00000164535;ENSG00000165862;ENSG00000166035;ENSG00000170835;ENSG00000175535;ENSG00000177666;ENSG00000182333;ENSG00000187021;ENSG00000203837				c	Acylglycerides metabolism	SBO:0000176	r1229					PMID:11812220;PMID:15224187		3
	HMR_0669	R_315	1,2-diacylglycerol-LD-PC pool[c] + H2O[c] => 1-acylglycerol-LD-PC pool[c] + fatty acid-LD-PC pool[c]	EC:3.1.1.3	ENSG00000006757;ENSG00000079435;ENSG00000100344;ENSG00000101670;ENSG00000114771;ENSG00000134780;ENSG00000164535;ENSG00000165862;ENSG00000166035;ENSG00000170835;ENSG00000175535;ENSG00000177666;ENSG00000182333;ENSG00000187021;ENSG00000203837				c	Acylglycerides metabolism	SBO:0000176	r1226					PMID:11812220;PMID:15224187		3
	HMR_0670	R_316	1,2-diacylglycerol-LD-PE pool[c] + H2O[c] => 1-acylglycerol-LD-PE pool[c] + fatty acid-LD-PE pool[c]	EC:3.1.1.3	ENSG00000006757;ENSG00000079435;ENSG00000100344;ENSG00000101670;ENSG00000114771;ENSG00000134780;ENSG00000164535;ENSG00000165862;ENSG00000166035;ENSG00000170835;ENSG00000175535;ENSG00000177666;ENSG00000182333;ENSG00000187021;ENSG00000203837				c	Acylglycerides metabolism	SBO:0000176	r1227					PMID:11812220;PMID:15224187		3
	HMR_0671	R_317	1,2-diacylglycerol-LD-PS pool[c] + H2O[c] => 1-acylglycerol-LD-PS pool[c] + fatty acid-LD-PS pool[c]	EC:3.1.1.3	ENSG00000006757;ENSG00000079435;ENSG00000100344;ENSG00000101670;ENSG00000114771;ENSG00000134780;ENSG00000164535;ENSG00000165862;ENSG00000166035;ENSG00000170835;ENSG00000175535;ENSG00000177666;ENSG00000182333;ENSG00000187021;ENSG00000203837				c	Acylglycerides metabolism	SBO:0000176	r1228					PMID:11812220;PMID:15224187		3
	HMR_0672	R_318	1,2-diacylglycerol-LD-SM pool[c] + H2O[c] => 1-acylglycerol-LD-SM pool[c] + fatty acid-LD-SM pool[c]	EC:3.1.1.3	ENSG00000006757;ENSG00000079435;ENSG00000100344;ENSG00000101670;ENSG00000114771;ENSG00000134780;ENSG00000164535;ENSG00000165862;ENSG00000166035;ENSG00000170835;ENSG00000175535;ENSG00000177666;ENSG00000182333;ENSG00000187021;ENSG00000203837				c	Acylglycerides metabolism	SBO:0000176	r1230					PMID:11812220;PMID:15224187		3
	HMR_0673	R_319	1-acylglycerol-LD-TG1 pool[c] + ATP[c] => 1-acylglycerol-3P-LD-TG1 pool[c] + ADP[c]	EC:2.7.1.94	ENSG00000006530				c	Glycerolipid metabolism	SBO:0000176			R02757					3
	HMR_0674	R_320	1-acylglycerol-LD-PC pool[c] + ATP[c] => 1-acylglycerol-3P-LD-PC pool[c] + ADP[c]	EC:2.7.1.94	ENSG00000006530				c	Glycerolipid metabolism	SBO:0000176								3
	HMR_0675	R_321	1-acylglycerol-LD-PE pool[c] + ATP[c] => 1-acylglycerol-3P-LD-PE pool[c] + ADP[c]	EC:2.7.1.94	ENSG00000006530				c	Glycerolipid metabolism	SBO:0000176								3
	HMR_0676	R_322	1-acylglycerol-LD-PS pool[c] + ATP[c] => 1-acylglycerol-3P-LD-PS pool[c] + ADP[c]	EC:2.7.1.94	ENSG00000006530				c	Glycerolipid metabolism	SBO:0000176								3
	HMR_0677	R_323	1-acylglycerol-LD-PI pool[c] + ATP[c] => 1-acylglycerol-3P-LD-PI pool[c] + ADP[c]	EC:2.7.1.94	ENSG00000006530				c	Glycerolipid metabolism	SBO:0000176								3
	HMR_0678	R_324	1-acylglycerol-LD-SM pool[c] + ATP[c] => 1-acylglycerol-3P-LD-SM pool[c] + ADP[c]	EC:2.7.1.94	ENSG00000006530				c	Glycerolipid metabolism	SBO:0000176								3
	HMR_0679	R_325	1-acylglycerol-LD-TG1 pool[c] + H2O[c] => fatty acid-LD-TG1 pool[c] + glycerol[c]	EC:3.1.1.23	ENSG00000074416;ENSG00000100997;ENSG00000163686				c	Acylglycerides metabolism	SBO:0000176	r1231					PMID:15272052;PMID:8526865;PMID:889853;PMID:9341166;UNIPROT:Q99685		3
	HMR_0680	R_326	1-acylglycerol-LD-PC pool[c] + H2O[c] => fatty acid-LD-PC pool[c] + glycerol[c]	EC:3.1.1.23	ENSG00000074416;ENSG00000100997;ENSG00000163686				c	Acylglycerides metabolism	SBO:0000176	r1232					PMID:15272052;PMID:8526865;PMID:889853;PMID:9341166;UNIPROT:Q99685		3
	HMR_0681	R_327	1-acylglycerol-LD-PE pool[c] + H2O[c] => fatty acid-LD-PE pool[c] + glycerol[c]	EC:3.1.1.23	ENSG00000074416;ENSG00000100997;ENSG00000163686				c	Acylglycerides metabolism	SBO:0000176	r1233					PMID:15272052;PMID:8526865;PMID:889853;PMID:9341166;UNIPROT:Q99685		3
	HMR_0682	R_328	1-acylglycerol-LD-PS pool[c] + H2O[c] => fatty acid-LD-PS pool[c] + glycerol[c]	EC:3.1.1.23	ENSG00000074416;ENSG00000100997;ENSG00000163686				c	Acylglycerides metabolism	SBO:0000176	r1234					PMID:15272052;PMID:8526865;PMID:889853;PMID:9341166;UNIPROT:Q99685		3
	HMR_0683	R_329	1-acylglycerol-LD-PI pool[c] + H2O[c] => fatty acid-LD-PI pool[c] + glycerol[c]	EC:3.1.1.23	ENSG00000074416;ENSG00000100997;ENSG00000163686				c	Acylglycerides metabolism	SBO:0000176	r1235					PMID:15272052;PMID:8526865;PMID:889853;PMID:9341166;UNIPROT:Q99685		3
	HMR_0684	R_330	1-acylglycerol-LD-SM pool[c] + H2O[c] => fatty acid-LD-SM pool[c] + glycerol[c]	EC:3.1.1.23	ENSG00000074416;ENSG00000100997;ENSG00000163686				c	Acylglycerides metabolism	SBO:0000176	r1236					PMID:15272052;PMID:8526865;PMID:889853;PMID:9341166;UNIPROT:Q99685		3
	HMR_0685	R_331	fatty acid-LD-TG1 pool[c] => 0.0001 (10Z)-heptadecenoic acid[c] + 0.0001 (11Z,14Z)-eicosadienoic acid[c] + 0.0001 (11Z,14Z,17Z)-eicosatrienoic acid[c] + 0.0001 (13Z)-eicosenoic acid[c] + 0.0001 (13Z)-octadecenoic acid[c] + 0.0001 (13Z,16Z)-docosadienoic acid[c] + 0.0001 (4Z,7Z,10Z,13Z,16Z)-DPA[c] + 0.0001 (6Z,9Z)-octadecadienoic acid[c] + 0.0001 (6Z,9Z,12Z,15Z,18Z)-TPA[c] + 0.0001 (6Z,9Z,12Z,15Z,…						c	Pool reactions	SBO:0000176						PMID:16137923		3
	HMR_0686	R_332	fatty acid-LD-TG2 pool[c] => 0.0001 (10Z)-heptadecenoic acid[c] + 0.0001 (11Z,14Z)-eicosadienoic acid[c] + 0.0001 (11Z,14Z,17Z)-eicosatrienoic acid[c] + 0.0001 (13Z)-eicosenoic acid[c] + 0.0001 (13Z)-octadecenoic acid[c] + 0.0001 (13Z,16Z)-docosadienoic acid[c] + 0.0016 (4Z,7Z,10Z,13Z,16Z)-DPA[c] + 0.0001 (6Z,9Z)-octadecadienoic acid[c] + 0.0001 (6Z,9Z,12Z,15Z,18Z)-TPA[c] + 0.0001 (6Z,9Z,12Z,15Z,…						c	Pool reactions	SBO:0000176						PMID:16137923		3
	HMR_0687	R_333	fatty acid-LD-TG3 pool[c] => 0.0001 (10Z)-heptadecenoic acid[c] + 0.0001 (11Z,14Z)-eicosadienoic acid[c] + 0.0001 (11Z,14Z,17Z)-eicosatrienoic acid[c] + 0.0001 (13Z)-eicosenoic acid[c] + 0.0001 (13Z)-octadecenoic acid[c] + 0.0001 (13Z,16Z)-docosadienoic acid[c] + 0.0011 (4Z,7Z,10Z,13Z,16Z)-DPA[c] + 0.0001 (6Z,9Z)-octadecadienoic acid[c] + 0.0001 (6Z,9Z,12Z,15Z,18Z)-TPA[c] + 0.0001 (6Z,9Z,12Z,15Z,…						c	Pool reactions	SBO:0000176						PMID:16137923		3
	HMR_0688	R_334	fatty acid-LD-PC pool[c] <=> 0.0005 (10Z)-heptadecenoic acid[c] + 0.0005 (11Z,14Z)-eicosadienoic acid[c] + 0.0005 (11Z,14Z,17Z)-eicosatrienoic acid[c] + 0.0005 (13Z)-eicosenoic acid[c] + 0.0005 (13Z)-octadecenoic acid[c] + 0.0005 (13Z,16Z)-docosadienoic acid[c] + 0.0039 (4Z,7Z,10Z,13Z,16Z)-DPA[c] + 0.0005 (6Z,9Z)-octadecadienoic acid[c] + 0.0005 (6Z,9Z,12Z,15Z,18Z)-TPA[c] + 0.0005 (6Z,9Z,12Z,15Z,…						c	Pool reactions	SBO:0000176						PMID:16137923		3
	HMR_0689	R_335	fatty acid-LD-PE pool[c] => 0.0005 (10Z)-heptadecenoic acid[c] + 0.0005 (11Z,14Z)-eicosadienoic acid[c] + 0.0005 (11Z,14Z,17Z)-eicosatrienoic acid[c] + 0.0005 (13Z)-eicosenoic acid[c] + 0.0005 (13Z)-octadecenoic acid[c] + 0.0005 (13Z,16Z)-docosadienoic acid[c] + 0.0052 (4Z,7Z,10Z,13Z,16Z)-DPA[c] + 0.0005 (6Z,9Z)-octadecadienoic acid[c] + 0.0005 (6Z,9Z,12Z,15Z,18Z)-TPA[c] + 0.0005 (6Z,9Z,12Z,15Z,1…						c	Pool reactions	SBO:0000176						PMID:16137923		3
	HMR_0690	R_336	fatty acid-LD-PS pool[c] => 0.0005 (10Z)-heptadecenoic acid[c] + 0.0005 (11Z,14Z)-eicosadienoic acid[c] + 0.0005 (11Z,14Z,17Z)-eicosatrienoic acid[c] + 0.0005 (13Z)-eicosenoic acid[c] + 0.0005 (13Z)-octadecenoic acid[c] + 0.0005 (13Z,16Z)-docosadienoic acid[c] + 0.0055 (4Z,7Z,10Z,13Z,16Z)-DPA[c] + 0.0005 (6Z,9Z)-octadecadienoic acid[c] + 0.0005 (6Z,9Z,12Z,15Z,18Z)-TPA[c] + 0.0005 (6Z,9Z,12Z,15Z,1…						c	Pool reactions	SBO:0000176						PMID:16137923		3
	HMR_0691	R_337	fatty acid-LD-PI pool[c] => 0.0005 (10Z)-heptadecenoic acid[c] + 0.0005 (11Z,14Z)-eicosadienoic acid[c] + 0.0005 (11Z,14Z,17Z)-eicosatrienoic acid[c] + 0.0005 (13Z)-eicosenoic acid[c] + 0.0005 (13Z)-octadecenoic acid[c] + 0.0005 (13Z,16Z)-docosadienoic acid[c] + 0.0124 (4Z,7Z,10Z,13Z,16Z)-DPA[c] + 0.0005 (6Z,9Z)-octadecadienoic acid[c] + 0.0005 (6Z,9Z,12Z,15Z,18Z)-TPA[c] + 0.0005 (6Z,9Z,12Z,15Z,1…						c	Pool reactions	SBO:0000176						PMID:16137923		3
	HMR_0692	R_338	fatty acid-LD-SM pool[c] <=> 0.002 (10Z)-heptadecenoic acid[c] + 0.002 (11Z,14Z)-eicosadienoic acid[c] + 0.002 (11Z,14Z,17Z)-eicosatrienoic acid[c] + 0.002 (13Z)-eicosenoic acid[c] + 0.002 (13Z)-octadecenoic acid[c] + 0.002 (13Z,16Z)-docosadienoic acid[c] + 0.002 (4Z,7Z,10Z,13Z,16Z)-DPA[c] + 0.002 (6Z,9Z)-octadecadienoic acid[c] + 0.002 (6Z,9Z,12Z,15Z,18Z)-TPA[c] + 0.002 (6Z,9Z,12Z,15Z,18Z,21Z)-T…						c	Pool reactions	SBO:0000176						PMID:16137923		3
	HMR_0703	R_339	2 H+[p] + 2 NADPH[p] + palmitoyl-CoA[p] => CoA[p] + 2 NADP+[p] + hexadecanol[p]	EC:1.2.1.2	ENSG00000064763;ENSG00000197601				p	Ether lipid metabolism	SBO:0000176		REACT_17006				PMID:15220348		3
	HMR_0705	R_340	DHAP[p] + palmitoyl-CoA[p] => 1-palmitoyl-dihydroxyacetone-phosphate[p] + CoA[p]	EC:2.3.1.42	ENSG00000116906				p	Ether lipid metabolism	SBO:0000176		REACT_15				PMID:10215861;PMID:9536089;PMID:11237722;PMID:8186247		3
	HMR_0706	R_341	1-palmitoyl-dihydroxyacetone-phosphate[p] + hexadecanol[p] => GO3P[p] + palmitate[p]	EC:2.3.1.42	ENSG00000116906				p	Ether lipid metabolism	SBO:0000176		REACT_16930				PMID:10215861;PMID:10692424;PMID:10415121		3
	HMR_0707	R_342	GO3P[p] => GO3P[c]						p	Transport, peroxisomal	SBO:0000185		REACT_16999				PMID:11275267		3
	HMR_0708	R_343	GO3P[c] + H+[c] + NADPH[c] => 1-hexadecylglycerol-3-phosphate[c] + NADP+[c]	EC:2.3.1.42	ENSG00000116906				c	Ether lipid metabolism	SBO:0000176		REACT_759				PMID:2335525		3
	HMR_0709	R_344	H2O[p] + palmitoyl-CoA[p] => CoA[p] + palmitate[p]	EC:3.1.2.2;EC:3.1.2.22	ENSG00000097021;ENSG00000119673;ENSG00000131238;ENSG00000136881;ENSG00000177465;ENSG00000184227;ENSG00000205669;ENSG00000205794;ENSG00000221988				p	Fatty acid transfer reactions	SBO:0000176	r0307		R01274	R01274X	PTE2x	PMID:10092594;PMID:6151837		3
	HMR_0712	R_345	NADP+[p] + isocitrate[p] => AKG[p] + CO2[p] + H+[p] + NADPH[p]	EC:1.1.1.42	ENSG00000138413;ENSG00000182054				p	Nicotinate and nicotinamide metabolism	SBO:0000176		REACT_16932				PMID:15173171;PMID:10521434		3
	HMR_0713	R_346	AKG[c] + isocitrate[p] => AKG[p] + isocitrate[c]		ENSG00000100644				p	Transport, peroxisomal	SBO:0000185	r1148					PMID:16919238;PMID:14598172;PMID:;PMID:18406340;PMID:8132483;PMID:16919238;PMID:17173541		3
	HMR_0715	R_347	H+[c] + NADPH[c] + O2[c] + dihydroceramide pool[c] => H2O[c] + NADP+[c] + phytoceramide pool[c]	EC:1.14.-.-	ENSG00000168350				c	Sphingolipid metabolism	SBO:0000176		REACT_19258				PMID:15063729		3
	HMR_0716	R_348	H2O[c] + phytoceramide pool[c] => fatty acid-LD-SM pool[c] + phytosphingosine[c]	EC:3.5.1.23	ENSG00000072444;ENSG00000078124;ENSG00000104763;ENSG00000167769;ENSG00000177076;ENSG00000188611				c	Sphingolipid metabolism	SBO:0000176		REACT_19134	R06528			PMID:11356846		3
	HMR_0717	R_349	CMP[c] <=> CMP[g]						g	Transport, Golgi apparatus	SBO:0000185								3
	HMR_0718	R_350	AKG[c] + FADH2[c] => 2-hydroxyglutarate[c] + FAD[c]	EC:1.1.99.2	ENSG00000087299				c	Butanoate metabolism	SBO:0000176			R03534					3
	HMR_0719	R_351	AKG[c] + H+[c] + NADH[c] => 2-hydroxyglutarate[c] + NAD+[c]	EC:1.1.1.95	ENSG00000092621				c	Butanoate metabolism	SBO:0000176			R08198					3
	HMR_0730	R_352	ceramide pool[c] <=> ceramide pool[r]		ENSG00000101558;ENSG00000113163;ENSG00000124164;ENSG00000133275;ENSG00000163590;ENSG00000184304				r	Transport, endoplasmic reticular	SBO:0000185	r1240				CERT1gt	PMID:10856719		3
	HMR_0731	R_353	ceramide pool[c] => ceramide pool[g]						g	Transport, Golgi apparatus	SBO:0000185								3
	HMR_0732	R_354	CoA[c] <=> CoA[g]						g	Transport, Golgi apparatus	SBO:0000185					COAtg			3
	HMR_0733	R_355	CoA[g] + ceramide pool[g] => acyl-CoA-LD-SM pool[g] + sphingosine[g]	EC:3.5.1.23	ENSG00000104763;ENSG00000167769;ENSG00000177076;ENSG00000188611				g	Sphingolipid metabolism	SBO:0000176		REACT_19413				PMID:16940153		3
	HMR_0734	R_356	PC-LD pool[c] <=> PC-LD pool[g]						g	Transport, Golgi apparatus	SBO:0000185								3
	HMR_0738	R_357	palmitoyl-CoA[c] + serine[c] => 3-dehydrosphinganine[c] + CO2[c] + CoA[c]	EC:2.3.1.50	ENSG00000090054;ENSG00000100596;ENSG00000172296				c	Sphingolipid metabolism	SBO:0000176	r0313		R01281	R01281C	SERPT	PMID:17023427;PMID:9363775;PMID:17331073;PMID:11242114;PMID:10722674;PMID:12704216;PMID:1317856		3
	HMR_0741	R_358	3-dehydrosphinganine[c] + H+[c] + NADPH[c] => NADP+[c] + sphinganine[c]	EC:1.1.1.102	ENSG00000119537				c	Sphingolipid metabolism	SBO:0000176	r0583		R02978	R02978C	3DSPHR	PMID:15328338;PMID:1317856		3
	HMR_0744	R_359	ATP[c] + sphinganine[c] => ADP[c] + sphinganine-1-phosphate[c]	EC:2.7.1.91	ENSG00000063176;ENSG00000105516;ENSG00000176170				c	Sphingolipid metabolism	SBO:0000176	r0582		R02976	R02976C	SLCBK1	PMID:10947957;PMID:10751414;PMID:10802064;PMID:11410609;PMID:2061324		3
	HMR_0746	R_360	H2O[c] + sphinganine-1-phosphate[c] => Pi[c] + sphinganine[c]	EC:3.1.3.4	ENSG00000067113;ENSG00000101577;ENSG00000134324;ENSG00000132793;ENSG00000141934;ENSG00000162407				c	Sphingolipid metabolism	SBO:0000176	r0787		R06520	R06520C		PMID:12411432;PMID:12815058;PMID:7575445		3
	HMR_0748	R_361	ethanolamine-phosphate[c] + hexadecanal[c] => sphinganine-1-phosphate[c]	EC:4.1.2.27	ENSG00000166224				c	Sphingolipid metabolism	SBO:0000176	r0537		R02464	R02464C		PMID:8558101;PMID:11018465;PMID:2061324;PMID:5432798		3
	HMR_0753	R_362	H2O[c] + dihydroceramide pool[c] <=> fatty acid-LD-SM pool[c] + sphinganine[c]	EC:3.5.1.23	ENSG00000072444;ENSG00000078124;ENSG00000104763;ENSG00000167769;ENSG00000177076;ENSG00000188611				c	Sphingolipid metabolism	SBO:0000176	r1413					PMID:12133002;PMID:4475632;PMID:5810070;UNIPROT:Q15125		3
	HMR_0758	R_363	CoA[c] + ceramide pool[c] => acyl-CoA-LD-SM pool[c] + sphingosine[c]	EC:2.3.1.24	ENSG00000090661;ENSG00000139624;ENSG00000143418;ENSG00000154227;ENSG00000172292;ENSG00000223802				c	Sphingolipid metabolism	SBO:0000176	r1239					PMID:17713573;PMID:1317856;PMID:9655376		3
	HMR_0760	R_364	ATP[c] + ceramide pool[c] => ADP[c] + ceramide-1P pool[c]	EC:2.7.1.138	ENSG00000100422				c	Sphingolipid metabolism	SBO:0000176	r1404	REACT_116045				PMID:11956206		3
	HMR_0761	R_365	UDP-glucose[c] + ceramide pool[c] => UDP[c] + glucosylceramide pool[c]	EC:2.4.1.80	ENSG00000148154				c	Sphingolipid metabolism	SBO:0000176	r1405					PMID:10856719		3
	HMR_0762	R_366	H2O[c] + glucosylceramide pool[c] => ceramide pool[c] + glucose[c]	EC:3.2.1.45	ENSG00000070610;ENSG00000177628;ENSG00000249948				c	Sphingolipid metabolism	SBO:0000176	r1406	REACT_115724				PMID:12133002;PMID:4475632;PMID:5810070;UNIPROT:Q15125		3
	HMR_0765	R_367	UDP-galactose[r] + glucosylceramide pool[r] => LacCer pool[r] + UDP[r]	EC:2.4.1.-	ENSG00000016864;ENSG00000027847;ENSG00000060642;ENSG00000069943;ENSG00000085998;ENSG00000086062;ENSG00000102595;ENSG00000106648;ENSG00000109586;ENSG00000117411;ENSG00000118017;ENSG00000118276;ENSG00000119227;ENSG00000120820;ENSG00000121578;ENSG00000124091;ENSG00000134910;ENSG00000136731;ENSG00000139044;ENSG00000143315;ENSG00000147162;ENSG00000148288;ENSG00000156966;ENSG00000158470;ENSG00000158850…				r	Sphingolipid metabolism	SBO:0000176	r1409					PMID:10856719		3
	HMR_0767	R_368	H2O[c] + ceramide-1P pool[c] => Pi[c] + ceramide pool[c]	EC:3.1.3.4	ENSG00000067113;ENSG00000101577;ENSG00000105520;ENSG00000117600;ENSG00000129951;ENSG00000132793;ENSG00000134324;ENSG00000141934;ENSG00000147535;ENSG00000162407;ENSG00000203805				c	Sphingolipid metabolism	SBO:0000176	r1415					PMID:8403799		3
	HMR_0768	R_369	glucosylceramide pool[c] => glucosylceramide pool[r]						r	Transport, endoplasmic reticular	SBO:0000185	r1416					PMID:10856719		3
	HMR_0769	R_370	glucosylceramide pool[c] <=> glucosylceramide pool[l]						l	Transport, lysosomal	SBO:0000185								3
	HMR_0773	R_371	ATP[c] + sphingosine[c] => ADP[c] + sphingosine-1-phosphate[c]	EC:2.7.1.91	ENSG00000063176;ENSG00000105516;ENSG00000176170				c	Sphingolipid metabolism	SBO:0000176	r0447		R01926	R01926C	SPHK21c	PMID:10947957;PMID:10751414;PMID:10802064;PMID:11410609;PMID:2061324		3
	HMR_0775	R_372	H2O[c] + sphingosine-1-phosphate[c] => Pi[c] + sphingosine[c]	EC:3.1.3.4	ENSG00000067113;ENSG00000101577;ENSG00000134324;ENSG00000132793;ENSG00000141934;ENSG00000162407				c	Sphingolipid metabolism	SBO:0000176		REACT_19185				PMID:9705349		3
	HMR_0779	R_373	sphingosine-1-phosphate[c] => ethanolamine-phosphate[c] + hexadecenal[c]	EC:4.1.2.27	ENSG00000166224				c	Sphingolipid metabolism	SBO:0000176	r0786		R06516	R06516C		PMID:18558101;PMID:11018465;PMID:2061324;PMID:5432798		3
	HMR_0781	R_374	H+[c] + NADPH[c] + hexadecenal[c] => NADP+[c] + hexadecanal[c]	EC:1.3.1.27					c	Sphingolipid metabolism	SBO:0000176	r1457		R02463					3
	HMR_0782	R_375	sphingosine-1-phosphate[c] <=> sphingosine-1-phosphate[s]						s	Transport, extracellular	SBO:0000185					GLB1			3
	HMR_0783	R_376	H2O[s] + sphingosine-1-phosphate[s] => Pi[s] + sphingosine[s]	EC:3.1.3.4	ENSG00000067113				s	Sphingolipid metabolism	SBO:0000176		REACT_19309				PMID:9705349		3
	HMR_0786	R_377	H2O[l] + LacCer pool[l] => galactose[l] + glucosylceramide pool[l]	EC:3.2.1.23	ENSG00000170266				l	Sphingolipid metabolism	SBO:0000176		REACT_115597						3
	HMR_0787	R_378	H2O[l] + glucosylceramide pool[l] => ceramide pool[l] + glucose[l]	EC:3.2.1.45	ENSG00000177628;ENSG00000228727				l	Glycosphingolipid metabolism	SBO:0000176		REACT_115656						3
	HMR_0790	R_379	H2O[l] + sulfatide[l] => D-galactosyl-N-acylsphingosine[l] + sulfate[l]	EC:3.1.6.8	ENSG00000006756;ENSG00000100299;ENSG00000157399				l	Glycosphingolipid metabolism	SBO:0000176		REACT_115556	R04856					3
	HMR_0919	R_380	UDP-galactose[c] + ceramide pool[c] => D-galactosyl-N-acylsphingosine[c] + UDP[c]	EC:2.4.1.45	ENSG00000174607				c	Glycosphingolipid metabolism	SBO:0000176				RE2677C		PMID:9125199;PMID:423891;PMID:423891;PMID:423891;PMID:9125199;PMID:9125199
	HMR_0791	R_381	D-galactosyl-N-acylsphingosine[c] <=> D-galactosyl-N-acylsphingosine[l]						l	Transport, lysosomal	SBO:0000185					GALSIDEtl			3
	HMR_0792	R_382	D-galactosyl-N-acylsphingosine[l] + PAPS[l] => PAP[l] + sulfatide[l]	EC:2.8.2.11	ENSG00000128242				l	Glycosphingolipid metabolism	SBO:0000176			R04017					3
	HMR_0793	R_383	D-galactosyl-N-acylsphingosine[l] + H2O[l] => ceramide pool[l] + glucose[l]	EC:3.2.1.46	ENSG00000054983				l	Glycosphingolipid metabolism	SBO:0000176		REACT_115737						3
	HMR_0794	R_384	H2O[c] + dehydroepiandrosterone sulfate[c] => dehydroepiandrosterone[c] + sulfate[c]	EC:3.1.6.2	ENSG00000101846				c	Glycosphingolipid metabolism	SBO:0000176		REACT_115686						3
	HMR_0795	R_385	H2O[c] + SM pool[c] => ceramide pool[c] + phosphocholine[c]	EC:3.1.4.12	ENSG00000103056;ENSG00000135587;ENSG00000136699;ENSG00000166311;ENSG00000182156				c	Sphingolipid metabolism	SBO:0000176	r1408	REACT_115560				PMID:10823942;PMID:12885774;PMID:37279		3
	HMR_0796	R_386	SM pool[c] <=> SM pool[l]						l	Transport, lysosomal	SBO:0000185					SPHMYLNtl			3
	HMR_0797	R_387	H2O[l] + SM pool[l] => ceramide pool[l] + phosphocholine[l]	EC:3.1.4.12	ENSG00000103056;ENSG00000135587;ENSG00000136699;ENSG00000166311;ENSG00000182156				l	Glycosphingolipid metabolism	SBO:0000176		REACT_116148						3
	HMR_0798	R_388	sphingosine[c] <=> sphingosine[l]						l	Transport, lysosomal	SBO:0000185					SPHINGStl			3
	HMR_0802	R_389	globotriaosylceramide[c] <=> globotriaosylceramide[l]						l	Transport, lysosomal	SBO:0000185					GALSIDEtl			3
	HMR_0803	R_390	H2O[c] + globotriaosylceramide[c] => LacCer pool[c] + galactose[c]	EC:3.2.1.22	ENSG00000102393				c	Glycosphingolipid biosynthesis-globo series	SBO:0000176			R05961					3
	HMR_0804	R_391	H2O[l] + globotriaosylceramide[l] => LacCer pool[l] + galactose[l]	EC:3.2.1.52	ENSG00000049860;ENSG00000169660;ENSG00000213614				l	Glycosphingolipid metabolism	SBO:0000176		REACT_115752	R04184					3
	HMR_0805	R_392	UDP-N-acetyl-D-galactosamine[c] + globotriaosylceramide[c] => UDP[c] + globoside[c]	EC:2.4.1.79	ENSG00000169255				c	Glycosphingolipid biosynthesis-globo series	SBO:0000176			R05962					3
	HMR_0806	R_393	UDP-N-acetyl-D-galactosamine[l] + globotriaosylceramide[l] => UDP[l] + globoside[l]	EC:2.4.1.79	ENSG00000169255				l	Glycosphingolipid biosynthesis-globo series	SBO:0000176			R05962					3
	HMR_0807	R_394	H2O[c] + globoside[c] => N-acetylgalactosamine[c] + globotriaosylceramide[c]	EC:3.2.1.52	ENSG00000049860;ENSG00000169660;ENSG00000213614				c	Glycosphingolipid biosynthesis-globo series	SBO:0000176			R05963					3
	HMR_0808	R_395	H2O[l] + globoside[l] => N-acetylgalactosamine[l] + globotriaosylceramide[l]	EC:3.2.1.52	ENSG00000049860;ENSG00000169660;ENSG00000213614				l	Glycosphingolipid metabolism	SBO:0000176		REACT_115753						3
	HMR_0809	R_396	UDP-galactose[c] + globoside[c] => UDP[c] + galactosylgloboside[c]	EC:2.4.1.-					c	Glycosphingolipid biosynthesis-globo series	SBO:0000176			R05964					3
	HMR_0812	R_397	CMP-N-acetylneuraminate[c] + galactosylgloboside[c] => CMP[c] + monosialylgalactosylgloboside[c]	EC:2.4.99.4	ENSG00000008513;ENSG00000110080;ENSG00000157350				c	Glycosphingolipid biosynthesis-globo series	SBO:0000176			R05967					3
	HMR_0814	R_398	UDP-N-acetyl-D-galactosamine[c] + monosialylgalactosylgloboside[c] => UDP[c] + V3(NeuAc)2-Gb5Cer[c]	EC:2.4.99.8	ENSG00000111728				c	Glycosphingolipid biosynthesis-globo series	SBO:0000176								3
	HMR_0816	R_399	GA2[c] + UDP-galactose[c] => GA1[c] + UDP[c]	EC:2.4.1.62	ENSG00000206285;ENSG00000235863				c	Glycosphingolipid biosynthesis-ganglio series	SBO:0000176			R05956					3
	HMR_0817	R_400	CMP-N-acetylneuraminate[c] + GA1[c] => CMP[c] + GM1b[c]	EC:2.4.99.4	ENSG00000008513;ENSG00000110080;ENSG00000157350				c	Glycosphingolipid biosynthesis-ganglio series	SBO:0000176			R05957					3
	HMR_0819	R_401	GA1[c] + H2O[c] => GA2[c] + galactose[c]	EC:3.2.1.23	ENSG00000115850;ENSG00000163521;ENSG00000170266				c	Glycosphingolipid biosynthesis-ganglio series	SBO:0000176			R05994					3
	HMR_0820	R_402	CMP-N-acetylneuraminate[c] + GA1[c] => CMP[c] + GM1[c]	EC:2.4.99.9	ENSG00000115525				c	Glycosphingolipid biosynthesis-ganglio series	SBO:0000176			R06003					3
	HMR_0821	R_403	GA2[c] + H2O[c] => LacCer pool[c] + N-acetylgalactosamine[c]	EC:3.2.1.52	ENSG00000049860;ENSG00000169660;ENSG00000213614				c	Glycosphingolipid biosynthesis-ganglio series	SBO:0000176			R06001					3
	HMR_0823	R_404	CMP-N-acetylneuraminate[c] + GM1b[c] => CMP[c] + GD1a[c]	EC:2.4.99.-;EC:2.4.99.7	ENSG00000117069;ENSG00000136840;ENSG00000160408;ENSG00000184005				c	Glycosphingolipid biosynthesis-ganglio series	SBO:0000176			R05959					3
	HMR_0824	R_405	CMP-N-acetylneuraminate[c] + LacCer pool[c] => CMP[c] + GM3[c]	EC:2.4.99.9	ENSG00000115525				c	Glycosphingolipid biosynthesis-ganglio series	SBO:0000176			R05937					3
	HMR_0825	R_406	GM3[c] + H2O[c] => LacCer pool[c] + N-acetylneuraminate[c]	EC:3.2.1.18	ENSG00000115488;ENSG00000162139;ENSG00000204099;ENSG00000204386;ENSG00000227129;ENSG00000234846				c	Glycosphingolipid biosynthesis-ganglio series	SBO:0000176			R05999					3
	HMR_0826	R_407	GM3[l] + H2O[l] => LacCer pool[l] + N-acetylneuraminate[l]	EC:3.2.1.18	ENSG00000115488;ENSG00000162139;ENSG00000204099;ENSG00000204386;ENSG00000227129;ENSG00000234846				l	Glycosphingolipid metabolism	SBO:0000176		REACT_116118						3
	HMR_0828	R_408	GM2[c] + H2O[c] => GM3[c] + N-acetylgalactosamine[c]	EC:3.2.1.52	ENSG00000049860;ENSG00000169660;ENSG00000213614				c	Glycosphingolipid biosynthesis-ganglio series	SBO:0000176			R06004					3
	HMR_0830	R_409	GM1[c] + H2O[c] => GM2[c] + galactose[c]	EC:3.2.1.23	ENSG00000115850;ENSG00000163521;ENSG00000170266				c	Glycosphingolipid biosynthesis-ganglio series	SBO:0000176		REACT_115930	R06010					3
	HMR_0831	R_410	GM1[c] <=> GM1[l]						l	Transport, lysosomal	SBO:0000185								3
	HMR_0832	R_411	GM1[l] + H2O[l] => GM2[l] + galactose[l]	EC:3.2.1.23	ENSG00000170266				l	Glycosphingolipid metabolism	SBO:0000176		REACT_115930						3
	HMR_0834	R_412	GM4[l] + H2O[l] => D-galactosyl-N-acylsphingosine[l] + N-acetylneuraminate[l]	EC:3.2.1.18	ENSG00000115488;ENSG00000140534;ENSG00000162139;ENSG00000204099;ENSG00000204386				l	Glycosphingolipid metabolism	SBO:0000176			R04018	RE2679				3
	HMR_0835	R_413	GM2A[l] + GM2[l] => GM2A-GM2[l]		ENSG00000196743				l	Glycosphingolipid metabolism	SBO:0000176		REACT_115670						3
	HMR_0836	R_414	GM2A-GM2[l] + H2O[l] => GM2A[l] + GM3[l] + N-acetylgalactosamine[l]	EC:3.2.1.52	ENSG00000049860;ENSG00000169660;ENSG00000213614				l	Glycosphingolipid metabolism	SBO:0000176		REACT_115984						3
	HMR_0837	R_415	CMP-N-acetylneuraminate[c] + GM1[c] => CMP[c] + GD1a[c]	EC:2.4.99.4	ENSG00000008513;ENSG00000110080;ENSG00000157350				c	Glycosphingolipid biosynthesis-ganglio series	SBO:0000176			R05942					3
	HMR_0838	R_416	GD1a[c] + H2O[c] => GM1[c] + N-acetylneuraminate[c]	EC:3.2.1.18	ENSG00000115488;ENSG00000162139;ENSG00000204099;ENSG00000204386;ENSG00000227129;ENSG00000234846				c	Glycosphingolipid biosynthesis-ganglio series	SBO:0000176			R06253					3
	HMR_0844	R_417	CMP-N-acetylneuraminate[c] + GD1b[c] => CMP[c] + GT1b[c]	EC:2.4.99.4	ENSG00000008513;ENSG00000110080;ENSG00000157350				c	Glycosphingolipid biosynthesis-ganglio series	SBO:0000176			R05949					3
	HMR_0845	R_418	GT1b[c] + H2O[c] => GD1b[c] + N-acetylneuraminate[c]	EC:3.2.1.18	ENSG00000115488;ENSG00000162139;ENSG00000204099;ENSG00000204386;ENSG00000227129;ENSG00000234846				c	Glycosphingolipid biosynthesis-ganglio series	SBO:0000176			R05998					3
	HMR_0847	R_419	GQ1b[c] + H2O[c] => GT1b[c] + N-acetylneuraminate[c]	EC:3.2.1.18	ENSG00000115488;ENSG00000162139;ENSG00000204099;ENSG00000204386;ENSG00000227129;ENSG00000234846				c	Glycosphingolipid biosynthesis-ganglio series	SBO:0000176			R05996					3
	HMR_0849	R_420	CMP-N-acetylneuraminate[c] + GA2[c] => CMP[c] + GM2[c]	EC:2.4.99.9	ENSG00000070731;ENSG00000115525				c	Glycosphingolipid biosynthesis-ganglio series	SBO:0000176			R06007					3
	HMR_0850	R_421	GM2[c] + H2O[c] => GA2[c] + N-acetylneuraminate[c]	EC:3.2.1.18	ENSG00000115488;ENSG00000162139;ENSG00000204099;ENSG00000204386;ENSG00000227129;ENSG00000234846				c	Glycosphingolipid biosynthesis-ganglio series	SBO:0000176			R06012					3
	HMR_0859	R_422	LacCer pool[c] + UDP-N-acetylglucosamine[c] => UDP[c] + lc3Cer[c]	EC:2.4.1.206	ENSG00000176597				c	Glycosphingolipid biosynthesis-lacto and neolacto series	SBO:0000176			R05971					3
	HMR_0860	R_423	UDP-galactose[c] + lc3Cer[c] => UDP[c] + lc4Cer[c]	EC:2.4.1.86	ENSG00000162630;ENSG00000172318;ENSG00000183778				c	Glycosphingolipid biosynthesis-lacto and neolacto series	SBO:0000176			R06006					3
	HMR_0861	R_424	CMP-N-acetylneuraminate[c] + lc4Cer[c] => 3-isoLM1[c] + CMP[c]	EC:2.4.99.6	ENSG00000110080;ENSG00000126091				c	Glycosphingolipid biosynthesis-lacto and neolacto series	SBO:0000176			R06153					3
	HMR_0862	R_425	3-isoLM1[c] + GDP-L-fucose[c] => GDP[c] + fuc-3-isoLM1[c]	EC:2.4.1.65	ENSG00000130383;ENSG00000156413;ENSG00000171124				c	Glycosphingolipid biosynthesis-lacto and neolacto series	SBO:0000176			R06165					3
	HMR_0875	R_426	UDP-galactose[c] + lc3Cer[c] => UDP[c] + paragloboside[c]	EC:2.4.1.-	ENSG00000086062;ENSG00000117411;ENSG00000121578;ENSG00000158850				c	Glycosphingolipid biosynthesis-lacto and neolacto series	SBO:0000176			R05977					3
	HMR_0889	R_427	UDP-N-acetylglucosamine[c] + paragloboside[c] => UDP[c] + nLc5Cer[c]	EC:2.4.1.149;EC:2.4.1.-	ENSG00000170340;ENSG00000174684;ENSG00000176383;ENSG00000179913				c	Glycosphingolipid biosynthesis-lacto and neolacto series	SBO:0000176			R05975					3
	HMR_0890	R_428	UDP-galactose[c] + nLc5Cer[c] => UDP[c] + nLc6Cer[c]	EC:2.4.1.-	ENSG00000086062;ENSG00000117411;ENSG00000121578;ENSG00000158850				c	Glycosphingolipid biosynthesis-lacto and neolacto series	SBO:0000176			R06033					3
	HMR_0891	R_429	UDP-N-acetylglucosamine[c] + nLc6Cer[c] => UDP[c] + nLc7Cer[c]	EC:2.4.1.149;EC:2.4.1.-	ENSG00000170340;ENSG00000174684;ENSG00000176383;ENSG00000179913				c	Glycosphingolipid biosynthesis-lacto and neolacto series	SBO:0000176			R05974					3
	HMR_0892	R_430	UDP-galactose[c] + nLc7Cer[c] => UDP[c] + nLc8Cer[c]	EC:2.4.1.-					c	Glycosphingolipid biosynthesis-lacto and neolacto series	SBO:0000176			R06097					3
	HMR_0893	R_431	GDP-L-fucose[c] + nLc8Cer[c] => G00084[c] + GDP[c]	EC:2.4.1.152;EC:2.4.1.65;EC:2.4.1.-	ENSG00000130383;ENSG00000156413;ENSG00000171124;ENSG00000172461;ENSG00000196371				c	Glycosphingolipid biosynthesis-lacto and neolacto series	SBO:0000176			R06039					3
	HMR_0894	R_432	G00084[c] + GDP-L-fucose[c] => G00085[c] + GDP[c]	EC:2.4.1.152;EC:2.4.1.65;EC:2.4.1.-	ENSG00000130383;ENSG00000156413;ENSG00000171124;ENSG00000172461;ENSG00000196371				c	Glycosphingolipid biosynthesis-lacto and neolacto series	SBO:0000176			R06222					3
	HMR_0895	R_433	G00085[c] + GDP-L-fucose[c] => G00086[c] + GDP[c]	EC:2.4.1.152;EC:2.4.1.65;EC:2.4.1.-	ENSG00000130383;ENSG00000156413;ENSG00000171124;ENSG00000172461;ENSG00000196371				c	Glycosphingolipid biosynthesis-lacto and neolacto series	SBO:0000176			R06224					3
	HMR_0906	R_434	UDP-N-acetylglucosamine[c] + nLc6Cer[c] => G00077[c] + UDP[c]	EC:2.4.1.150	ENSG00000111846				c	Glycosphingolipid biosynthesis-lacto and neolacto series	SBO:0000176			R06189					3
	HMR_0907	R_435	G00077[c] + UDP-galactose[c] => UDP[c] + iso-nLc8Cer[c]	EC:2.4.1.-					c	Glycosphingolipid biosynthesis-lacto and neolacto series	SBO:0000176			R06021					3
	HMR_0908	R_436	GDP-L-fucose[c] + iso-nLc8Cer[c] => GDP[c] + monofucosyllactoisooctaosylceramide[c]	EC:2.4.1.69	ENSG00000174951;ENSG00000176920				c	Glycosphingolipid biosynthesis-lacto and neolacto series	SBO:0000176			R06085					3
	HMR_0909	R_437	GDP-L-fucose[c] + monofucosyllactoisooctaosylceramide[c] => G00079[c] + GDP[c]	EC:2.4.1.69	ENSG00000174951;ENSG00000176920				c	Glycosphingolipid biosynthesis-lacto and neolacto series	SBO:0000176			R06086					3
	HMR_0917	R_438	UMP[c] => UMP[g]						g	Transport, Golgi apparatus	SBO:0000185				RT0118				3
	HMR_0918	R_439	UDP-galactose[c] + UMP[g] <=> UDP-galactose[g] + UMP[c]		ENSG00000117620;ENSG00000130958;ENSG00000205060				g	Transport, Golgi apparatus	SBO:0000185				RT0060	UDPGLCtg			3
	HMR_0921	R_440	UDP-galactose[r] + ceramide pool[r] => D-galactosyl-N-acylsphingosine[r] + UDP[r]	EC:2.4.1.45	ENSG00000174607				r	Glycosphingolipid metabolism	SBO:0000176				RE2677R		PMID:9125199;PMID:423891;PMID:423891;PMID:423891;PMID:9125199;PMID:9125199		3
	HMR_0929	R_441	PAPS[c] <=> PAPS[l]						l	Transport, lysosomal	SBO:0000185				RT1417				3
	HMR_0931	R_442	H+[c] + NADPH[c] + O2[c] + arachidonate[c] => 7-HETE[c] + H2O[c] + NADP+[c]	EC:1.14.14.1	CYP3A;ENSG00000021461;ENSG00000100197;ENSG00000106258;ENSG00000108242;ENSG00000130649;ENSG00000134716;ENSG00000137869;ENSG00000138061;ENSG00000138109;ENSG00000138115;ENSG00000140465;ENSG00000140505;ENSG00000142973;ENSG00000155016;ENSG00000160868;ENSG00000160870;ENSG00000165841;ENSG00000167600;ENSG00000171903;ENSG00000186160;ENSG00000186204;ENSG00000186377;ENSG00000186526;ENSG00000197408;ENSG00000…				c	Arachidonic acid metabolism	SBO:0000176				RE3650C				3
	HMR_0932	R_443	H+[c] + NADPH[c] + O2[c] + arachidonate[c] => 8-HETE[c] + H2O[c] + NADP+[c]	EC:1.14.14.1	CYP3A;ENSG00000021461;ENSG00000100197;ENSG00000106258;ENSG00000108242;ENSG00000130649;ENSG00000134716;ENSG00000137869;ENSG00000138061;ENSG00000138109;ENSG00000138115;ENSG00000140465;ENSG00000140505;ENSG00000142973;ENSG00000155016;ENSG00000160868;ENSG00000160870;ENSG00000165841;ENSG00000167600;ENSG00000171903;ENSG00000186160;ENSG00000186204;ENSG00000186377;ENSG00000186526;ENSG00000197408;ENSG00000…				c	Arachidonic acid metabolism	SBO:0000176				RE3646C				3
	HMR_0933	R_444	H+[c] + NADPH[c] + O2[c] + arachidonate[c] => 9-HETE[c] + H2O[c] + NADP+[c]	EC:1.14.14.1	CYP3A;ENSG00000021461;ENSG00000100197;ENSG00000106258;ENSG00000108242;ENSG00000130649;ENSG00000134716;ENSG00000137869;ENSG00000138061;ENSG00000138109;ENSG00000138115;ENSG00000140465;ENSG00000140505;ENSG00000142973;ENSG00000155016;ENSG00000160868;ENSG00000160870;ENSG00000165841;ENSG00000167600;ENSG00000171903;ENSG00000186160;ENSG00000186204;ENSG00000186377;ENSG00000186526;ENSG00000197408;ENSG00000…				c	Arachidonic acid metabolism	SBO:0000176				RE3648C				3
	HMR_0934	R_445	H+[c] + NADPH[c] + O2[c] + arachidonate[c] => 10-HETE[c] + H2O[c] + NADP+[c]	EC:1.14.14.1	CYP3A;ENSG00000021461;ENSG00000100197;ENSG00000106258;ENSG00000108242;ENSG00000130649;ENSG00000134716;ENSG00000137869;ENSG00000138061;ENSG00000138109;ENSG00000138115;ENSG00000140465;ENSG00000140505;ENSG00000142973;ENSG00000155016;ENSG00000160868;ENSG00000160870;ENSG00000165841;ENSG00000167600;ENSG00000171903;ENSG00000186160;ENSG00000186204;ENSG00000186377;ENSG00000186526;ENSG00000197408;ENSG00000…				c	Arachidonic acid metabolism	SBO:0000176				RE3651C				3
	HMR_0935	R_446	H+[c] + NADPH[c] + O2[c] + arachidonate[c] => 11-HETE[c] + H2O[c] + NADP+[c]	EC:1.14.14.1	CYP3A;ENSG00000021461;ENSG00000100197;ENSG00000106258;ENSG00000108242;ENSG00000130649;ENSG00000134716;ENSG00000137869;ENSG00000138061;ENSG00000138109;ENSG00000138115;ENSG00000140465;ENSG00000140505;ENSG00000142973;ENSG00000155016;ENSG00000160868;ENSG00000160870;ENSG00000165841;ENSG00000167600;ENSG00000171903;ENSG00000186160;ENSG00000186204;ENSG00000186377;ENSG00000186526;ENSG00000197408;ENSG00000…				c	Arachidonic acid metabolism	SBO:0000176				RE3647C				3
	HMR_0936	R_447	H+[c] + NADPH[c] + O2[c] + arachidonate[c] => 13-HETE[c] + H2O[c] + NADP+[c]	EC:1.14.14.1	CYP3A;ENSG00000021461;ENSG00000100197;ENSG00000106258;ENSG00000108242;ENSG00000130649;ENSG00000134716;ENSG00000137869;ENSG00000138061;ENSG00000138109;ENSG00000138115;ENSG00000140465;ENSG00000140505;ENSG00000142973;ENSG00000155016;ENSG00000160868;ENSG00000160870;ENSG00000165841;ENSG00000167600;ENSG00000171903;ENSG00000186160;ENSG00000186204;ENSG00000186377;ENSG00000186526;ENSG00000197408;ENSG00000…				c	Arachidonic acid metabolism	SBO:0000176				RE3649C				3
	HMR_0937	R_448	H+[c] + NADPH[c] + O2[c] + arachidonate[c] => 16(R)-HETE[c] + H2O[c] + NADP+[c]	EC:1.14.14.1	CYP3A;ENSG00000021461;ENSG00000100197;ENSG00000106258;ENSG00000108242;ENSG00000130649;ENSG00000134716;ENSG00000137869;ENSG00000138061;ENSG00000138109;ENSG00000138115;ENSG00000140465;ENSG00000140505;ENSG00000142973;ENSG00000155016;ENSG00000160868;ENSG00000160870;ENSG00000165841;ENSG00000167600;ENSG00000171903;ENSG00000186160;ENSG00000186204;ENSG00000186377;ENSG00000186526;ENSG00000197408;ENSG00000…				c	Arachidonic acid metabolism	SBO:0000176			R07054	R07054C				3
	HMR_0938	R_449	H+[c] + NADPH[c] + O2[c] + arachidonate[c] => 17-HETE[c] + H2O[c] + NADP+[c]	EC:1.14.14.1	CYP3A;ENSG00000021461;ENSG00000100197;ENSG00000106258;ENSG00000108242;ENSG00000130649;ENSG00000134716;ENSG00000137869;ENSG00000138061;ENSG00000138109;ENSG00000138115;ENSG00000140465;ENSG00000140505;ENSG00000142973;ENSG00000155016;ENSG00000160868;ENSG00000160870;ENSG00000165841;ENSG00000167600;ENSG00000171903;ENSG00000186160;ENSG00000186204;ENSG00000186377;ENSG00000186526;ENSG00000197408;ENSG00000…				c	Arachidonic acid metabolism	SBO:0000176				RE3654C				3
	HMR_0939	R_450	H+[c] + NADPH[c] + O2[c] + arachidonate[c] => 18-HETE[c] + H2O[c] + NADP+[c]	EC:1.14.14.1	CYP3A;ENSG00000021461;ENSG00000100197;ENSG00000106258;ENSG00000108242;ENSG00000130649;ENSG00000134716;ENSG00000137869;ENSG00000138061;ENSG00000138109;ENSG00000138115;ENSG00000140465;ENSG00000140505;ENSG00000142973;ENSG00000155016;ENSG00000160868;ENSG00000160870;ENSG00000165841;ENSG00000167600;ENSG00000171903;ENSG00000186160;ENSG00000186204;ENSG00000186377;ENSG00000186526;ENSG00000197408;ENSG00000…				c	Arachidonic acid metabolism	SBO:0000176				RE3653C				3
	HMR_0940	R_451	H+[c] + NADPH[c] + O2[c] + arachidonate[c] => 19(S)-HETE[c] + H2O[c] + NADP+[c]	EC:1.14.14.1	CYP3A;ENSG00000021461;ENSG00000100197;ENSG00000106258;ENSG00000108242;ENSG00000130649;ENSG00000134716;ENSG00000137869;ENSG00000138061;ENSG00000138109;ENSG00000138115;ENSG00000140465;ENSG00000140505;ENSG00000142973;ENSG00000155016;ENSG00000160868;ENSG00000160870;ENSG00000165841;ENSG00000167600;ENSG00000171903;ENSG00000186160;ENSG00000186204;ENSG00000186377;ENSG00000186526;ENSG00000197408;ENSG00000…				c	Arachidonic acid metabolism	SBO:0000176			R07046	R07046C				3
	HMR_0941	R_452	H+[c] + NADPH[c] + O2[c] + arachidonate[c] => 20-hydroxy-arachidonate[c] + H2O[c] + NADP+[c]	EC:1.14.15.3	ENSG00000162365;ENSG00000187048				c	Arachidonic acid metabolism	SBO:0000176			R07041	R07041C				3
	HMR_0942	R_453	H+[c] + NADPH[c] + O2[c] + arachidonate[c] => 5,6-EET[c] + H2O[c] + NADP+[c]	EC:1.14.14.1	CYP3A;ENSG00000021461;ENSG00000100197;ENSG00000106258;ENSG00000108242;ENSG00000130649;ENSG00000134716;ENSG00000137869;ENSG00000138061;ENSG00000138109;ENSG00000138115;ENSG00000140465;ENSG00000140505;ENSG00000142973;ENSG00000155016;ENSG00000160868;ENSG00000160870;ENSG00000165841;ENSG00000167600;ENSG00000171903;ENSG00000186160;ENSG00000186204;ENSG00000186377;ENSG00000186526;ENSG00000197408;ENSG00000…				c	Arachidonic acid metabolism	SBO:0000176			R07052	R07052C				3
	HMR_0943	R_454	FADH2[c] + O2[c] + arachidonate[c] => 5,6-EET[c] + FAD[c] + H2O[c]	EC:1.14.14.1	CYP3A;ENSG00000021461;ENSG00000100197;ENSG00000106258;ENSG00000108242;ENSG00000130649;ENSG00000134716;ENSG00000137869;ENSG00000138061;ENSG00000138109;ENSG00000138115;ENSG00000140465;ENSG00000140505;ENSG00000142973;ENSG00000155016;ENSG00000160868;ENSG00000160870;ENSG00000165841;ENSG00000167600;ENSG00000171903;ENSG00000186160;ENSG00000186204;ENSG00000186377;ENSG00000186526;ENSG00000197408;ENSG00000…				c	Arachidonic acid metabolism	SBO:0000176				RE3286C		PMID:8651708		3
	HMR_0944	R_455	FADH2[r] + O2[r] + arachidonate[r] => 5,6-EET[r] + FAD[r] + H2O[r]	EC:1.14.14.1	CYP3A;ENSG00000021461;ENSG00000100197;ENSG00000106258;ENSG00000108242;ENSG00000130649;ENSG00000134716;ENSG00000137869;ENSG00000138061;ENSG00000138109;ENSG00000138115;ENSG00000140465;ENSG00000140505;ENSG00000142973;ENSG00000155016;ENSG00000160868;ENSG00000160870;ENSG00000165841;ENSG00000167600;ENSG00000171903;ENSG00000186160;ENSG00000186204;ENSG00000186377;ENSG00000186526;ENSG00000197408;ENSG00000…				r	Arachidonic acid metabolism	SBO:0000176				RE3286R		PMID:8651708		3
	HMR_0945	R_456	5,6-EET[c] + H2O[c] => 5,6-DHET[c]	EC:3.3.2.9;EC:3.3.2.10	ENSG00000120915;ENSG00000143819				c	Arachidonic acid metabolism	SBO:0000176			R07111	R07111C				3
	HMR_0946	R_457	H+[c] + NADPH[c] + O2[c] + arachidonate[c] => 8,9-EET[c] + H2O[c] + NADP+[c]	EC:1.14.14.1	CYP3A;ENSG00000021461;ENSG00000100197;ENSG00000106258;ENSG00000108242;ENSG00000130649;ENSG00000134716;ENSG00000137869;ENSG00000138061;ENSG00000138109;ENSG00000138115;ENSG00000140465;ENSG00000140505;ENSG00000142973;ENSG00000155016;ENSG00000160868;ENSG00000160870;ENSG00000165841;ENSG00000167600;ENSG00000171903;ENSG00000186160;ENSG00000186204;ENSG00000186377;ENSG00000186526;ENSG00000197408;ENSG00000…				c	Arachidonic acid metabolism	SBO:0000176			R07051	R07051C				3
	HMR_0947	R_458	FADH2[c] + O2[c] + arachidonate[c] => 8,9-EET[c] + FAD[c] + H2O[c]	EC:1.14.14.1	CYP3A;ENSG00000021461;ENSG00000100197;ENSG00000106258;ENSG00000108242;ENSG00000130649;ENSG00000134716;ENSG00000137869;ENSG00000138061;ENSG00000138109;ENSG00000138115;ENSG00000140465;ENSG00000140505;ENSG00000142973;ENSG00000155016;ENSG00000160868;ENSG00000160870;ENSG00000165841;ENSG00000167600;ENSG00000171903;ENSG00000186160;ENSG00000186204;ENSG00000186377;ENSG00000186526;ENSG00000197408;ENSG00000…				c	Arachidonic acid metabolism	SBO:0000176				RE3288C		PMID:8651708		3
	HMR_0948	R_459	FADH2[r] + O2[r] + arachidonate[r] => 8,9-EET[r] + FAD[r] + H2O[r]	EC:1.14.14.1	CYP3A;ENSG00000021461;ENSG00000100197;ENSG00000106258;ENSG00000108242;ENSG00000130649;ENSG00000134716;ENSG00000137869;ENSG00000138061;ENSG00000138109;ENSG00000138115;ENSG00000140465;ENSG00000140505;ENSG00000142973;ENSG00000155016;ENSG00000160868;ENSG00000160870;ENSG00000165841;ENSG00000167600;ENSG00000171903;ENSG00000186160;ENSG00000186204;ENSG00000186377;ENSG00000186526;ENSG00000197408;ENSG00000…				r	Arachidonic acid metabolism	SBO:0000176				RE3288R		PMID:8651708		3
	HMR_0950	R_460	H+[c] + NADPH[c] + O2[c] + arachidonate[c] => 11,12-EET[c] + H2O[c] + NADP+[c]	EC:1.14.14.1	CYP3A;ENSG00000021461;ENSG00000100197;ENSG00000106258;ENSG00000108242;ENSG00000130649;ENSG00000134716;ENSG00000137869;ENSG00000138061;ENSG00000138109;ENSG00000138115;ENSG00000140465;ENSG00000140505;ENSG00000142973;ENSG00000155016;ENSG00000160868;ENSG00000160870;ENSG00000165841;ENSG00000167600;ENSG00000171903;ENSG00000186160;ENSG00000186204;ENSG00000186377;ENSG00000186526;ENSG00000197408;ENSG00000…				c	Arachidonic acid metabolism	SBO:0000176			R07050	R07050C				3
	HMR_0951	R_461	FADH2[c] + O2[c] + arachidonate[c] => 11,12-EET[c] + FAD[c] + H2O[c]	EC:1.14.14.1	CYP3A;ENSG00000021461;ENSG00000100197;ENSG00000106258;ENSG00000108242;ENSG00000130649;ENSG00000134716;ENSG00000137869;ENSG00000138061;ENSG00000138109;ENSG00000138115;ENSG00000140465;ENSG00000140505;ENSG00000142973;ENSG00000155016;ENSG00000160868;ENSG00000160870;ENSG00000165841;ENSG00000167600;ENSG00000171903;ENSG00000186160;ENSG00000186204;ENSG00000186377;ENSG00000186526;ENSG00000197408;ENSG00000…				c	Arachidonic acid metabolism	SBO:0000176				RE3287C		PMID:8651708		3
	HMR_0954	R_462	H+[c] + NADPH[c] + O2[c] + arachidonate[c] => 14,15-EET[c] + H2O[c] + NADP+[c]	EC:1.14.14.1	CYP3A;ENSG00000021461;ENSG00000100197;ENSG00000106258;ENSG00000108242;ENSG00000130649;ENSG00000134716;ENSG00000137869;ENSG00000138061;ENSG00000138109;ENSG00000138115;ENSG00000140465;ENSG00000140505;ENSG00000142973;ENSG00000155016;ENSG00000160868;ENSG00000160870;ENSG00000165841;ENSG00000167600;ENSG00000171903;ENSG00000186160;ENSG00000186204;ENSG00000186377;ENSG00000186526;ENSG00000197408;ENSG00000…				c	Arachidonic acid metabolism	SBO:0000176			R07048	R07048C				3
	HMR_0955	R_463	FADH2[c] + O2[c] + arachidonate[c] => 14,15-EET[c] + FAD[c] + H2O[c]	EC:1.14.14.1	CYP3A;ENSG00000021461;ENSG00000100197;ENSG00000106258;ENSG00000108242;ENSG00000130649;ENSG00000134716;ENSG00000137869;ENSG00000138061;ENSG00000138109;ENSG00000138115;ENSG00000140465;ENSG00000140505;ENSG00000142973;ENSG00000155016;ENSG00000160868;ENSG00000160870;ENSG00000165841;ENSG00000167600;ENSG00000171903;ENSG00000186160;ENSG00000186204;ENSG00000186377;ENSG00000186526;ENSG00000197408;ENSG00000…				c	Arachidonic acid metabolism	SBO:0000176				RE3289C		PMID:8651708		3
	HMR_0956	R_464	FADH2[r] + O2[r] + arachidonate[r] => 14,15-EET[r] + FAD[r] + H2O[r]	EC:1.14.14.1	CYP3A;ENSG00000021461;ENSG00000100197;ENSG00000106258;ENSG00000108242;ENSG00000130649;ENSG00000134716;ENSG00000137869;ENSG00000138061;ENSG00000138109;ENSG00000138115;ENSG00000140465;ENSG00000140505;ENSG00000142973;ENSG00000155016;ENSG00000160868;ENSG00000160870;ENSG00000165841;ENSG00000167600;ENSG00000171903;ENSG00000186160;ENSG00000186204;ENSG00000186377;ENSG00000186526;ENSG00000197408;ENSG00000…				r	Arachidonic acid metabolism	SBO:0000176				RE3289R		PMID:8651708		3
	HMR_0958	R_465	O2[c] + arachidonate[c] => 5(S)-HPETE[c]	EC:1.13.11.34	ENSG00000012779				c	Arachidonic acid metabolism	SBO:0000176		REACT_15337				PMID:3118366;PMID:3164719;PMID:3006030		3
	HMR_0960	R_466	5(S)-HPETE[c] + 2 GSH[c] => 5(S)-HETE[c] + GSSG[c] + H2O[c]	EC:1.11.1.9	ENSG00000116157;ENSG00000117592;ENSG00000164294;ENSG00000167468;ENSG00000176153;ENSG00000198704;ENSG00000211445;ENSG00000224586;ENSG00000233276				c	Arachidonic acid metabolism	SBO:0000176			R07034	R07034C				3
	HMR_0962	R_467	5(S)-HPETE[c] <=> 5(S)-HPETE[m]						m	Transport, mitochondrial	SBO:0000185				RT0551				3
	HMR_0963	R_468	5(S)-HPETE[m] + 2 GSH[m] => 5(S)-HETE[m] + GSSG[m] + H2O[m]	EC:1.11.1.9	ENSG00000116157;ENSG00000117592;ENSG00000164294;ENSG00000167468;ENSG00000176153;ENSG00000198704;ENSG00000211445;ENSG00000224586;ENSG00000233276				m	Arachidonic acid metabolism	SBO:0000176			R07034	R07034M				3
	HMR_0964	R_469	5(S)-HETE[m] + 2 H+[m] + O2[m] => H2O[m] + leukotriene B4[m]	EC:1.13.11.31	ENSG00000108839				m	Arachidonic acid metabolism	SBO:0000176				RE3525M		PMID:1326548;PMID:7929234		3
	HMR_0966	R_470	5(S)-HETE[c] => 5(S)-HETE[r]						r	Transport, endoplasmic reticular	SBO:0000185				RT0515				3
	HMR_0967	R_471	5(S)-HETE[r] + 2 H+[r] + O2[r] => H2O[r] + leukotriene B4[r]	EC:1.13.11.31	ENSG00000108839				r	Arachidonic acid metabolism	SBO:0000176				RE3525R		PMID:1326548;PMID:7929234		3
	HMR_0973	R_472	5(S)-HETE[c] + NADP+[c] <=> 5-oxo-ETE[c] + H+[c] + NADPH[c]	EC:1.1.1.184	ENSG00000157326;ENSG00000159228;ENSG00000159231				c	Arachidonic acid metabolism	SBO:0000176				RE3476C		PMID:1326548;PMID:7929234		3
	HMR_0976	R_473	5-oxo-ETE[c] + 2 H+[c] + O2[c] => 5-oxo-12-HETE[c] + H2O[c]	EC:1.13.11.31	ENSG00000108839				c	Arachidonic acid metabolism	SBO:0000176				RE3526C		PMID:7929234;PMID:1326548		3
	HMR_0979	R_474	5-oxo-12-HETE[c] <=> 5-oxo-6-trans-LTB4[c]						c	Arachidonic acid metabolism	SBO:0000176				RE3469C		PMID:1326548;PMID:7929234		3
	HMR_0980	R_475	5,12-DiHETE[c] + NADP+[c] <=> 5-oxo-12-HETE[c] + H+[c] + NADPH[c]	EC:1.1.1.184	ENSG00000157326;ENSG00000159228;ENSG00000159231				c	Arachidonic acid metabolism	SBO:0000176				RE3470C		PMID:7929234;PMID:1326548		0
	HMR_0981	R_476	5,12-DiHETE[c] + H+[c] + NADPH[c] + O2[c] => 5,12,20-TriHETE[c] + H2O[c] + NADP+[c]	EC:1.14.13.30	ENSG00000171903;ENSG00000171954;ENSG00000186115;ENSG00000186526;ENSG00000186529				c	Arachidonic acid metabolism	SBO:0000176				RE3514C		PMID:9837935;PMID:2377602;PMID:10224163		3
	HMR_0988	R_477	15(S)-HETE[c] + GSSG[c] + H2O[c] <=> 15(S)-HPETE[c] + 2 GSH[c]	EC:1.11.1.9	ENSG00000116157;ENSG00000117592;ENSG00000164294;ENSG00000167468;ENSG00000176153;ENSG00000198704;ENSG00000211445;ENSG00000224586;ENSG00000233276				c	Arachidonic acid metabolism	SBO:0000176			R07035	R07035C				3
	HMR_0989	R_478	15(S)-HETE[c] + NADP+[c] => 15-oxoETE[c] + H+[c] + NADPH[c]	EC:1.1.1.232					c	Arachidonic acid metabolism	SBO:0000176			R04518					3
	HMR_0990	R_479	15(S)-HETE[c] + NAD+[c] => 15-oxoETE[c] + H+[c] + NADH[c]	EC:1.1.1.232					c	Arachidonic acid metabolism	SBO:0000176			R04517					3
	HMR_0991	R_480	15(S)-HPETE[c] <=> 15H-11,12-EETA[c]	EC:1.14.14.1	CYP3A;ENSG00000021461;ENSG00000100197;ENSG00000106258;ENSG00000108242;ENSG00000130649;ENSG00000134716;ENSG00000137869;ENSG00000138061;ENSG00000138109;ENSG00000138115;ENSG00000140465;ENSG00000140505;ENSG00000142973;ENSG00000155016;ENSG00000160868;ENSG00000160870;ENSG00000165841;ENSG00000167600;ENSG00000171903;ENSG00000186160;ENSG00000186204;ENSG00000186377;ENSG00000186526;ENSG00000197408;ENSG00000…				c	Arachidonic acid metabolism	SBO:0000176			R07042	R07042C				3
	HMR_0992	R_481	11,12,15-THETA[c] <=> 15H-11,12-EETA[c] + H2O[c]	EC:1.14.14.1	CYP3A;ENSG00000021461;ENSG00000100197;ENSG00000106258;ENSG00000108242;ENSG00000130649;ENSG00000134716;ENSG00000137869;ENSG00000138061;ENSG00000138109;ENSG00000138115;ENSG00000140465;ENSG00000140505;ENSG00000142973;ENSG00000155016;ENSG00000160868;ENSG00000160870;ENSG00000165841;ENSG00000167600;ENSG00000171903;ENSG00000186160;ENSG00000186204;ENSG00000186377;ENSG00000186526;ENSG00000197408;ENSG00000…				c	Arachidonic acid metabolism	SBO:0000176			R07044	R07044C				3
	HMR_0993	R_482	11h-14,15-EETA[c] <=> 15(S)-HPETE[c]	EC:1.14.14.1	CYP3A;ENSG00000021461;ENSG00000100197;ENSG00000106258;ENSG00000108242;ENSG00000130649;ENSG00000134716;ENSG00000137869;ENSG00000138061;ENSG00000138109;ENSG00000138115;ENSG00000140465;ENSG00000140505;ENSG00000142973;ENSG00000155016;ENSG00000160868;ENSG00000160870;ENSG00000165841;ENSG00000167600;ENSG00000171903;ENSG00000186160;ENSG00000186204;ENSG00000186377;ENSG00000186526;ENSG00000197408;ENSG00000…				c	Arachidonic acid metabolism	SBO:0000176			R07043	R07043C				3
	HMR_0994	R_483	11,14,15-THETA[c] <=> 11h-14,15-EETA[c] + H2O[c]	EC:1.14.14.1	CYP3A;ENSG00000021461;ENSG00000100197;ENSG00000106258;ENSG00000108242;ENSG00000130649;ENSG00000134716;ENSG00000137869;ENSG00000138061;ENSG00000138109;ENSG00000138115;ENSG00000140465;ENSG00000140505;ENSG00000142973;ENSG00000155016;ENSG00000160868;ENSG00000160870;ENSG00000165841;ENSG00000167600;ENSG00000171903;ENSG00000186160;ENSG00000186204;ENSG00000186377;ENSG00000186526;ENSG00000197408;ENSG00000…				c	Arachidonic acid metabolism	SBO:0000176			R07045	R07045C				3
	HMR_0995	R_484	H+[c] + NADPH[c] + O2[c] + arachidonate[c] => 15(R)-HETE[c] + H2O[c] + NADP+[c]	EC:1.14.99.1	ENSG00000073756;ENSG00000095303				c	Arachidonic acid metabolism	SBO:0000176				RE3042C				3
	HMR_0996	R_485	H+[p] + NADPH[p] + O2[p] + arachidonate[p] => 15(R)-HETE[p] + H2O[p] + NADP+[p]	EC:1.14.99.1	ENSG00000073756;ENSG00000095303				p	Arachidonic acid metabolism	SBO:0000176				RE3042C				0
	HMR_0997	R_486	H+[r] + NADPH[r] + O2[r] + arachidonate[r] => 15(R)-HETE[r] + H2O[r] + NADP+[r]	EC:1.14.99.1	ENSG00000073756;ENSG00000095303				r	Arachidonic acid metabolism	SBO:0000176				RE3042R				3
	HMR_0998	R_487	15(R)-HETE[c] + O2[c] => (5S,6S)-epoxy-(15R)-hydroxy-ETE[c] + H2O[c]	EC:1.13.11.34	ENSG00000012779				c	Arachidonic acid metabolism	SBO:0000176				RE2048N		PMID:11323741;PMID:11323741;PMID:9870464		3
	HMR_0999	R_488	15(R)-HETE[p] + O2[p] => (5S,6S)-epoxy-(15R)-hydroxy-ETE[p] + H2O[p]	EC:1.13.11.34	ENSG00000012779				p	Arachidonic acid metabolism	SBO:0000176				RE2048N		PMID:11323741;PMID:11323741;PMID:9870464		0
	HMR_1	R_489	ATP[m] + NH3[m] + glutamate[m] => ADP[m] + Pi[m] + glutamine[m]	EC:6.3.1.2	ENSG00000135821;ENSG00000146166;ENSG00000178723				m	Alanine, aspartate and glutamate metabolism	SBO:0000176	R0520	r0077	R00253	R00253C		PMID:11080211 PMID:1356223 PMID:14583610 PMID:16213501 PMID:7595668 PMID:8838581 PMID:9053810		3
	HMR_1000	R_490	15(R)-HETE[r] + O2[r] => (5S,6S)-epoxy-(15R)-hydroxy-ETE[r] + H2O[r]	EC:1.13.11.34	ENSG00000012779				r	Arachidonic acid metabolism	SBO:0000176				RE2048R		PMID:11323741;PMID:11323741;PMID:9870464		3
	HMR_1002	R_491	(5S,6S)-epoxy-(15R)-hydroxy-ETE[c] + H2O[c] <=> 15-epi-lipoxin A4[c]	EC:3.3.2.9;EC:3.3.2.10	ENSG00000120915;ENSG00000143819				c	Arachidonic acid metabolism	SBO:0000176				RE1952C		PMID:11323741;PMID:9870464;PMID:11323741		3
	HMR_1003	R_492	(5S,6S)-epoxy-(15R)-hydroxy-ETE[p] + H2O[p] => 15-epi-lipoxin A4[p]	EC:3.3.2.9;EC:3.3.2.10	ENSG00000120915;ENSG00000143819				p	Arachidonic acid metabolism	SBO:0000176				RE1952X		PMID:11323741;PMID:9870464;PMID:11323741		3
	HMR_1004	R_493	(5S,6S)-epoxy-(15R)-hydroxy-ETE[r] + H2O[r] <=> 15-epi-lipoxin A4[r]	EC:3.3.2.9;EC:3.3.2.10	ENSG00000120915;ENSG00000143819				r	Arachidonic acid metabolism	SBO:0000176				RE1952R		PMID:11323741;PMID:9870464;PMID:11323741		3
	HMR_1006	R_494	(5S,6S)-epoxy-(15R)-hydroxy-ETE[c] + H2O[c] <=> 15-epi-lipoxin B4[c]	EC:3.3.2.9;EC:3.3.2.10	ENSG00000120915;ENSG00000143819				c	Arachidonic acid metabolism	SBO:0000176				RE1956C		PMID:11323741;PMID:11323741;PMID:9870464		3
	HMR_1029	R_495	O2[c] + arachidonate[c] => 12(S)-HPETE[c]	EC:1.13.11.31	ENSG00000108839				c	Arachidonic acid metabolism	SBO:0000176			R01596	R01596C				3
	HMR_1030	R_496	O2[s] + arachidonate[s] => 12(S)-HPETE[s]	EC:1.13.11.31	ENSG00000108839				s	Arachidonic acid metabolism	SBO:0000176			R01596	R01596C				3
	HMR_1033	R_497	O2[r] + arachidonate[r] => 12(S)-HPETE[r]	EC:1.13.11.31	ENSG00000108839				r	Arachidonic acid metabolism	SBO:0000176			R01596	R01596C				3
	HMR_1034	R_498	O2[p] + arachidonate[p] => 12(S)-HPETE[p]	EC:1.13.11.31	ENSG00000108839				p	Arachidonic acid metabolism	SBO:0000176			R01596	R01596C				3
	HMR_1035	R_499	GSH[c] <=> GSH[r]						r	Transport, endoplasmic reticular	SBO:0000185				RT0058	GTHRDtr			3
	HMR_1043	R_500	12(S)-HPETE[c] <=> hepoxilin A3[c]	EC:1.11.1.9	ENSG00000116157;ENSG00000117592;ENSG00000164294;ENSG00000167468;ENSG00000176153;ENSG00000198704;ENSG00000211445;ENSG00000224586;ENSG00000233276				c	Arachidonic acid metabolism	SBO:0000176			R07039	RE3520C		PMID:9837935;PMID:3942774;PMID:2377602;PMID:10224163		3
	HMR_1045	R_501	12(S)-HPETE[s] <=> hepoxilin A3[s]	EC:1.11.1.9	ENSG00000116157;ENSG00000117592;ENSG00000164294;ENSG00000167468;ENSG00000176153;ENSG00000198704;ENSG00000211445;ENSG00000224586;ENSG00000233276				s	Arachidonic acid metabolism	SBO:0000176				RE3520E		PMID:9837935;PMID:3942774;PMID:2377602;PMID:10224163		3
	HMR_1048	R_502	12(S)-HPETE[p] <=> hepoxilin A3[p]	EC:1.11.1.9	ENSG00000116157;ENSG00000117592;ENSG00000164294;ENSG00000167468;ENSG00000176153;ENSG00000198704;ENSG00000211445;ENSG00000224586;ENSG00000233276				p	Arachidonic acid metabolism	SBO:0000176				RE3520C		PMID:9837935;PMID:3942774;PMID:2377602;PMID:10224163		3
	HMR_1049	R_503	12(S)-HPETE[r] <=> hepoxilin A3[r]	EC:1.11.1.9	ENSG00000116157;ENSG00000117592;ENSG00000164294;ENSG00000167468;ENSG00000176153;ENSG00000198704;ENSG00000211445;ENSG00000224586;ENSG00000233276				r	Arachidonic acid metabolism	SBO:0000176				RE3520C		PMID:9837935;PMID:3942774;PMID:2377602;PMID:10224163		3
	HMR_1050	R_504	GSH[c] + hepoxilin A3[c] <=> hepoxilin A3-c[c]	EC:2.5.1.18	ENSG00000008394;ENSG00000065621;ENSG00000084207;ENSG00000085871;ENSG00000099984;ENSG00000100577;ENSG00000133433;ENSG00000134184;ENSG00000134201;ENSG00000134202;ENSG00000143198;ENSG00000148344;ENSG00000148834;ENSG00000163106;ENSG00000168765;ENSG00000170899;ENSG00000174156;ENSG00000182793;ENSG00000184674;ENSG00000197448;ENSG00000213366;ENSG00000243955;ENSG00000244067				c	Arachidonic acid metabolism	SBO:0000176				RE3521C		PMID:9755286		3
	HMR_1053	R_505	GSH[r] + hepoxilin A3[r] <=> hepoxilin A3-c[r]	EC:2.5.1.18	ENSG00000008394;ENSG00000065621;ENSG00000084207;ENSG00000085871;ENSG00000099984;ENSG00000100577;ENSG00000133433;ENSG00000134184;ENSG00000134201;ENSG00000134202;ENSG00000143198;ENSG00000148344;ENSG00000148834;ENSG00000163106;ENSG00000168765;ENSG00000170899;ENSG00000174156;ENSG00000182793;ENSG00000184674;ENSG00000197448;ENSG00000213366;ENSG00000243955;ENSG00000244067				r	Arachidonic acid metabolism	SBO:0000176				RE3521R		PMID:9755286		3
	HMR_1054	R_506	GSH[p] + hepoxilin A3[p] <=> hepoxilin A3-c[p]	EC:2.5.1.18	ENSG00000008394;ENSG00000065621;ENSG00000084207;ENSG00000085871;ENSG00000099984;ENSG00000100577;ENSG00000133433;ENSG00000134184;ENSG00000134201;ENSG00000134202;ENSG00000143198;ENSG00000148344;ENSG00000148834;ENSG00000163106;ENSG00000168765;ENSG00000170899;ENSG00000174156;ENSG00000182793;ENSG00000184674;ENSG00000197448;ENSG00000213366;ENSG00000243955;ENSG00000244067				p	Arachidonic acid metabolism	SBO:0000176				RE3521X		PMID:9755286		3
	HMR_1058	R_507	trioxilin A3[p] <=> H2O[p] + hepoxilin A3[p]	EC:3.3.2.9;EC:3.3.2.10	ENSG00000120915;ENSG00000143819				p	Arachidonic acid metabolism	SBO:0000176				RE3519X		PMID:3942774		3
	HMR_1065	R_508	11,12-EET[c] + ATP[c] + CoA[c] + H+[c] + 2 H2O[c] + NAD+[c] + O2[c] => 9,10-epoxy-(6Z,12Z)-octadecadienoic acid[c] + AMP[c] + H2O2[c] + NADH[c] + PPi[c] + acetyl-CoA[c]	EC:1.1.1.35;EC:1.3.3.6;EC:2.3.1.154;EC:2.3.1.16;EC:3.1.2.2;EC:4.2.1.17;EC:5.1.99.4;EC:6.2.1.-	ENSG00000060971;ENSG00000072506;ENSG00000084754;ENSG00000087008;ENSG00000097021;ENSG00000101473;ENSG00000119673;ENSG00000127884;ENSG00000130304;ENSG00000133835;ENSG00000136881;ENSG00000138029;ENSG00000138796;ENSG00000140284;ENSG00000143554;ENSG00000157426;ENSG00000161533;ENSG00000167107;ENSG00000167114;ENSG00000167315;ENSG00000176715;ENSG00000177465;ENSG00000184227;ENSG00000242110;ENSG00000205794				c	Arachidonic acid metabolism	SBO:0000176				RE3424C				3
	HMR_1066	R_509	9,10-epoxy-(6Z,12Z)-octadecadienoic acid[c] + ATP[c] + CoA[c] + 2 H2O[c] + NAD+[c] + O2[c] => 7,8-epoxy-(4Z,10Z)-hexadecadienoic acid[c] + AMP[c] + H+[c] + H2O2[c] + NADH[c] + PPi[c] + acetyl-CoA[c]	EC:1.1.1.35;EC:1.3.3.6;EC:2.3.1.154;EC:2.3.1.16;EC:3.1.2.2;EC:4.2.1.17;EC:5.1.99.4;EC:6.2.1.-	ENSG00000060971;ENSG00000072506;ENSG00000084754;ENSG00000087008;ENSG00000097021;ENSG00000101473;ENSG00000119673;ENSG00000127884;ENSG00000130304;ENSG00000133835;ENSG00000136881;ENSG00000138029;ENSG00000138796;ENSG00000140284;ENSG00000143554;ENSG00000157426;ENSG00000161533;ENSG00000167107;ENSG00000167114;ENSG00000167315;ENSG00000176715;ENSG00000177465;ENSG00000184227;ENSG00000242110;ENSG00000205794				c	Arachidonic acid metabolism	SBO:0000176				RE3425C				3
	HMR_1067	R_510	7,8-epoxy-(4Z,10Z)-hexadecadienoic acid[c] + ATP[c] + CoA[c] + H+[c] + 2 H2O[c] + NAD+[c] + O2[c] => 5,6-epoxy-(8Z)-tetradecenoic acid[c] + AMP[c] + H2O2[c] + NADH[c] + PPi[c] + acetyl-CoA[c]	EC:1.1.1.35;EC:1.3.3.6;EC:2.3.1.154;EC:2.3.1.16;EC:3.1.2.2;EC:4.2.1.17;EC:5.1.99.4;EC:6.2.1.-	ENSG00000060971;ENSG00000072506;ENSG00000084754;ENSG00000087008;ENSG00000097021;ENSG00000101473;ENSG00000119673;ENSG00000127884;ENSG00000130304;ENSG00000133835;ENSG00000136881;ENSG00000138029;ENSG00000138796;ENSG00000140284;ENSG00000143554;ENSG00000157426;ENSG00000161533;ENSG00000167107;ENSG00000167114;ENSG00000167315;ENSG00000176715;ENSG00000177465;ENSG00000184227;ENSG00000242110;ENSG00000205794				c	Arachidonic acid metabolism	SBO:0000176				RE3426C				3
	HMR_1068	R_511	14,15-EET[c] + ATP[c] + CoA[c] + H+[c] + 2 H2O[c] + NAD+[c] + O2[c] => 12,13-epoxy-(6Z,9Z)-octadecadienoic acid[c] + AMP[c] + H2O2[c] + NADH[c] + PPi[c] + acetyl-CoA[c]	EC:1.1.1.35;EC:1.3.3.6;EC:2.3.1.154;EC:2.3.1.16;EC:3.1.2.2;EC:4.2.1.17;EC:5.1.99.4;EC:6.2.1.-	ENSG00000060971;ENSG00000072506;ENSG00000084754;ENSG00000087008;ENSG00000097021;ENSG00000101473;ENSG00000119673;ENSG00000127884;ENSG00000130304;ENSG00000133835;ENSG00000136881;ENSG00000138029;ENSG00000138796;ENSG00000140284;ENSG00000143554;ENSG00000157426;ENSG00000161533;ENSG00000167107;ENSG00000167114;ENSG00000167315;ENSG00000176715;ENSG00000177465;ENSG00000184227;ENSG00000242110;ENSG00000205794				c	Arachidonic acid metabolism	SBO:0000176				RE3427C				3
	HMR_1069	R_512	12,13-epoxy-(6Z,9Z)-octadecadienoic acid[c] + ATP[c] + CoA[c] + 2 H2O[c] + NAD+[c] + O2[c] => 10,11-epoxy-(4Z,7Z)-hexadecadienoic acid[c] + AMP[c] + H+[c] + H2O2[c] + NADH[c] + PPi[c] + acetyl-CoA[c]	EC:1.1.1.35;EC:1.3.3.6;EC:2.3.1.154;EC:2.3.1.16;EC:3.1.2.2;EC:4.2.1.17;EC:5.1.99.4;EC:6.2.1.-	ENSG00000060971;ENSG00000072506;ENSG00000084754;ENSG00000087008;ENSG00000097021;ENSG00000101473;ENSG00000119673;ENSG00000127884;ENSG00000130304;ENSG00000133835;ENSG00000136881;ENSG00000138029;ENSG00000138796;ENSG00000140284;ENSG00000143554;ENSG00000157426;ENSG00000161533;ENSG00000167107;ENSG00000167114;ENSG00000167315;ENSG00000176715;ENSG00000177465;ENSG00000184227;ENSG00000242110;ENSG00000205794				c	Arachidonic acid metabolism	SBO:0000176				RE3428C				3
	HMR_1070	R_513	10,11-epoxy-(4Z,7Z)-hexadecadienoic acid[c] + ATP[c] + CoA[c] + H+[c] + 2 H2O[c] + NAD+[c] + O2[c] => 8,9-epoxy-(5Z)-tetradecenoic acid[c] + AMP[c] + H2O2[c] + NADH[c] + PPi[c] + acetyl-CoA[c]	EC:1.1.1.35;EC:1.3.3.6;EC:2.3.1.154;EC:2.3.1.16;EC:3.1.2.2;EC:4.2.1.17;EC:5.1.99.4;EC:6.2.1.-	ENSG00000060971;ENSG00000072506;ENSG00000084754;ENSG00000087008;ENSG00000097021;ENSG00000101473;ENSG00000119673;ENSG00000127884;ENSG00000130304;ENSG00000133835;ENSG00000136881;ENSG00000138029;ENSG00000138796;ENSG00000140284;ENSG00000143554;ENSG00000157426;ENSG00000161533;ENSG00000167107;ENSG00000167114;ENSG00000167315;ENSG00000176715;ENSG00000177465;ENSG00000184227;ENSG00000242110;ENSG00000205794				c	Arachidonic acid metabolism	SBO:0000176				RE3429C				3
	HMR_1080	R_514	H2O[c] + leukotriene A4[c] => leukotriene B4[c]	EC:3.3.2.6;EC:3.4.11.6	ENSG00000111144;ENSG00000176393				c	Leukotriene metabolism	SBO:0000176		REACT_15478				PMID:6490615;PMID:2995393		3
	HMR_1081	R_515	GSH[c] + leukotriene A4[c] => leukotriene C4[c]	EC:4.4.1.20	ENSG00000213316				c	Leukotriene metabolism	SBO:0000176		REACT_15413				PMID:8052639;PMID:7937884		3
	HMR_1082	R_516	leukotriene C4[c] => leukotriene C4[s]	TCDB:3.A.1.208.8	ENSG00000103222				s	Transport, extracellular	SBO:0000185	r2341	REACT_15474				PMID:2753893;PMID:10064732		3
	HMR_1084	R_517	leukotriene C4[s] => 5-L-gamma-glutamyl[s] + LTD4[s]	EC:2.3.2.2	ENSG00000099998;ENSG00000100031;ENSG00000131067;ENSG00000167741;ENSG00000197421				s	Leukotriene metabolism	SBO:0000176		REACT_15356				PMID:6122208		3
	HMR_1085	R_518	H2O[s] + LTD4[s] => glycine[s] + leukotriene E4[s]	EC:3.4.13.19	ENSG00000015413;ENSG00000141096;ENSG00000167261				s	Leukotriene metabolism	SBO:0000176		REACT_15395				PMID:3563417;PMID:6293969		3
	HMR_1086	R_519	leukotriene E4[c] <=> leukotriene E4[s]						s	Transport, extracellular	SBO:0000185	r2350					PMID:12883891;PMID:12856180;PMID:11023036;PMID:1554704;PMID:18021224;PMID:4553030;PMID:793184;PMID:8725559;PMID:8781017;PMID:12739169		3
	HMR_1094	R_520	leukotriene A4[c] <=> leukotriene A4[n]						n	Transport, nuclear	SBO:0000185				RT0337				3
	HMR_1095	R_521	H+[c] <=> H+[n]						n	Transport, nuclear	SBO:0000185								3
	HMR_1100	R_522	NAD+[c] + leukotriene B4[c] => 12-keto-LTB4[c] + H+[c] + NADH[c]	EC:1.1.1.184	ENSG00000157326;ENSG00000159228;ENSG00000159231				c	Leukotriene metabolism	SBO:0000176			R03863	RE3010C		PMID:9862787;PMID:11368003;PMID:9799565		3
	HMR_1101	R_523	NAD+[m] + leukotriene B4[m] => 12-keto-LTB4[m] + H+[m] + NADH[m]	EC:1.1.1.184	ENSG00000157326;ENSG00000159228;ENSG00000159231				m	Leukotriene metabolism	SBO:0000176			R03863	RE3010M		PMID:9862787;PMID:11368003;PMID:9799565		3
	HMR_1102	R_524	NADP+[m] + leukotriene B4[m] => 12-keto-LTB4[m] + H+[m] + NADPH[m]	EC:1.1.1.184	ENSG00000157326;ENSG00000159228;ENSG00000159231				m	Leukotriene metabolism	SBO:0000176			R03864	RE3470M		PMID:7929234;PMID:1326548		3
	HMR_1103	R_525	NAD+[r] + leukotriene B4[r] => 12-keto-LTB4[r] + H+[r] + NADH[r]	EC:1.1.1.184	ENSG00000157326;ENSG00000159228;ENSG00000159231				r	Leukotriene metabolism	SBO:0000176			R03863	RE3010R		PMID:9862787;PMID:11368003;PMID:9799565		3
	HMR_1104	R_526	leukotriene B4[c] <=> leukotriene B4[p]						p	Transport, peroxisomal	SBO:0000185				RT0423				3
	HMR_1105	R_527	NADP+[p] + leukotriene B4[p] => 12-keto-LTB4[p] + H+[p] + NADPH[p]	EC:1.1.1.184	ENSG00000157326;ENSG00000159228;ENSG00000159231				p	Leukotriene metabolism	SBO:0000176			R03864	RE3470X		PMID:7929234;PMID:1326548		3
	HMR_1106	R_528	NAD+[p] + leukotriene B4[p] => 12-keto-LTB4[p] + H+[p] + NADH[p]	EC:1.1.1.184	ENSG00000157326;ENSG00000159228;ENSG00000159231				p	Leukotriene metabolism	SBO:0000176			R03863	RE3010X		PMID:9862787;PMID:11368003;PMID:9799565		3
	HMR_1107	R_529	12-keto-LTB4[c] + H+[c] + NADPH[c] + O2[c] => 12-oxo-20-hydroxy-LTB4[c] + H2O[c] + NADP+[c]	EC:1.14.13.30	ENSG00000171903;ENSG00000171954;ENSG00000186115;ENSG00000186526;ENSG00000186529				c	Leukotriene metabolism	SBO:0000176				RE3018C		PMID:9799565;PMID:9862787;PMID:11368003		3
	HMR_1109	R_530	12-oxo-20-hydroxy-LTB4[c] + H+[c] + NADPH[c] + O2[c] => 12-oxo-20-dihydroxy-LTB4[c] + H2O[c] + NADP+[c]	EC:1.14.13.30	ENSG00000171903;ENSG00000171954;ENSG00000186115;ENSG00000186526;ENSG00000186529				c	Leukotriene metabolism	SBO:0000176				RE3019C		PMID:9799565;PMID:9862787;PMID:11368003		3
	HMR_1111	R_531	12-oxo-20-dihydroxy-LTB4[c] + H+[c] + NADPH[c] + O2[c] => 12-oxo-20-trihydroxy-LTB4[c] + H2O[c] + NADP+[c]	EC:1.14.13.30	ENSG00000171903;ENSG00000171954;ENSG00000186115;ENSG00000186526;ENSG00000186529				c	Leukotriene metabolism	SBO:0000176				RE3020C		PMID:9799565;PMID:9862787;PMID:11368003		3
	HMR_1113	R_532	12,20-dioxo-LTB4[c] + H2O[c] <=> 12-oxo-20-dihydroxy-LTB4[c]						c	Leukotriene metabolism	SBO:0000176				RE3021C		PMID:9799565;PMID:9862787;PMID:11368003		3
	HMR_1114	R_533	12-oxo-20-carboxy-LTB4[c] + H2O[c] <=> 12-oxo-20-trihydroxy-LTB4[c]						c	Leukotriene metabolism	SBO:0000176				RE3022C		PMID:9799565;PMID:9862787;PMID:11368003		3
	HMR_1116	R_534	12-oxo-20-carboxy-LTB4[c] + H+[c] + NADPH[c] <=> 12-oxo-10,11-dihydro-20-COOH-LTB4[c] + NADP+[c]	EC:1.1.1.184	ENSG00000157326;ENSG00000159228;ENSG00000159231				c	Leukotriene metabolism	SBO:0000176				RE3596C		PMID:8244977;PMID:9862787		3
	HMR_1119	R_535	12-keto-LTB4[c] + GSH[c] <=> 12-oxo-c-LTB3[c]	EC:2.5.1.18	ENSG00000008394;ENSG00000065621;ENSG00000084207;ENSG00000085871;ENSG00000099984;ENSG00000100577;ENSG00000133433;ENSG00000134184;ENSG00000134201;ENSG00000134202;ENSG00000143198;ENSG00000148344;ENSG00000148834;ENSG00000163106;ENSG00000168765;ENSG00000170899;ENSG00000174156;ENSG00000182793;ENSG00000184674;ENSG00000197448;ENSG00000213366;ENSG00000243955;ENSG00000244067				c	Leukotriene metabolism	SBO:0000176				RE1818C		PMID:8244977		3
	HMR_1120	R_536	12-keto-LTB4[m] + GSH[m] <=> 12-oxo-c-LTB3[m]	EC:2.5.1.18	ENSG00000008394;ENSG00000065621;ENSG00000084207;ENSG00000085871;ENSG00000099984;ENSG00000100577;ENSG00000133433;ENSG00000134184;ENSG00000134201;ENSG00000134202;ENSG00000143198;ENSG00000148344;ENSG00000148834;ENSG00000163106;ENSG00000168765;ENSG00000170899;ENSG00000174156;ENSG00000182793;ENSG00000184674;ENSG00000197448;ENSG00000213366;ENSG00000243955;ENSG00000244067				m	Leukotriene metabolism	SBO:0000176				RE1818M		PMID:8244977		3
	HMR_1121	R_537	12-keto-LTB4[r] + GSH[r] <=> 12-oxo-c-LTB3[r]	EC:2.5.1.18	ENSG00000008394;ENSG00000065621;ENSG00000084207;ENSG00000085871;ENSG00000099984;ENSG00000100577;ENSG00000133433;ENSG00000134184;ENSG00000134201;ENSG00000134202;ENSG00000143198;ENSG00000148344;ENSG00000148834;ENSG00000163106;ENSG00000168765;ENSG00000170899;ENSG00000174156;ENSG00000182793;ENSG00000184674;ENSG00000197448;ENSG00000213366;ENSG00000243955;ENSG00000244067				r	Leukotriene metabolism	SBO:0000176				RE1818R		PMID:8244977		3
	HMR_1122	R_538	12-keto-LTB4[p] + GSH[p] <=> 12-oxo-c-LTB3[p]	EC:2.5.1.18	ENSG00000008394;ENSG00000065621;ENSG00000084207;ENSG00000085871;ENSG00000099984;ENSG00000100577;ENSG00000133433;ENSG00000134184;ENSG00000134201;ENSG00000134202;ENSG00000143198;ENSG00000148344;ENSG00000148834;ENSG00000163106;ENSG00000168765;ENSG00000170899;ENSG00000174156;ENSG00000182793;ENSG00000184674;ENSG00000197448;ENSG00000213366;ENSG00000243955;ENSG00000244067				p	Leukotriene metabolism	SBO:0000176				RE1818X		PMID:8244977		3
	HMR_1123	R_539	10,11-dihydro-12R-hydroxy-LTC4[c] + NADP+[c] <=> 12-oxo-c-LTB3[c] + H+[c] + NADPH[c]	EC:1.1.1.184	ENSG00000157326;ENSG00000159228;ENSG00000159231				c	Leukotriene metabolism	SBO:0000176				RE1819C		PMID:8244977		3
	HMR_1124	R_540	10,11-dihydro-12R-hydroxy-LTC4[m] + NADP+[m] <=> 12-oxo-c-LTB3[m] + H+[m] + NADPH[m]	EC:1.1.1.184	ENSG00000157326;ENSG00000159228;ENSG00000159231				m	Leukotriene metabolism	SBO:0000176				RE1819M		PMID:8244977		3
	HMR_1125	R_541	10,11-dihydro-12R-hydroxy-LTC4[p] + NADP+[p] <=> 12-oxo-c-LTB3[p] + H+[p] + NADPH[p]	EC:1.1.1.184	ENSG00000157326;ENSG00000159228;ENSG00000159231				p	Leukotriene metabolism	SBO:0000176				RE1819X		PMID:8244977		3
	HMR_1126	R_542	H+[c] + NADPH[c] + O2[c] + leukotriene B4[c] => 20-OH-LTB4[c] + H2O[c] + NADP+[c]	EC:1.14.13.30	ENSG00000171903;ENSG00000171954;ENSG00000186115;ENSG00000186526;ENSG00000186529				c	Leukotriene metabolism	SBO:0000176			R03866	R03866M				3
	HMR_1127	R_543	H+[m] + NADPH[m] + O2[m] + leukotriene B4[m] => 20-OH-LTB4[m] + H2O[m] + NADP+[m]	EC:1.14.13.30	ENSG00000171903;ENSG00000171954;ENSG00000186115;ENSG00000186526;ENSG00000186529				m	Leukotriene metabolism	SBO:0000176			R03866	R03866M				3
	HMR_1129	R_544	20-OH-LTB4[c] + NAD+[c] <=> 20-oxo-LTB4[c] + H+[c] + NADH[c]	EC:1.1.1.1	ENSG00000147576;ENSG00000172955;ENSG00000187758;ENSG00000196344;ENSG00000196616;ENSG00000197894;ENSG00000198099;ENSG00000248144				c	Leukotriene metabolism	SBO:0000176				RE3011M		PMID:9862787;PMID:11368003;PMID:9799565		0
	HMR_1130	R_545	20-OH-LTB4[m] + NAD+[m] <=> 20-oxo-LTB4[m] + H+[m] + NADH[m]	EC:1.1.1.1	ENSG00000147576;ENSG00000172955;ENSG00000187758;ENSG00000196344;ENSG00000196616;ENSG00000197894;ENSG00000198099;ENSG00000248144				m	Leukotriene metabolism	SBO:0000176				RE3011M		PMID:9862787;PMID:11368003;PMID:9799565		3
	HMR_1131	R_546	20-OH-LTB4[r] + NAD+[r] <=> 20-oxo-LTB4[r] + H+[r] + NADH[r]	EC:1.1.1.1	ENSG00000147576;ENSG00000172955;ENSG00000187758;ENSG00000196344;ENSG00000196616;ENSG00000197894;ENSG00000198099;ENSG00000248144				r	Leukotriene metabolism	SBO:0000176				RE3011R		PMID:9862787;PMID:11368003;PMID:9799565		0
	HMR_1132	R_547	20-COOH-LTB4[c] + H+[c] + NADH[c] <=> 20-oxo-LTB4[c] + H2O[c] + NAD+[c]	EC:1.2.1.3	ENSG00000072210;ENSG00000111275;ENSG00000137124;ENSG00000143149;ENSG00000164904				c	Leukotriene metabolism	SBO:0000176				RE3012C		PMID:9799565;PMID:9862787;PMID:11368003		3
	HMR_1133	R_548	20-COOH-LTB4[m] + H+[m] + NADH[m] <=> 20-oxo-LTB4[m] + H2O[m] + NAD+[m]	EC:1.2.1.3	ENSG00000072210;ENSG00000111275;ENSG00000137124;ENSG00000143149;ENSG00000164904				m	Leukotriene metabolism	SBO:0000176				RE3012M		PMID:9799565;PMID:9862787;PMID:11368003		3
	HMR_1134	R_549	20-COOH-LTB4[r] + H+[r] + NADH[r] <=> 20-oxo-LTB4[r] + H2O[r] + NAD+[r]	EC:1.2.1.3	ENSG00000072210;ENSG00000111275;ENSG00000137124;ENSG00000143149;ENSG00000164904				r	Leukotriene metabolism	SBO:0000176				RE3012R		PMID:9799565;PMID:9862787;PMID:11368003		3
	HMR_1135	R_550	20-COOH-LTB4[c] <=> 20-COOH-LTB4[p]						p	Transport, peroxisomal	SBO:0000185								3
	HMR_1146	R_551	5-oxo-6-trans-LTB4[c] + H+[c] + NADPH[c] <=> 6-trans-LTB4[c] + NADP+[c]	EC:1.1.1.184	ENSG00000157326;ENSG00000159228;ENSG00000159231				c	Leukotriene metabolism	SBO:0000176				RE3307C		PMID:9694844		3
	HMR_1153	R_552	6,7-dihydro-5-oxo-LTB4[c] + H+[c] + NADPH[c] <=> 6,7-dihydro-LTB4[c] + NADP+[c]	EC:1.14.14.1	CYP3A;ENSG00000021461;ENSG00000100197;ENSG00000106258;ENSG00000108242;ENSG00000130649;ENSG00000134716;ENSG00000137869;ENSG00000138061;ENSG00000138109;ENSG00000138115;ENSG00000140465;ENSG00000140505;ENSG00000142973;ENSG00000155016;ENSG00000160868;ENSG00000160870;ENSG00000165841;ENSG00000167600;ENSG00000171903;ENSG00000186160;ENSG00000186204;ENSG00000186377;ENSG00000186526;ENSG00000197408;ENSG00000…				c	Leukotriene metabolism	SBO:0000176				RE3310C		PMID:9694844		3
	HMR_1155	R_553	6,7-dihydro-5-oxo-LTB4[r] + H+[r] + NADPH[r] <=> 6,7-dihydro-LTB4[r] + NADP+[r]	EC:1.14.14.1	CYP3A;ENSG00000021461;ENSG00000100197;ENSG00000106258;ENSG00000108242;ENSG00000130649;ENSG00000134716;ENSG00000137869;ENSG00000138061;ENSG00000138109;ENSG00000138115;ENSG00000140465;ENSG00000140505;ENSG00000142973;ENSG00000155016;ENSG00000160868;ENSG00000160870;ENSG00000165841;ENSG00000167600;ENSG00000171903;ENSG00000186160;ENSG00000186204;ENSG00000186377;ENSG00000186526;ENSG00000197408;ENSG00000…				r	Leukotriene metabolism	SBO:0000176				RE3310R		PMID:9694844		3
	HMR_1156	R_554	6,7-dihydro-5-oxo-LTB4[p] + H+[p] + NADPH[p] <=> 6,7-dihydro-LTB4[p] + NADP+[p]	EC:1.14.14.1	CYP3A;ENSG00000021461;ENSG00000100197;ENSG00000106258;ENSG00000108242;ENSG00000130649;ENSG00000134716;ENSG00000137869;ENSG00000138061;ENSG00000138109;ENSG00000138115;ENSG00000140465;ENSG00000140505;ENSG00000142973;ENSG00000155016;ENSG00000160868;ENSG00000160870;ENSG00000165841;ENSG00000167600;ENSG00000171903;ENSG00000186160;ENSG00000186204;ENSG00000186377;ENSG00000186526;ENSG00000197408;ENSG00000…				p	Leukotriene metabolism	SBO:0000176				RE3310X		PMID:9694844		3
	HMR_1157	R_555	5-oxo-12(R)-hydroxy-eicosa-(8E,10E,14Z)-trienoyl-CoA[c] + AMP[c] + PPi[c] <=> 6,7-dihydro-5-oxo-LTB4[c] + ATP[c] + CoA[c]	EC:6.2.1.3	ENSG00000068366;ENSG00000103740;ENSG00000123983;ENSG00000130377;ENSG00000140284;ENSG00000151726;ENSG00000164398;ENSG00000197142				c	Leukotriene metabolism	SBO:0000176				RE3335C		PMID:9784915		3
	HMR_1159	R_556	5-oxo-12(R)-hydroxy-eicosa-(8E,10E,14Z)-trienoyl-CoA[r] + AMP[r] + PPi[r] <=> 6,7-dihydro-5-oxo-LTB4[r] + ATP[r] + CoA[r]	EC:6.2.1.3	ENSG00000068366;ENSG00000103740;ENSG00000123983;ENSG00000130377;ENSG00000140284;ENSG00000151726;ENSG00000164398;ENSG00000197142				r	Leukotriene metabolism	SBO:0000176				RE3335R		PMID:9784915		3
	HMR_1160	R_557	5-oxo-12(R)-hydroxy-eicosa-(8E,10E,14Z)-trienoyl-CoA[p] + AMP[p] + PPi[p] <=> 6,7-dihydro-5-oxo-LTB4[p] + ATP[p] + CoA[p]	EC:6.2.1.3	ENSG00000068366;ENSG00000103740;ENSG00000123983;ENSG00000130377;ENSG00000140284;ENSG00000151726;ENSG00000164398;ENSG00000197142				p	Leukotriene metabolism	SBO:0000176				RE3335X		PMID:9784915		3
	HMR_1162	R_558	5-oxo-12(R)-hydroxy-eicosa-(8E,10E,14Z)-trienoyl-CoA[p] + O2[p] => 5-oxo-12(R)-hydroxy-eicosa-(2E,8E,10E,14Z)-tetraenoyl-CoA[p] + H2O2[p]	EC:1.3.3.6	ENSG00000087008;ENSG00000161533				p	Leukotriene metabolism	SBO:0000176				RE3334X		PMID:7649996		3
	HMR_1164	R_559	5-oxo-12(R)-hydroxy-eicosa-(2E,8E,10E,14Z)-tetraenoyl-CoA[p] + H2O[p] => 3(S),12(R)-dihydroxy-5-oxo-eicosa-(8E,10E,14Z)-trienoyl-CoA[p]	EC:4.2.1.17	ENSG00000113790				p	Leukotriene metabolism	SBO:0000176				RE3337X		PMID:7649996		0
	HMR_1166	R_560	3(S),12(R)-dihydroxy-5-oxo-eicosa-(8E,10E,14Z)-trienoyl-CoA[p] + NAD+[p] => 3,5-dioxo-12(R)-hydroxy-eicosa-(8E,10E,14Z)-trienoyl-CoA[p] + H+[p] + NADH[p]	EC:1.1.1.35;EC:1.1.1.211	ENSG00000113790;ENSG00000133835				p	Leukotriene metabolism	SBO:0000176				RE3338X		PMID:7649996		3
	HMR_1168	R_561	3,5-dioxo-12(R)-hydroxy-eicosa-(8E,10E,14Z)-trienoyl-CoA[p] + CoA[p] => 3-oxo-10(R)-hydroxy-octadeca-(6E,8E,12Z)-trienoyl-CoA[p] + acetyl-CoA[p]	EC:2.3.1.16	ENSG00000060971;ENSG00000167306				p	Leukotriene metabolism	SBO:0000176				RE3336X		PMID:7649996		3
	HMR_1171	R_562	3-oxo-10(R)-hydroxy-octadeca-(6E,8E,12Z)-trienoyl-CoA[p] + H2O[p] => 3-oxo-10(R)-hydroxy-octadeca-(6E,8E,12Z)-trienoate[p] + CoA[p]	EC:3.1.2.2	ENSG00000097021;ENSG00000119673;ENSG00000136881;ENSG00000177465;ENSG00000184227;ENSG00000205669;ENSG00000205794				p	Leukotriene metabolism	SBO:0000176				RE3339X		PMID:11673457		3
	HMR_1172	R_563	3-oxo-10(R)-hydroxy-octadeca-(6E,8E,12Z)-trienoate[c] <=> 3-oxo-10(R)-hydroxy-octadeca-(6E,8E,12Z)-trienoate[p]						p	Transport, peroxisomal	SBO:0000185				RT0819				3
	HMR_1173	R_564	3-oxo-10(R)-hydroxy-octadeca-(6E,8E,12Z)-trienoate[c] <=> 3-oxo-10(R)-hydroxy-octadeca-(6E,8E,12Z)-trienoate[m]						m	Transport, mitochondrial	SBO:0000185				RT0820				3
	HMR_1174	R_565	3-oxo-10(R)-hydroxy-octadeca-(6E,8E,12Z)-trienoate[m] + CoA[m] => 8(R)-hydroxy-hexadeca-(4E,6E,10Z)-trienoate[m] + acetyl-CoA[m]	EC:2.3.1.16;EC:1.1.1.211	ENSG00000084754;ENSG00000138029;ENSG00000167315				m	Beta oxidation of poly-unsaturated fatty acids (mitochondrial)	SBO:0000176				RE3383M		PMID:11356170		3
	HMR_1175	R_566	8(R)-hydroxy-hexadeca-(4E,6E,10Z)-trienoate[m] + O2[m] => 8(R)-hydroxy-hexadeca-(2E,4E,6E,10Z)-tetraenoate[m] + H2O2[m]	EC:1.3.3.6	ENSG00000087008;ENSG00000161533				m	Beta oxidation of poly-unsaturated fatty acids (mitochondrial)	SBO:0000176				RE3385M		PMID:11356170		3
	HMR_1176	R_567	8(R)-hydroxy-hexadeca-(2E,4E,6E,10Z)-tetraenoate[m] + H+[m] + NADPH[m] => 8(R)-hydroxy-hexadeca-(2E,6E,10Z)-trienoate[m] + NADP+[m]	EC:1.3.1.34	ENSG00000104325;ENSG00000242612				m	Beta oxidation of poly-unsaturated fatty acids (mitochondrial)	SBO:0000176				RE3391M		PMID:11356170		3
	HMR_1177	R_568	8(R)-hydroxy-hexadeca-(2E,6E,10Z)-trienoate[m] + H2O[m] => 3(S),8(R)-dihydroxy-(6E,10Z)-hexadecadienoate[m]	EC:4.2.1.17	ENSG00000084754;ENSG00000127884				m	Beta oxidation of poly-unsaturated fatty acids (mitochondrial)	SBO:0000176				RE3386M		PMID:11356170		3
	HMR_1178	R_569	3(S),8(R)-dihydroxy-(6E,10Z)-hexadecadienoate[m] + NAD+[m] => 3-oxo-8(R)-hydroxy-hexadeca-(6E,10Z)-dienoate[m] + H+[m] + NADH[m]	EC:1.1.1.35;EC:1.1.1.211	ENSG00000072506;ENSG00000084754;ENSG00000138796				m	Beta oxidation of poly-unsaturated fatty acids (mitochondrial)	SBO:0000176				RE3387M		PMID:11356170		3
	HMR_1179	R_570	3-oxo-8(R)-hydroxy-hexadeca-(6E,10Z)-dienoate[m] + CoA[m] => 6(R)-hydroxy-tetradeca-(4E,8Z)-dienoate[m] + acetyl-CoA[m]	EC:2.3.1.16;EC:1.1.1.211	ENSG00000084754;ENSG00000138029;ENSG00000167315				m	Beta oxidation of poly-unsaturated fatty acids (mitochondrial)	SBO:0000176				RE3384M		PMID:11356170		3
	HMR_1180	R_571	6(R)-hydroxy-tetradeca-(4E,8Z)-dienoate[m] + O2[m] => 6(R)-hydroxy-tetradeca-(2E,4E,8Z)-trienoate[m] + H2O2[m]	EC:1.3.3.6	ENSG00000087008;ENSG00000161533				m	Beta oxidation of poly-unsaturated fatty acids (mitochondrial)	SBO:0000176				RE3389M		PMID:11356170		3
	HMR_1181	R_572	6(R)-hydroxy-tetradeca-(2E,4E,8Z)-trienoate[m] + H+[m] + NADPH[m] <=> 6(R)-hydroxy-tetradeca-(2E,8Z)-dienoate[m] + NADP+[m]	EC:1.3.1.34	ENSG00000104325;ENSG00000242612				m	Beta oxidation of poly-unsaturated fatty acids (mitochondrial)	SBO:0000176				RE3392M		PMID:11356170		3
	HMR_1182	R_573	6(R)-hydroxy-tetradeca-(2E,8Z)-dienoate[m] + H2O[m] => 3(S),6(R)-dihydroxy-tetradec-(8Z)-enoate[m]	EC:4.2.1.17	ENSG00000084754;ENSG00000127884				m	Beta oxidation of poly-unsaturated fatty acids (mitochondrial)	SBO:0000176				RE3390M		PMID:11356170		3
	HMR_1183	R_574	3(S),6(R)-dihydroxy-tetradec-(8Z)-enoate[m] + NAD+[m] => 3-oxo-6(R)-hydroxy-tetradec-8-cis-enoate[m] + H+[m] + NADH[m]	EC:1.1.1.35;EC:1.1.1.211	ENSG00000072506;ENSG00000084754;ENSG00000138796				m	Beta oxidation of poly-unsaturated fatty acids (mitochondrial)	SBO:0000176				RE3393M		PMID:11356170		3
	HMR_1184	R_575	3-oxo-6(R)-hydroxy-tetradec-8-cis-enoate[m] + CoA[m] => 4(R)-hydroxy-dodec-(6Z)-enoate[m] + acetyl-CoA[m]	EC:2.3.1.16;EC:1.1.1.211	ENSG00000084754;ENSG00000138029;ENSG00000167315				m	Beta oxidation of poly-unsaturated fatty acids (mitochondrial)	SBO:0000176				RE3388M		PMID:11356170		3
	HMR_1185	R_576	4(R)-hydroxy-dodec-(6Z)-enoate[m] + CoA[m] => (2E)-dodecenoyl-CoA[m] + 2 H+[m] + O2[m]						m	Pool reactions	SBO:0000176								3
	HMR_1186	R_577	5-oxo-(6E)-12-epi-LTB4[c] <=> 5-oxo-12-HETE[c]						c	Leukotriene metabolism	SBO:0000176						PMID:1326548;PMID:7929234		3
	HMR_1189	R_578	5-oxo-(6E)-12-epi-LTB4[c] <=> 5-oxo-(6E)-12-epi-LTB4[r]						r	Transport, endoplasmic reticular	SBO:0000185				RT0837				3
	HMR_1190	R_579	5-oxo-(6E)-12-epi-LTB4[c] + H+[c] + NADPH[c] <=> 6-trans-12-epi-LTB4[c] + NADP+[c]	EC:1.1.1.184	ENSG00000157326;ENSG00000159228;ENSG00000159231				c	Leukotriene metabolism	SBO:0000176				RE3313C		PMID:9694844		3
	HMR_1193	R_580	5-oxo-(6E)-12-epi-LTB4[c] + H+[c] + NADPH[c] <=> 6,7-dihydro-5-oxo-12-epi-LTB4[c] + NADP+[c]	EC:1.14.14.1	CYP3A;ENSG00000021461;ENSG00000100197;ENSG00000106258;ENSG00000108242;ENSG00000130649;ENSG00000134716;ENSG00000137869;ENSG00000138061;ENSG00000138109;ENSG00000138115;ENSG00000140465;ENSG00000140505;ENSG00000142973;ENSG00000155016;ENSG00000160868;ENSG00000160870;ENSG00000165841;ENSG00000167600;ENSG00000171903;ENSG00000186160;ENSG00000186204;ENSG00000186377;ENSG00000186526;ENSG00000197408;ENSG00000…				c	Leukotriene metabolism	SBO:0000176				RE3311C		PMID:9694844		3
	HMR_1195	R_581	5-oxo-(6E)-12-epi-LTB4[r] + H+[r] + NADPH[r] <=> 6,7-dihydro-5-oxo-12-epi-LTB4[r] + NADP+[r]	EC:1.14.14.1	CYP3A;ENSG00000021461;ENSG00000100197;ENSG00000106258;ENSG00000108242;ENSG00000130649;ENSG00000134716;ENSG00000137869;ENSG00000138061;ENSG00000138109;ENSG00000138115;ENSG00000140465;ENSG00000140505;ENSG00000142973;ENSG00000155016;ENSG00000160868;ENSG00000160870;ENSG00000165841;ENSG00000167600;ENSG00000171903;ENSG00000186160;ENSG00000186204;ENSG00000186377;ENSG00000186526;ENSG00000197408;ENSG00000…				r	Leukotriene metabolism	SBO:0000176				RE3311R		PMID:9694844		3
	HMR_1199	R_582	6,7-dihydro-12-epi-LTB4[p] + NADP+[p] <=> 6,7-dihydro-5-oxo-12-epi-LTB4[p] + H+[p] + NADPH[p]						p	Leukotriene metabolism	SBO:0000176				RE3312X				3
	HMR_1200	R_583	5-oxo-12(S)-hydroxy-eicosa-(8E,10E,14Z)-trienoyl-CoA[c] + AMP[c] + PPi[c] <=> 6,7-dihydro-5-oxo-12-epi-LTB4[c] + ATP[c] + CoA[c]	EC:6.2.1.3	ENSG00000068366;ENSG00000103740;ENSG00000123983;ENSG00000130377;ENSG00000140284;ENSG00000151726;ENSG00000164398;ENSG00000197142				c	Leukotriene metabolism	SBO:0000176				RE3345C		PMID:9784915		3
	HMR_1202	R_584	5-oxo-12(S)-hydroxy-eicosa-(8E,10E,14Z)-trienoyl-CoA[r] + AMP[r] + PPi[r] <=> 6,7-dihydro-5-oxo-12-epi-LTB4[r] + ATP[r] + CoA[r]	EC:6.2.1.3	ENSG00000068366;ENSG00000103740;ENSG00000123983;ENSG00000130377;ENSG00000140284;ENSG00000151726;ENSG00000164398;ENSG00000197142				r	Leukotriene metabolism	SBO:0000176				RE3345R		PMID:9784915		3
	HMR_1203	R_585	5-oxo-12(S)-hydroxy-eicosa-(8E,10E,14Z)-trienoyl-CoA[p] + AMP[p] + PPi[p] <=> 6,7-dihydro-5-oxo-12-epi-LTB4[p] + ATP[p] + CoA[p]	EC:6.2.1.3	ENSG00000068366;ENSG00000103740;ENSG00000123983;ENSG00000130377;ENSG00000140284;ENSG00000151726;ENSG00000164398;ENSG00000197142				p	Leukotriene metabolism	SBO:0000176				RE3345X		PMID:9784915		3
	HMR_1205	R_586	5-oxo-12(S)-hydroxy-eicosa-(8E,10E,14Z)-trienoyl-CoA[p] + O2[p] => 5-oxo-12(S)-hydroxy-eicosa-(2E,8E,10E,14Z)-tetraenoyl-CoA[p] + H2O2[p]	EC:1.3.3.6	ENSG00000087008;ENSG00000161533				p	Leukotriene metabolism	SBO:0000176				RE3341X		PMID:7649996		3
	HMR_1207	R_587	5-oxo-12(S)-hydroxy-eicosa-(2E,8E,10E,14Z)-tetraenoyl-CoA[p] + H2O[p] => 3(S),12(S)-dihydroxy-5-oxo-eicosa-(8E,10E,14Z)-trienoyl-CoA[p]	EC:4.2.1.17	ENSG00000113790				p	Leukotriene metabolism	SBO:0000176				RE3344X		PMID:7649996		3
	HMR_1209	R_588	3(S),12(S)-dihydroxy-5-oxo-eicosa-(8E,10E,14Z)-trienoyl-CoA[p] + NAD+[p] => 3,5-dioxo-12(S)-hydroxy-eicosa-(8E,10E,14Z)-trienoyl-CoA[p] + H+[p] + NADH[p]	EC:1.1.1.35;EC:1.1.1.211	ENSG00000113790;ENSG00000133835				p	Leukotriene metabolism	SBO:0000176				RE3340X		PMID:7649996		3
	HMR_1211	R_589	3,5-dioxo-12(S)-hydroxy-eicosa-(8E,10E,14Z)-trienoyl-CoA[p] + CoA[p] => 3-oxo-10(S)-hydroxy-octadeca-(6E,8E,12Z)-trienoyl-CoA[p] + acetyl-CoA[p]	EC:2.3.1.16	ENSG00000060971;ENSG00000167306				p	Leukotriene metabolism	SBO:0000176				RE3342X		PMID:7649996		3
	HMR_1213	R_590	3-oxo-10(S)-hydroxy-octadeca-(6E,8E,12Z)-trienoyl-CoA[p] + H2O[p] => 3-oxo-10(S)-hydroxy-octadeca-(6E,8E,12Z)-trienoate[p] + CoA[p]	EC:3.1.2.2	ENSG00000097021;ENSG00000119673;ENSG00000136881;ENSG00000177465;ENSG00000184227;ENSG00000205669;ENSG00000205794				p	Leukotriene metabolism	SBO:0000176				RE3343X		PMID:11673457		3
	HMR_1214	R_591	3-oxo-10(S)-hydroxy-octadeca-(6E,8E,12Z)-trienoate[c] <=> 3-oxo-10(S)-hydroxy-octadeca-(6E,8E,12Z)-trienoate[p]						p	Transport, peroxisomal	SBO:0000185				RT0821				3
	HMR_1215	R_592	3-oxo-10(S)-hydroxy-octadeca-(6E,8E,12Z)-trienoate[c] <=> 3-oxo-10(S)-hydroxy-octadeca-(6E,8E,12Z)-trienoate[m]						m	Transport, mitochondrial	SBO:0000185				RT0822				3
	HMR_1216	R_593	3-oxo-10(S)-hydroxy-octadeca-(6E,8E,12Z)-trienoate[m] + CoA[m] => 8(S)-hydroxy-hexadeca-(4E,6E,10Z)-trienoate[m] + acetyl-CoA[m]	EC:2.3.1.16;EC:1.1.1.211	ENSG00000084754;ENSG00000138029;ENSG00000167315				m	Beta oxidation of poly-unsaturated fatty acids (mitochondrial)	SBO:0000176				RE3396M		PMID:11356170		3
	HMR_1217	R_594	8(S)-hydroxy-hexadeca-(4E,6E,10Z)-trienoate[m] + O2[m] => 8(S)-hydroxy-hexadeca-(2E,4E,6E,10Z)-tetraenoate[m] + H2O2[m]	EC:1.3.3.6	ENSG00000087008;ENSG00000161533				m	Beta oxidation of poly-unsaturated fatty acids (mitochondrial)	SBO:0000176				RE3397M		PMID:11356170		3
	HMR_1218	R_595	8(S)-hydroxy-hexadeca-(2E,4E,6E,10Z)-tetraenoate[m] + H+[m] + NADPH[m] => 8(S)-hydroxy-hexadeca-(2E,6E,10Z)-trienoate[m] + NADP+[m]	EC:1.3.1.34	ENSG00000104325;ENSG00000242612				m	Beta oxidation of poly-unsaturated fatty acids (mitochondrial)	SBO:0000176				RE3403M		PMID:11356170		3
	HMR_1219	R_596	3(S),8(S)-dihydroxy-(6E,10Z)-hexadecadienoate[m] <=> 8(S)-hydroxy-hexadeca-(2E,6E,10Z)-trienoate[m] + H2O[m]	EC:4.2.1.17	ENSG00000084754;ENSG00000127884				m	Beta oxidation of poly-unsaturated fatty acids (mitochondrial)	SBO:0000176				RE3398M		PMID:11356170		3
	HMR_1220	R_597	3(S),8(S)-dihydroxy-(6E,10Z)-hexadecadienoate[m] + NAD+[m] <=> 3-oxo-8(S)-hydroxy-hexadeca-(6E,10Z)-dienoate[m] + H+[m] + NADH[m]	EC:1.1.1.35;EC:1.1.1.211	ENSG00000072506;ENSG00000084754;ENSG00000138796				m	Beta oxidation of poly-unsaturated fatty acids (mitochondrial)	SBO:0000176				RE3399M		PMID:11356170		3
	HMR_1221	R_598	3-oxo-8(S)-hydroxy-hexadeca-(6E,10Z)-dienoate[m] + CoA[m] <=> 6(S)-hydroxy-tetradeca-(4E,8Z)-dienoate[m] + acetyl-CoA[m]	EC:2.3.1.16;EC:1.1.1.211	ENSG00000084754;ENSG00000138029;ENSG00000167315				m	Beta oxidation of poly-unsaturated fatty acids (mitochondrial)	SBO:0000176				RE3394M		PMID:11356170		3
	HMR_1222	R_599	6(S)-hydroxy-tetradeca-(2E,4E,8Z)-trienoate[m] + H+[m] + NADPH[m] <=> 6(S)-hydroxy-tetradeca-(2E,8Z)-dienoate[m] + NADP+[m]	EC:1.3.1.34	ENSG00000104325;ENSG00000242612				m	Beta oxidation of poly-unsaturated fatty acids (mitochondrial)	SBO:0000176				RE3404M		PMID:11356170		3
	HMR_1223	R_600	6(S)-hydroxy-tetradeca-(4E,8Z)-dienoate[m] + O2[m] => 6(S)-hydroxy-tetradeca-(2E,4E,8Z)-trienoate[m] + H2O2[m]	EC:1.3.3.6	ENSG00000087008;ENSG00000161533				m	Beta oxidation of poly-unsaturated fatty acids (mitochondrial)	SBO:0000176				RE3395M		PMID:11356170		3
	HMR_1224	R_601	6(S)-hydroxy-tetradeca-(2E,8Z)-dienoate[m] + H2O[m] => 3(S),6(S)-dihydroxy-tetradec-(8Z)-enoate[m]	EC:4.2.1.17	ENSG00000084754;ENSG00000127884				m	Beta oxidation of poly-unsaturated fatty acids (mitochondrial)	SBO:0000176				RE3401M		PMID:11356170		3
	HMR_1225	R_602	3(S),6(S)-dihydroxy-tetradec-(8Z)-enoate[m] + NAD+[m] => 3-oxo-6(S)-hydroxy-tetradec-(8Z)-enoate[m] + H+[m] + NADH[m]	EC:1.1.1.35;EC:1.1.1.211	ENSG00000072506;ENSG00000084754;ENSG00000138796				m	Beta oxidation of poly-unsaturated fatty acids (mitochondrial)	SBO:0000176				RE3402M		PMID:11356170		3
	HMR_1226	R_603	3-oxo-6(S)-hydroxy-tetradec-(8Z)-enoate[m] + CoA[m] => 4(S)-hydroxy-dodec-(6Z)-enoate[m] + acetyl-CoA[m]	EC:2.3.1.16;EC:1.1.1.211	ENSG00000084754;ENSG00000138029;ENSG00000167315				m	Beta oxidation of poly-unsaturated fatty acids (mitochondrial)	SBO:0000176				RE3400M		PMID:11356170		3
	HMR_1227	R_604	4(S)-hydroxy-dodec-(6Z)-enoate[m] + CoA[m] => (2E)-dodecenoyl-CoA[m] + 2 H+[m] + O2[m]						m	Pool reactions	SBO:0000176								3
	HMR_1228	R_605	12-keto-LTB4[c] + H+[c] + NADH[c] => 10,11-dihydro-12-oxo-LTB4[c] + NAD+[c]	EC:1.3.1.-	ENSG00000106853;ENSG00000149084;ENSG00000205678				c	Leukotriene metabolism	SBO:0000176				RE3430C		PMID:9862787;PMID:8244977		3
	HMR_1230	R_606	12-keto-LTB4[p] + H+[p] + NADH[p] => 10,11-dihydro-12-oxo-LTB4[p] + NAD+[p]	EC:1.3.1.-	ENSG00000106853;ENSG00000149084;ENSG00000205678				p	Leukotriene metabolism	SBO:0000176				RE3430X		PMID:9862787;PMID:8244977		3
	HMR_1231	R_607	10,11-dihydro-12-oxo-LTB4[c] + H+[c] + NADPH[c] => 10,11-dihydro-LTB4[c] + NADP+[c]	EC:1.1.1.184	ENSG00000157326;ENSG00000159228;ENSG00000159231				c	Leukotriene metabolism	SBO:0000176				RE3432C		PMID:9862787;PMID:8244977		3
	HMR_1232	R_608	10,11-dihydro-12-oxo-LTB4[m] + H+[m] + NADPH[m] => 10,11-dihydro-LTB4[m] + NADP+[m]	EC:1.1.1.184	ENSG00000157326;ENSG00000159228;ENSG00000159231				m	Leukotriene metabolism	SBO:0000176				RE3432M		PMID:9862787;PMID:8244977		3
	HMR_1233	R_609	10,11-dihydro-12-oxo-LTB4[p] + H+[p] + NADPH[p] => 10,11-dihydro-LTB4[p] + NADP+[p]	EC:1.1.1.184	ENSG00000157326;ENSG00000159228;ENSG00000159231				p	Leukotriene metabolism	SBO:0000176				RE3432X		PMID:9862787;PMID:8244977		3
	HMR_1235	R_610	10,11-dihydro-LTB4[r] + H+[r] + NADPH[r] + O2[r] => 20-OH-10,11-dihydro-LTB4[r] + H2O[r] + NADP+[r]	EC:1.14.13.30	ENSG00000171903;ENSG00000171954;ENSG00000186115;ENSG00000186526;ENSG00000186529				r	Leukotriene metabolism	SBO:0000176				RE3434R		PMID:9862787;PMID:8244977		3
	HMR_1237	R_611	20-OH-10,11-dihydro-LTB4[r] + H+[r] + NADPH[r] + O2[r] => 10,11-dihydro-20-dihydroxy-LTB4[r] + H2O[r] + NADP+[r]	EC:1.14.13.30	ENSG00000171903;ENSG00000171954;ENSG00000186115;ENSG00000186526;ENSG00000186529				r	Leukotriene metabolism	SBO:0000176				RE3436R		PMID:9862787;PMID:8244977		3
	HMR_1239	R_612	10,11-dihydro-20-dihydroxy-LTB4[r] + H+[r] + NADPH[r] + O2[r] => 10,11-dihydro-20-trihydroxy-LTB4[r] + H2O[r] + NADP+[r]	EC:1.14.13.30	ENSG00000171903;ENSG00000171954;ENSG00000186115;ENSG00000186526;ENSG00000186529				r	Leukotriene metabolism	SBO:0000176				RE3435R		PMID:9862787;PMID:8244977		3
	HMR_1240	R_613	10,11-dihydro-20-trihydroxy-LTB4[r] => 10,11-dihydro-20-trihydroxy-LTB4[c]						r	Transport, endoplasmic reticular	SBO:0000185				RT0863				3
	HMR_1241	R_614	10,11-dihydro-20-trihydroxy-LTB4[c] <=> 20-COOH-10,11-dihydro-LTB4[c] + H2O[c]						c	Leukotriene metabolism	SBO:0000176				RE3437C				3
	HMR_1242	R_615	20-COOH-10,11-dihydro-LTB4[c] <=> 20-COOH-10,11-dihydro-LTB4[p]						p	Transport, peroxisomal	SBO:0000185				RT0864				3
	HMR_1243	R_616	20-COOH-10,11-dihydro-LTB4[c] <=> 20-COOH-10,11-dihydro-LTB4[m]						m	Transport, mitochondrial	SBO:0000185				RT0865				3
	HMR_1244	R_617	20-COOH-10,11-dihydro-LTB4[c] + NADP+[c] => 20-COOH-LTB4[c] + H+[c] + NADPH[c]	EC:1.1.1.184	ENSG00000157326;ENSG00000159228;ENSG00000159231				c	Leukotriene metabolism	SBO:0000176				RE3597C		PMID:9862787;PMID:8847485		3
	HMR_1245	R_618	20-COOH-10,11-dihydro-LTB4[m] + NADP+[m] => 20-COOH-LTB4[m] + H+[m] + NADPH[m]	EC:1.1.1.184	ENSG00000157326;ENSG00000159228;ENSG00000159231				m	Leukotriene metabolism	SBO:0000176				RE3597M		PMID:9862787;PMID:8847485		3
	HMR_1246	R_619	20-COOH-10,11-dihydro-LTB4[p] + NADP+[p] => 20-COOH-LTB4[p] + H+[p] + NADPH[p]	EC:1.1.1.184	ENSG00000157326;ENSG00000159228;ENSG00000159231				p	Leukotriene metabolism	SBO:0000176				RE3597X		PMID:9862787;PMID:8847485		3
	HMR_1248	R_620	20-COOH-LTB4[c] + ATP[c] + CoA[c] <=> 20-CoA-20-oxo-LTB4[c] + AMP[c] + PPi[c]	EC:6.2.1.3	ENSG00000068366;ENSG00000103740;ENSG00000123983;ENSG00000130377;ENSG00000140284;ENSG00000151726;ENSG00000164398;ENSG00000197142				c	Leukotriene metabolism	SBO:0000176				RE3562C		PMID:9784915		3
	HMR_1249	R_621	20-COOH-LTB4[m] + ATP[m] + CoA[m] <=> 20-CoA-20-oxo-LTB4[m] + AMP[m] + PPi[m]	EC:6.2.1.3	ENSG00000068366;ENSG00000103740;ENSG00000123983;ENSG00000130377;ENSG00000140284;ENSG00000151726;ENSG00000164398;ENSG00000197142				m	Leukotriene metabolism	SBO:0000176				RE3562M		PMID:9784915		3
	HMR_1250	R_622	20-COOH-LTB4[r] + ATP[r] + CoA[r] <=> 20-CoA-20-oxo-LTB4[r] + AMP[r] + PPi[r]	EC:6.2.1.3	ENSG00000068366;ENSG00000103740;ENSG00000123983;ENSG00000130377;ENSG00000140284;ENSG00000151726;ENSG00000164398;ENSG00000197142				r	Leukotriene metabolism	SBO:0000176				RE3562R		PMID:9784915		3
	HMR_1251	R_623	20-COOH-LTB4[p] + ATP[p] + CoA[p] <=> 20-CoA-20-oxo-LTB4[p] + AMP[p] + PPi[p]	EC:6.2.1.3	ENSG00000068366;ENSG00000103740;ENSG00000123983;ENSG00000130377;ENSG00000140284;ENSG00000151726;ENSG00000164398;ENSG00000197142				p	Leukotriene metabolism	SBO:0000176				RE3562X		PMID:9784915		3
	HMR_1252	R_624	20-CoA-20-oxo-LTB4[c] <=> 20-CoA-20-oxo-LTB4[r]						r	Transport, endoplasmic reticular	SBO:0000185				RT0875				3
	HMR_1253	R_625	20-CoA-20-oxo-LTB4[m] + O2[m] => (18E)-20-oxo-20-CoA-LTB4[m] + H2O2[m]	EC:1.3.3.6	ENSG00000087008;ENSG00000161533				m	Leukotriene metabolism	SBO:0000176				RE3561M		PMID:12054595		3
	HMR_1254	R_626	20-CoA-20-oxo-LTB4[p] + O2[p] => (18E)-20-oxo-20-CoA-LTB4[p] + H2O2[p]	EC:1.3.3.6	ENSG00000087008;ENSG00000161533				p	Leukotriene metabolism	SBO:0000176				RE3561X		PMID:12054595		3
	HMR_1255	R_627	(18E)-20-oxo-20-CoA-LTB4[m] + H2O[m] => 20-CoA-20-oxo-18r-hydroxy-LTB4[m]	EC:4.2.1.17	ENSG00000084754;ENSG00000127884				m	Leukotriene metabolism	SBO:0000176				RE3563M		PMID:12054595		3
	HMR_1256	R_628	(18E)-20-oxo-20-CoA-LTB4[p] + H2O[p] => 20-CoA-20-oxo-18r-hydroxy-LTB4[p]	EC:4.2.1.17	ENSG00000113790				p	Leukotriene metabolism	SBO:0000176				RE3563X		PMID:12054595		3
	HMR_1257	R_629	20-CoA-20-oxo-18r-hydroxy-LTB4[m] + NAD+[m] => 18,20-dioxo-20-CoA-LTB4[m] + H+[m] + NADH[m]	EC:1.1.1.35;EC:1.1.1.211	ENSG00000072506;ENSG00000084754;ENSG00000138796				m	Leukotriene metabolism	SBO:0000176				RE3564M		PMID:12054595		3
	HMR_1258	R_630	20-CoA-20-oxo-18r-hydroxy-LTB4[p] + NAD+[p] => 18,20-dioxo-20-CoA-LTB4[p] + H+[p] + NADH[p]	EC:1.1.1.35;EC:1.1.1.211	ENSG00000113790;ENSG00000133835				p	Leukotriene metabolism	SBO:0000176				RE3564X		PMID:12054595		3
	HMR_1259	R_631	18,20-dioxo-20-CoA-LTB4[m] + CoA[m] => 18-CoA-18-oxo-dinor-LTB4[m] + acetyl-CoA[m]	EC:2.3.1.16;EC:1.1.1.211	ENSG00000084754;ENSG00000138029;ENSG00000167315				m	Leukotriene metabolism	SBO:0000176				RE3559M		PMID:12054595		3
	HMR_1260	R_632	18,20-dioxo-20-CoA-LTB4[p] + CoA[p] => 18-CoA-18-oxo-dinor-LTB4[p] + acetyl-CoA[p]	EC:2.3.1.16	ENSG00000060971;ENSG00000167306				p	Leukotriene metabolism	SBO:0000176				RE3559X		PMID:12054595		3
	HMR_1261	R_633	18-CoA-18-oxo-dinor-LTB4[m] + H2O[m] => CoA[m] + omega-carboxy-trinor-LTB4[m]	EC:3.1.2.2	ENSG00000097021;ENSG00000119673;ENSG00000136881;ENSG00000177465;ENSG00000184227;ENSG00000205669;ENSG00000205794				m	Leukotriene metabolism	SBO:0000176				RE3560M		PMID:11673457		3
	HMR_1262	R_634	18-CoA-18-oxo-dinor-LTB4[p] + H2O[p] => CoA[p] + omega-carboxy-trinor-LTB4[p]	EC:3.1.2.2	ENSG00000097021;ENSG00000119673;ENSG00000136881;ENSG00000177465;ENSG00000184227;ENSG00000205669;ENSG00000205794				p	Leukotriene metabolism	SBO:0000176				RE3560X		PMID:11673457		3
	HMR_1263	R_635	10,11-dihydro-LTB4-CoA[c] + AMP[c] + PPi[c] <=> 10,11-dihydro-LTB4[c] + ATP[c] + CoA[c]	EC:6.2.1.3	ENSG00000068366;ENSG00000103740;ENSG00000123983;ENSG00000130377;ENSG00000140284;ENSG00000151726;ENSG00000164398;ENSG00000197142				c	Leukotriene metabolism	SBO:0000176				RE3446C		PMID:9784915		3
	HMR_1264	R_636	10,11-dihydro-LTB4-CoA[m] + AMP[m] + PPi[m] <=> 10,11-dihydro-LTB4[m] + ATP[m] + CoA[m]	EC:6.2.1.3	ENSG00000068366;ENSG00000103740;ENSG00000123983;ENSG00000130377;ENSG00000140284;ENSG00000151726;ENSG00000164398;ENSG00000197142				m	Leukotriene metabolism	SBO:0000176				RE3446M		PMID:9784915		3
	HMR_1265	R_637	10,11-dihydro-LTB4-CoA[r] + AMP[r] + PPi[r] <=> 10,11-dihydro-LTB4[r] + ATP[r] + CoA[r]	EC:6.2.1.3	ENSG00000068366;ENSG00000103740;ENSG00000123983;ENSG00000130377;ENSG00000140284;ENSG00000151726;ENSG00000164398;ENSG00000197142				r	Leukotriene metabolism	SBO:0000176				RE3446R		PMID:9784915		3
	HMR_1266	R_638	10,11-dihydro-LTB4-CoA[p] + AMP[p] + PPi[p] <=> 10,11-dihydro-LTB4[p] + ATP[p] + CoA[p]	EC:6.2.1.3	ENSG00000068366;ENSG00000103740;ENSG00000123983;ENSG00000130377;ENSG00000140284;ENSG00000151726;ENSG00000164398;ENSG00000197142				p	Leukotriene metabolism	SBO:0000176				RE3446X		PMID:9784915		3
	HMR_1267	R_639	10,11-dihydro-LTB4-CoA[c] => 10,11-dihydro-LTB4-CoA[m]						m	Transport, mitochondrial	SBO:0000185				RT0870				3
	HMR_1268	R_640	10,11-dihydro-LTB4-CoA[c] => 10,11-dihydro-LTB4-CoA[p]						p	Transport, peroxisomal	SBO:0000185								3
	HMR_1269	R_641	10,11-dihydro-LTB4-CoA[c] => 10,11-dihydro-LTB4-CoA[r]						r	Transport, endoplasmic reticular	SBO:0000185								3
	HMR_1270	R_642	10,11-dihydro-LTB4-CoA[m] + O2[m] => 5(S),12(R)-dihydroxy-eicosa-2,8-trans-6,14-cis-tetraenoyl-CoA[m] + H2O2[m]	EC:1.3.3.6	ENSG00000087008;ENSG00000161533				m	Leukotriene metabolism	SBO:0000176				RE3445M		PMID:11368003;PMID:9862787		3
	HMR_1271	R_643	10,11-dihydro-LTB4-CoA[p] + O2[p] => 5(S),12(R)-dihydroxy-eicosa-2,8-trans-6,14-cis-tetraenoyl-CoA[p] + H2O2[p]	EC:1.3.3.6	ENSG00000087008;ENSG00000161533				p	Leukotriene metabolism	SBO:0000176				RE3445X		PMID:11368003;PMID:9862787		3
	HMR_1272	R_644	5(S),12(R)-dihydroxy-eicosa-2,8-trans-6,14-cis-tetraenoyl-CoA[m] + H2O[m] => 3(S),5(S),12(R)-trihydroxy-eicosa-8-trans-6,14-cis-trienoyl-CoA[m]	EC:4.2.1.17	ENSG00000084754;ENSG00000127884				m	Leukotriene metabolism	SBO:0000176				RE3447M		PMID:11368003;PMID:9862787		3
	HMR_1273	R_645	5(S),12(R)-dihydroxy-eicosa-2,8-trans-6,14-cis-tetraenoyl-CoA[p] + H2O[p] => 3(S),5(S),12(R)-trihydroxy-eicosa-8-trans-6,14-cis-trienoyl-CoA[p]	EC:4.2.1.17	ENSG00000113790				p	Leukotriene metabolism	SBO:0000176				RE3447X		PMID:11368003;PMID:9862787		3
	HMR_1274	R_646	3(S),5(S),12(R)-trihydroxy-eicosa-8-trans-6,14-cis-trienoyl-CoA[m] + NAD+[m] => 3-oxo-5(S),12(R)-dihydroxy-eicosa-8-trans-6,14-cis-trienoyl-CoA[m] + H+[m] + NADH[m]	EC:1.1.1.35;EC:1.1.1.211	ENSG00000072506;ENSG00000084754;ENSG00000138796				m	Leukotriene metabolism	SBO:0000176				RE3448M		PMID:11368003;PMID:9862787		3
	HMR_1275	R_647	3(S),5(S),12(R)-trihydroxy-eicosa-8-trans-6,14-cis-trienoyl-CoA[p] + NAD+[p] => 3-oxo-5(S),12(R)-dihydroxy-eicosa-8-trans-6,14-cis-trienoyl-CoA[p] + H+[p] + NADH[p]	EC:1.1.1.35;EC:1.1.1.211	ENSG00000113790;ENSG00000133835				p	Leukotriene metabolism	SBO:0000176				RE3448X		PMID:11368003;PMID:9862787		3
	HMR_1276	R_648	3-oxo-5(S),12(R)-dihydroxy-eicosa-8-trans-6,14-cis-trienoyl-CoA[m] + CoA[m] => 3(S),10(R)-OH-octadeca-6-trans-4,12-cis-trienoyl-CoA[m] + acetyl-CoA[m]	EC:2.3.1.16;EC:1.1.1.211	ENSG00000084754;ENSG00000138029;ENSG00000167315				m	Leukotriene metabolism	SBO:0000176				RE3443M		PMID:9862787;PMID:11368003		3
	HMR_1277	R_649	3-oxo-5(S),12(R)-dihydroxy-eicosa-8-trans-6,14-cis-trienoyl-CoA[p] + CoA[p] => 3(S),10(R)-OH-octadeca-6-trans-4,12-cis-trienoyl-CoA[p] + acetyl-CoA[p]	EC:2.3.1.16	ENSG00000060971;ENSG00000167306				p	Leukotriene metabolism	SBO:0000176				RE3443X		PMID:9862787;PMID:11368003		3
	HMR_1278	R_650	3(S),10(R)-OH-octadeca-6-trans-4,12-cis-trienoyl-CoA[m] + H2O[m] => 3(S),10(R)-OH-octadeca-6-trans-4,12-cis-trienoate[m] + CoA[m]	EC:3.1.2.2	ENSG00000097021;ENSG00000119673;ENSG00000136881;ENSG00000177465;ENSG00000184227;ENSG00000205669;ENSG00000205794				m	Leukotriene metabolism	SBO:0000176				RE3444M		PMID:11673457		3
	HMR_1279	R_651	3(S),10(R)-OH-octadeca-6-trans-4,12-cis-trienoyl-CoA[p] + H2O[p] => 3(S),10(R)-OH-octadeca-6-trans-4,12-cis-trienoate[p] + CoA[p]	EC:3.1.2.2	ENSG00000097021;ENSG00000119673;ENSG00000136881;ENSG00000177465;ENSG00000184227;ENSG00000205669;ENSG00000205794				p	Leukotriene metabolism	SBO:0000176				RE3444X		PMID:11673457		3
	HMR_1280	R_652	10,11-dihydro-12-epi-LTB4[c] + NADP+[c] <=> 10,11-dihydro-12-oxo-LTB4[c] + H+[c] + NADPH[c]	EC:1.1.1.184	ENSG00000157326;ENSG00000159228;ENSG00000159231				c	Leukotriene metabolism	SBO:0000176				RE3433C				3
	HMR_1281	R_653	10,11-dihydro-12-epi-LTB4[m] + NADP+[m] <=> 10,11-dihydro-12-oxo-LTB4[m] + H+[m] + NADPH[m]	EC:1.1.1.184	ENSG00000157326;ENSG00000159228;ENSG00000159231				m	Leukotriene metabolism	SBO:0000176				RE3433M				3
	HMR_1282	R_654	10,11-dihydro-12-epi-LTB4[p] + NADP+[p] <=> 10,11-dihydro-12-oxo-LTB4[p] + H+[p] + NADPH[p]	EC:1.1.1.184	ENSG00000157326;ENSG00000159228;ENSG00000159231				p	Leukotriene metabolism	SBO:0000176				RE3433X				3
	HMR_1283	R_655	10,11-dihydro-12-epi-LTB4[c] <=> 10,11-dihydro-12-epi-LTB4[p]						p	Transport, peroxisomal	SBO:0000185				RT0793				3
	HMR_1284	R_656	10,11-dihydro-12-epi-LTB4[c] <=> 10,11-dihydro-12-epi-LTB4[m]						m	Transport, mitochondrial	SBO:0000185				RT0794				3
	HMR_1286	R_657	leukotriene E4[c] => leukotriene E4[p]						p	Transport, peroxisomal	SBO:0000185				RT0593				3
	HMR_1287	R_658	H+[p] + NADPH[p] + O2[p] + leukotriene E4[p] => 20-hydroxy-LTE4[p] + H2O[p] + NADP+[p]	EC:1.14.13.34					p	Leukotriene metabolism	SBO:0000176			R04256	RE3550X		PMID:12054595		3
	HMR_1288	R_659	20-hydroxy-LTE4[p] + NAD+[p] => 20-oxo-LTE4[p] + H+[p] + NADH[p]	EC:1.1.1.1	ENSG00000147576;ENSG00000172955;ENSG00000187758;ENSG00000196344;ENSG00000196616;ENSG00000197894;ENSG00000198099;ENSG00000248144				p	Leukotriene metabolism	SBO:0000176				RE3551X		PMID:12054595		3
	HMR_1289	R_660	20-oxo-LTE4[p] + H2O[p] + NAD+[p] => 20-COOH-LTE4[p] + H+[p] + NADH[p]	EC:1.2.1.3	ENSG00000072210;ENSG00000111275;ENSG00000137124;ENSG00000143149;ENSG00000164904				p	Leukotriene metabolism	SBO:0000176				RE3552X		PMID:12054595		3
	HMR_1290	R_661	20-COOH-LTE4-CoA[p] + AMP[p] + PPi[p] <=> 20-COOH-LTE4[p] + ATP[p] + CoA[p]	EC:6.2.1.3	ENSG00000068366;ENSG00000103740;ENSG00000123983;ENSG00000130377;ENSG00000140284;ENSG00000151726;ENSG00000164398;ENSG00000197142				p	Leukotriene metabolism	SBO:0000176				RE3577X		PMID:9784915		3
	HMR_1291	R_662	20-COOH-LTE4-CoA[p] + O2[p] => (18E)-20-oxo-20-CoA-LTE4[p] + H2O2[p]	EC:1.3.3.6	ENSG00000087008;ENSG00000161533				p	Leukotriene metabolism	SBO:0000176				RE3576X		PMID:12054595		3
	HMR_1292	R_663	(18E)-20-oxo-20-CoA-LTE4[p] + H2O[p] => 18(R)-hydroxy-20-oxo-20-CoA-LTE4[p]	EC:4.2.1.17	ENSG00000113790				p	Leukotriene metabolism	SBO:0000176				RE3578X		PMID:12054595		3
	HMR_1293	R_664	18(R)-hydroxy-20-oxo-20-CoA-LTE4[p] + NAD+[p] => 20-COOH-18-oxo-LTE4-CoA[p] + H+[p] + NADH[p]	EC:1.1.1.35;EC:1.1.1.211	ENSG00000113790;ENSG00000133835				p	Leukotriene metabolism	SBO:0000176				RE3572X		PMID:12054595;PMID:12054595		3
	HMR_1294	R_665	20-COOH-18-oxo-LTE4-CoA[p] + CoA[p] => acetyl-CoA[p] + omega-COOH-dinor-LTE4-CoA[p]	EC:2.3.1.16	ENSG00000060971;ENSG00000167306				p	Leukotriene metabolism	SBO:0000176				RE3575X		PMID:12054595		3
	HMR_1295	R_666	18-COOH-LTE4[p] + CoA[p] <=> H2O[p] + omega-COOH-dinor-LTE4-CoA[p]	EC:3.1.2.2	ENSG00000097021;ENSG00000119673;ENSG00000136881;ENSG00000177465;ENSG00000184227;ENSG00000205669;ENSG00000205794				p	Leukotriene metabolism	SBO:0000176				RE3574X		PMID:11673457		3
	HMR_1296	R_667	O2[p] + omega-COOH-dinor-LTE4-CoA[p] => 18-COOH-(16E)-dinor-LTE5-CoA[p] + 7 H+[p]	EC:1.3.3.6	ENSG00000087008;ENSG00000161533				p	Leukotriene metabolism	SBO:0000176				RE3580X		PMID:12054595		3
	HMR_1297	R_668	18-COOH-(15E)-dinor-LTE4-CoA[p] + NADP+[p] <=> 18-COOH-(16E)-dinor-LTE5-CoA[p] + 6 H+[p] + NADPH[p]	EC:1.3.1.34	ENSG00000104325;ENSG00000242612				p	Leukotriene metabolism	SBO:0000176				RE3581X		PMID:12054595		3
	HMR_1298	R_669	16e-18-oxo-18-CoA-dinor-LTE4[p] <=> 18-COOH-(15E)-dinor-LTE4-CoA[p]	EC:5.3.3.8	ENSG00000113790;ENSG00000167969;ENSG00000198721				p	Leukotriene metabolism	SBO:0000176				RE3582X		PMID:12054595		3
	HMR_1299	R_670	16e-18-oxo-18-CoA-dinor-LTE4[p] + H2O[p] => 16(S)-hydroxy-18-oxo-18-CoA-LTE4[p]	EC:4.2.1.17	ENSG00000113790				p	Leukotriene metabolism	SBO:0000176				RE3583X		PMID:12054595		3
	HMR_1300	R_671	16(S)-hydroxy-18-oxo-18-CoA-LTE4[p] + NAD+[p] => 16,18-oxo-18-CoA-dinor-LTE4[p] + H+[p] + NADH[p]	EC:1.1.1.35;EC:1.1.1.211	ENSG00000113790;ENSG00000133835				p	Leukotriene metabolism	SBO:0000176				RE3573X		PMID:12054595;PMID:12054595		3
	HMR_1301	R_672	16e-18-oxo-18-CoA-dinor-LTE4[p] + CoA[p] => 5 H+[p] + acetyl-CoA[p] + omega-COOH-tetranor-LTE3-CoA[p]	EC:2.3.1.16	ENSG00000060971;ENSG00000167306				p	Leukotriene metabolism	SBO:0000176				RE3584X				3
	HMR_1302	R_673	H2O[p] + omega-COOH-tetranor-LTE3-CoA[p] => CoA[p] + omega-COOH-tetranor-LTE3[p]	EC:3.1.2.2	ENSG00000097021;ENSG00000119673;ENSG00000136881;ENSG00000177465;ENSG00000184227;ENSG00000205669;ENSG00000205794				p	Leukotriene metabolism	SBO:0000176				RE3586X		PMID:11673457		3
	HMR_1305	R_674	2 O2[r] + arachidonate[r] => prostaglandin G2[r]	EC:1.14.99.1	ENSG00000073756;ENSG00000095303				r	prostaglandin biosynthesis	SBO:0000176		REACT_528				PMID:4521806;PMID:4776443		3
	HMR_1306	R_675	prostaglandin G2[c] <=> prostaglandin G2[r]						r	Transport, endoplasmic reticular	SBO:0000185								3
	HMR_1307	R_676	2 H+[r] + prostaglandin G2[r] => H2O[r] + prostaglandin H2[r]	EC:1.14.99.1	ENSG00000073756;ENSG00000095303				r	prostaglandin biosynthesis	SBO:0000176		REACT_810				PMID:4514999		3
	HMR_1308	R_677	prostaglandin H2[r] => prostaglandin I2[r]	EC:5.3.99.4	ENSG00000124212				r	prostaglandin biosynthesis	SBO:0000176		REACT_1841				PMID:15115769		3
	HMR_1309	R_678	prostaglandin I2[c] <=> prostaglandin I2[r]						r	Transport, endoplasmic reticular	SBO:0000185								3
	HMR_1311	R_679	prostaglandin H2[c] <=> prostaglandin H2[r]						r	Transport, endoplasmic reticular	SBO:0000185								3
	HMR_1312	R_680	prostaglandin H2[c] => prostaglandin E2[c]	EC:5.3.99.3	ENSG00000110958;ENSG00000148334;ENSG00000148344				c	prostaglandin biosynthesis	SBO:0000176		REACT_15459				PMID:10922363		3
	HMR_1322	R_681	prostaglandin A2[c] <=> prostaglandin C2[c]	EC:5.3.-.-					c	prostaglandin biosynthesis	SBO:0000176				RE3566C		PMID:234423		3
	HMR_1323	R_682	prostaglandin B2[c] <=> prostaglandin C2[c]	EC:5.3.3.9					c	prostaglandin biosynthesis	SBO:0000176				RE3567C		PMID:234423		3
	HMR_1324	R_683	H2O[c] + prostaglandin B2[c] <=> prostaglandin E2[c]						c	prostaglandin biosynthesis	SBO:0000176				RE2069C		PMID:11447235		3
	HMR_1325	R_684	NAD+[c] + prostaglandin F2alpha[c] => H+[c] + NADH[c] + prostaglandin H2[c]	EC:1.1.1.188	ENSG00000196139				c	prostaglandin biosynthesis	SBO:0000176			R02264					3
	HMR_1326	R_685	NADP+[c] + prostaglandin F2alpha[c] => H+[c] + NADPH[c] + prostaglandin H2[c]	EC:1.1.1.188	ENSG00000196139				c	prostaglandin biosynthesis	SBO:0000176			R02264	RE2799C		PMID:12543809;PMID:7948008		3
	HMR_1327	R_686	NADP+[c] + prostaglandin F2alpha[c] => H+[c] + NADPH[c] + prostaglandin E2[c]	EC:1.1.1.184;EC:1.1.1.189	ENSG00000157326;ENSG00000159228;ENSG00000159231;ENSG00000196139				c	prostaglandin biosynthesis	SBO:0000176			R02581	R02581C				3
	HMR_1329	R_687	H+[c] + NADPH[c] + prostaglandin D2[c] <=> NADP+[c] + prostaglandin F2alpha[c]	EC:1.1.1.188	ENSG00000196139				c	prostaglandin biosynthesis	SBO:0000176			R02684	R02684C				3
	HMR_1332	R_688	H2O[c] + prostaglandin J2[c] <=> prostaglandin D2[c]						c	prostaglandin biosynthesis	SBO:0000176			R02801	RE2079R		PMID:9755286;PMID:10200320;PMID:10200320;PMID:11786541;PMID:8521498;PMID:8521498;PMID:11786541		3
	HMR_1350	R_689	2-arachidonoylglycerol[c] + O2[c] => 12-hydroperoxyeicosatetraenoate-glyceryl-ester[c]	EC:1.14.99.1	ENSG00000073756;ENSG00000095303				c	prostaglandin biosynthesis	SBO:0000176				RE2050C		PMID:12244105		3
	HMR_1352	R_690	1-lyso-2-arachidonoyl-phosphatidate[c] + H2O[c] <=> 2-arachidonoylglycerol[c] + Pi[c]	EC:3.1.3.4	ENSG00000067113;ENSG00000101577;ENSG00000105520;ENSG00000117600;ENSG00000129951;ENSG00000132793;ENSG00000134324;ENSG00000141934;ENSG00000147535;ENSG00000162407;ENSG00000203805				c	prostaglandin biosynthesis	SBO:0000176				RE2051C		PMID:11641243		3
	HMR_1367	R_691	GSH[c] + prostaglandin J2[c] <=> S-(PGJ2)-glutathione[c]	EC:1.1.1.188;EC:2.5.1.18	ENSG00000008394;ENSG00000065621;ENSG00000084207;ENSG00000085871;ENSG00000099984;ENSG00000100577;ENSG00000133433;ENSG00000134184;ENSG00000134201;ENSG00000134202;ENSG00000143198;ENSG00000148344;ENSG00000148834;ENSG00000163106;ENSG00000168765;ENSG00000170899;ENSG00000174156;ENSG00000182793;ENSG00000184674;ENSG00000196139;ENSG00000196326;ENSG00000197448;ENSG00000213366;ENSG00000243955;ENSG00000244067				c	prostaglandin biosynthesis	SBO:0000176				RE3533C		PMID:9755286;PMID:9755286		3
	HMR_1370	R_692	GSH[c] + prostaglandin A2[c] <=> S-(PGA2)-glutathione[c]	EC:2.5.1.18	ENSG00000008394;ENSG00000065621;ENSG00000084207;ENSG00000085871;ENSG00000099984;ENSG00000100577;ENSG00000133433;ENSG00000134184;ENSG00000134201;ENSG00000134202;ENSG00000143198;ENSG00000148344;ENSG00000148834;ENSG00000163106;ENSG00000168765;ENSG00000170899;ENSG00000174156;ENSG00000182793;ENSG00000184674;ENSG00000197448;ENSG00000213366;ENSG00000243955;ENSG00000244067				c	prostaglandin biosynthesis	SBO:0000176				RE3554C		PMID:9755286		3
	HMR_1373	R_693	delta-12-prostaglandin J2[c] <=> prostaglandin J2[c]						c	prostaglandin biosynthesis	SBO:0000176			R05058					3
	HMR_1379	R_694	GSH[c] + delta-12-prostaglandin J2[c] <=> S-(9-deoxy-delta9,12-PGD2)-glutathione[c]	EC:2.5.1.18	ENSG00000008394;ENSG00000065621;ENSG00000084207;ENSG00000085871;ENSG00000099984;ENSG00000100577;ENSG00000133433;ENSG00000134184;ENSG00000134201;ENSG00000134202;ENSG00000143198;ENSG00000148344;ENSG00000148834;ENSG00000163106;ENSG00000168765;ENSG00000170899;ENSG00000174156;ENSG00000182793;ENSG00000184674;ENSG00000197448;ENSG00000213366;ENSG00000243955;ENSG00000244067				c	prostaglandin biosynthesis	SBO:0000176				RE3534C		PMID:9755286		3
	HMR_1382	R_695	H+[c] + NADPH[c] + S-(9-deoxy-delta9,12-PGD2)-glutathione[c] <=> NADP+[c] + S-(11-OH-9-deoxy-delta9,12-PGD2)-glutathione[c]	EC:1.1.1.188	ENSG00000196139				c	prostaglandin biosynthesis	SBO:0000176				RE3536C		PMID:9755286		3
	HMR_1383	R_696	9-deoxy-delta12-PGD2[c] + H2O[c] <=> 2 H+[c] + prostaglandin D2[c]						c	prostaglandin biosynthesis	SBO:0000176				RE3535R		PMID:9755286		3
	HMR_1384	R_697	9-deoxy-delta12-PGD2[c] + GSH[c] <=> S-(9-deoxy-delta12-PGD2)-glutathione[c]	EC:2.5.1.18	ENSG00000008394;ENSG00000065621;ENSG00000084207;ENSG00000085871;ENSG00000099984;ENSG00000100577;ENSG00000133433;ENSG00000134184;ENSG00000134201;ENSG00000134202;ENSG00000143198;ENSG00000148344;ENSG00000148834;ENSG00000163106;ENSG00000168765;ENSG00000170899;ENSG00000174156;ENSG00000182793;ENSG00000184674;ENSG00000197448;ENSG00000213366;ENSG00000243955;ENSG00000244067				c	prostaglandin biosynthesis	SBO:0000176				RE3532C		PMID:9755286		3
	HMR_1387	R_698	H+[c] + NADPH[c] + S-(9-deoxy-delta12-PGD2)-glutathione[c] <=> NADP+[c] + S-(11-hydroxy-9-deoxy-delta12-PGD2)-glutathione[c]	EC:1.1.1.188	ENSG00000196139				c	prostaglandin biosynthesis	SBO:0000176				RE3537C		PMID:9755286		3
	HMR_1390	R_699	2 O2[c] + dihomo-gamma-linolenate[c] => prostaglandin G1[c]	EC:1.14.99.1	ENSG00000073756;ENSG00000095303				c	prostaglandin biosynthesis	SBO:0000176				RE3571C		PMID:9115911;PMID:9732298		3
	HMR_1391	R_700	2 O2[r] + dihomo-gamma-linolenate[r] => prostaglandin G1[r]	EC:1.14.99.1	ENSG00000073756;ENSG00000095303				r	prostaglandin biosynthesis	SBO:0000176				RE3571R		PMID:9115911;PMID:9732298		3
	HMR_1392	R_701	2 H+[c] + prostaglandin G1[c] <=> H2O[r] + prostaglandin H1[c]	EC:1.14.99.1	ENSG00000073756;ENSG00000095303				r	Transport, endoplasmic reticular	SBO:0000185				RE3588C				3
	HMR_1393	R_702	2 H+[r] + prostaglandin G1[r] <=> H2O[r] + prostaglandin H1[r]	EC:1.14.99.1	ENSG00000073756;ENSG00000095303				r	prostaglandin biosynthesis	SBO:0000176				RE3588R				3
	HMR_1394	R_703	prostaglandin E1[c] <=> prostaglandin H1[c]	EC:5.3.99.3	ENSG00000110958;ENSG00000148334;ENSG00000148344				c	prostaglandin biosynthesis	SBO:0000176				RE3587C		PMID:9732298;PMID:9115911		3
	HMR_1398	R_704	GSH[c] + prostaglandin A1[c] <=> S-(PGA1)-glutathione[c]	EC:2.5.1.18	ENSG00000008394;ENSG00000065621;ENSG00000084207;ENSG00000085871;ENSG00000099984;ENSG00000100577;ENSG00000133433;ENSG00000134184;ENSG00000134201;ENSG00000134202;ENSG00000143198;ENSG00000148344;ENSG00000148834;ENSG00000163106;ENSG00000168765;ENSG00000170899;ENSG00000174156;ENSG00000182793;ENSG00000184674;ENSG00000197448;ENSG00000213366;ENSG00000243955;ENSG00000244067				c	prostaglandin biosynthesis	SBO:0000176				RE3557C		PMID:9755286		3
	HMR_1401	R_705	prostaglandin A1[c] <=> prostaglandin C1[c]	EC:5.3.3.9					c	prostaglandin biosynthesis	SBO:0000176			R04565	RE3556C		PMID:234423		3
	HMR_1402	R_706	prostaglandin B1[c] <=> prostaglandin C1[c]	EC:5.3.3.9					c	prostaglandin biosynthesis	SBO:0000176				RE3565C		PMID:234423		3
	HMR_1434	R_707	CoA[c] + acetoacetyl-CoA[c] <=> 2 acetyl-CoA[c]	EC:2.3.1.9	ENSG00000120437				c	Butanoate metabolism	SBO:0000176	r0069		R00238	R00238M	ACACT1r	PMID:10064897;PMID:10806397;PMID:1121274;PMID:11330060;PMID:15733928;PMID:1679347;PMID:16927236;PMID:17236799;PMID:1735445;PMID:1979337;PMID:3194209;PMID:6131897;PMID:6378901;PMID:7911016;PMID:8241273		3
	HMR_1436	R_708	ATP[c] + CoA[c] + acetoacetate[c] => AMP[c] + PPi[c] + acetoacetyl-CoA[c]	EC:6.2.1.16	ENSG00000081760				c	Butanoate metabolism	SBO:0000176	r0320		R01357	R01357M	AACOAT	PMID:4073493		3
	HMR_1437	R_709	H2O[c] + acetoacetyl-CoA[c] + acetyl-CoA[c] => CoA[c] + HMG-CoA[c]	EC:2.3.3.10	ENSG00000112972;ENSG00000134240				c	Cholesterol metabolism	SBO:0000176	r0461	REACT_9443	R01978	R01978C	HMGCOASi	PMID:7913309;PMID:11087424;PMID:11108725;PMID:1358203;PMID:7893153		3
	HMR_1440	R_710	2 H+[c] + HMG-CoA[c] + 2 NADPH[c] => (R)-mevalonate[c] + CoA[c] + 2 NADP+[c]	EC:1.1.1.34	ENSG00000113161				c	Cholesterol biosynthesis 1 (Bloch pathway)	SBO:0000176	r0488	REACT_9482	R02082	R02082C	HMGCOAR	PMID:10698924;PMID:11108725;PMID:12454262;PMID:3745272;PMID:3883347		3
	HMR_1443	R_711	(R)-mevalonate[c] <=> (R)-mevalonate[p]						p	Transport, peroxisomal	SBO:0000185	r0954				MEVtp	PMID:17180682		3
	HMR_1445	R_712	(R)-mevalonate[c] + ATP[c] => (R)-5-phosphomevalonate[c] + ADP[c]	EC:2.7.1.36	ENSG00000110921				c	Cholesterol biosynthesis 1 (Bloch pathway)	SBO:0000176	r0515	REACT_9448	R02245	R02245C	MEVK1p	PMID:1377680;PMID:14730012;PMID:11108725;PMID:11111075;PMID:12121718;PMID:14730012;PMID:17180682;PMID:7904598		3
	HMR_1448	R_713	(R)-5-diphosphomevalonate[c] + ADP[c] <=> (R)-5-phosphomevalonate[c] + ATP[c]	EC:2.7.4.2	ENSG00000163344				c	Cholesterol biosynthesis 1 (Bloch pathway)	SBO:0000176	r0612	REACT_9496	R03245	R03245C	PMEVKrp	PMID:16519518;PMID:14729858;PMID:10191291;PMID:11108725;PMID:12121718;PMID:14729858;PMID:17180682;PMID:8663599		3
	HMR_1451	R_714	(R)-5-diphosphomevalonate[c] + ATP[c] => ADP[c] + CO2[c] + Pi[c] + isopentenyl-pPP[c]	EC:4.1.1.33	ENSG00000167508				c	Cholesterol metabolism	SBO:0000176	r0270	REACT_9488	R01121	R01121X	DPMVDx	PMID:8626466;PMID:11108725;PMID:12121718;PMID:12520181;PMID:12736493;PMID:12913254;PMID:14972328;PMID:15467276;PMID:17180682;PMID:8626466;PMID:9375384		3
	HMR_1454	R_715	isopentenyl-pPP[c] => dimethylallyl-PP[c]	EC:5.3.3.2	ENSG00000067064;ENSG00000148377				c	Cholesterol biosynthesis 1 (Bloch pathway)	SBO:0000176	r0271	REACT_9517	R01123	R01123X	IPDDIp	PMID:8806705;PMID:11108725;PMID:12121718;PMID:17180682;PMID:8806705		3
	HMR_1457	R_716	dimethylallyl-PP[c] + isopentenyl-pPP[c] => PPi[c] + geranyl-PP[c]	EC:2.5.1.1;EC:2.5.1.10;EC:2.5.1.29	ENSG00000152904;ENSG00000160752;ENSG00000231087				c	Cholesterol metabolism	SBO:0000176	r0373	REACT_9467	R01658	R01658C	DMATTx	PMID:10026212;PMID:9741684;PMID:16684881;PMID:11108725;PMID:12121718;PMID:17180682;PMID:7295734;PMID:8119922;PMID:8188698		3
	HMR_1460	R_717	geranyl-PP[c] + isopentenyl-pPP[c] => PPi[c] + farnesyl-PP[c]	EC:2.5.1.1;EC:2.5.1.10;EC:2.5.1.29	ENSG00000152904;ENSG00000160752;ENSG00000231087				c	Cholesterol metabolism	SBO:0000176	r0468	REACT_9451	R02003	R02003C	GRTTx	PMID:10026212;PMID:9741684;PMID:16684881;PMID:11108725;PMID:12121718;PMID:17180682;PMID:7295734;PMID:8119922;PMID:8188698		3
	HMR_1465	R_718	PPi[c] + presqualene-PP[c] <=> 2 farnesyl-PP[c]	EC:2.5.1.21	ENSG00000079459				c	Cholesterol biosynthesis 1 (Bloch pathway)	SBO:0000176	r0170	REACT_9512	R00702	R00702C		PMID:10896663;PMID:11108725;PMID:1527001;PMID:17180682;PMID:7864626;PMID:8509416		3
	HMR_1467	R_719	H+[c] + NADPH[c] + presqualene-PP[c] => NADP+[c] + PPi[c] + squalene[c]	EC:2.5.1.21	ENSG00000079459				c	Cholesterol biosynthesis 1 (Bloch pathway)	SBO:0000176	r0575	REACT_9504	R02872	R02872C	SQLSer	PMID:10896663;PMID:10449533;PMID:1527001;PMID:7864626;PMID:8509416		3
	HMR_1470	R_720	H+[c] + NADPH[c] + O2[c] + squalene[c] => H2O[c] + NADP+[c] + squalene 2,3-oxide[c]	EC:1.14.13.132	ENSG00000104549				c	Cholesterol biosynthesis 1 (Bloch pathway)	SBO:0000176	r0576	REACT_9420	R02874	R02874C	SQLEer	PMID:10666321;PMID:10484604;PMID:10666321;PMID:11108725;PMID:7946524;PMID:8993542		3
	HMR_1473	R_721	squalene 2,3-oxide[c] => lanosterol[c]	EC:5.4.99.7	ENSG00000160285				c	Cholesterol biosynthesis 1 (Bloch pathway)	SBO:0000176	r0607	REACT_9391	R03199	R03199R	LNSTLSer	PMID:8593458;PMID:5918048;PMID:10484604;PMID:11108725;PMID:7639730;PMID:7946524;PMID:8993542		3
	HMR_1477	R_722	H+[c] + NADPH[c] + O2[c] + lanosterol[c] => 4,4-dimethyl-14alpha-hydroxymethyl-5alpha-cholesta-8,24-dien-3beta-ol[c] + H2O[c] + NADP+[c]	EC:1.14.13.70	ENSG00000001630				c	Cholesterol biosynthesis 1 (Bloch pathway)	SBO:0000176								3
	HMR_1478	R_723	4,4-dimethyl-14alpha-hydroxymethyl-5alpha-cholesta-8,24-dien-3beta-ol[c] + H+[c] + NADPH[c] + O2[c] => 4,4-dimethyl-14alpha-formyl-5alpha-cholesta-8,24-dien-3beta-ol[c] + 2 H2O[c] + NADP+[c]	EC:1.14.13.70	ENSG00000001630				c	Cholesterol biosynthesis 1 (Bloch pathway)	SBO:0000176								3
	HMR_1479	R_724	4,4-dimethyl-14alpha-formyl-5alpha-cholesta-8,24-dien-3beta-ol[c] + H+[c] + NADPH[c] + O2[c] => 4,4-dimethyl-5alpha-cholesta-8,14,24-trien-3beta-ol[c] + H2O[c] + NADP+[c] + formate[c]	EC:1.14.13.70	ENSG00000001630				c	Cholesterol biosynthesis 1 (Bloch pathway)	SBO:0000176						PMID:11111101		3
	HMR_1484	R_725	4,4-dimethyl-5alpha-cholesta-8,14,24-trien-3beta-ol[c] + H+[c] + NADPH[c] => 14-demethyllanosterol[c] + NADP+[c]	EC:1.3.1.70	ENSG00000143815;ENSG00000149809				c	Cholesterol biosynthesis 1 (Bloch pathway)	SBO:0000176	r0780	REACT_10081	R05639	R05639C	C14STRer	PMID:16784888;PMID:11969204;PMID:7946524		3
	HMR_1490	R_726	14-demethyllanosterol[c] + H+[c] + NADPH[c] + O2[c] => 4alpha-hydroxymethyl-4beta-methyl-5alpha-cholesta-8,24-dien-3beta-ol[c] + H2O[c] + NADP+[c]	EC:1.14.13.72	ENSG00000052802;ENSG00000170271				c	Cholesterol biosynthesis 1 (Bloch pathway)	SBO:0000176								3
	HMR_1493	R_727	4alpha-hydroxymethyl-4beta-methyl-5alpha-cholesta-8,24-dien-3beta-ol[c] + H+[c] + NADPH[c] + O2[c] => 4alpha-formyl-4beta-methyl-5alpha-cholesta-8,24-dien-3beta-ol[c] + 2 H2O[c] + NADP+[c]	EC:1.14.13.72	ENSG00000052802;ENSG00000170271				c	Cholesterol biosynthesis 1 (Bloch pathway)	SBO:0000176								3
	HMR_1494	R_728	4alpha-formyl-4beta-methyl-5alpha-cholesta-8,24-dien-3beta-ol[c] + H+[c] + NADPH[c] + O2[c] => 4alpha-carboxy-4beta-methyl-5alpha-cholesta-8,24-dien-3beta-ol[c] + H2O[c] + NADP+[c]	EC:1.14.13.72	ENSG00000052802;ENSG00000170271				c	Cholesterol biosynthesis 1 (Bloch pathway)	SBO:0000176								3
	HMR_1495	R_729	4alpha-carboxy-4beta-methyl-5alpha-cholesta-8,24-dien-3beta-ol[c] + NADP+[c] => 3-keto-4-methylzymosterol[c] + CO2[c] + H+[c] + NADPH[c]	EC:1.1.1.170	ENSG00000147383;ENSG00000183305				c	Cholesterol biosynthesis 1 (Bloch pathway)	SBO:0000176	r1136		R07494		C3STDH1yer	PMID:10369263;PMID:11969204;PMID:12837764;PMID:14506130;PMID:7946524		3
	HMR_1496	R_730	4alpha-carboxy-4beta-methyl-5alpha-cholesta-8,24-dien-3beta-ol[c] + NAD+[c] => 3-keto-4-methylzymosterol[c] + CO2[c] + H+[c] + NADH[c]	EC:1.1.1.170	ENSG00000147383				c	Cholesterol biosynthesis 1 (Bloch pathway)	SBO:0000176	r1137	REACT_10053			C3STDH1xer	PMID:14506130;PMID:10369263;PMID:11969204;PMID:12837764;PMID:14506130;PMID:7946524		3
	HMR_1500	R_731	3-keto-4-methylzymosterol[c] + 3 H+[c] + NADP+[c] <=> 4alpha-methylzymosterol[c] + NADPH[c]	EC:1.1.1.270	ENSG00000132196				c	Cholesterol biosynthesis 1 (Bloch pathway)	SBO:0000176	r1135	REACT_10036	R07495			PMID:11969204;PMID:;PMID:10544267;PMID:12732193;PMID:12829805		3
	HMR_1502	R_732	4alpha-methylzymosterol[c] + H+[c] + NADPH[c] + O2[c] => 4alpha-hydroxymethyl-5alpha-cholesta-8,24-dien-3beta-ol[c] + H2O[c] + NADP+[c]	EC:1.14.13.72	ENSG00000052802;ENSG00000170271				c	Cholesterol biosynthesis 1 (Bloch pathway)	SBO:0000176								3
	HMR_1503	R_733	4alpha-hydroxymethyl-5alpha-cholesta-8,24-dien-3beta-ol[c] + H+[c] + NADPH[c] + O2[c] => 4alpha-formyl-5alpha-cholesta-8,24-dien-3beta-ol[c] + 2 H2O[c] + NADP+[c]	EC:1.14.13.72	ENSG00000052802;ENSG00000170271				c	Cholesterol biosynthesis 1 (Bloch pathway)	SBO:0000176								3
	HMR_1504	R_734	4alpha-formyl-5alpha-cholesta-8,24-dien-3beta-ol[c] + H+[c] + NADPH[c] + O2[c] => 4alpha-carboxy-5alpha-cholesta-8,24-dien-3beta-ol[c] + H2O[c] + NADP+[c]	EC:1.14.13.72	ENSG00000052802;ENSG00000170271				c	Cholesterol biosynthesis 1 (Bloch pathway)	SBO:0000176								3
	HMR_1505	R_735	4alpha-carboxy-5alpha-cholesta-8,24-dien-3beta-ol[c] + NADP+[c] => 5alpha-cholesta-8,24-dien-3-one[c] + CO2[c] + H+[c] + NADPH[c]	EC:1.1.1.170	ENSG00000147383				c	Cholesterol biosynthesis 1 (Bloch pathway)	SBO:0000176		REACT_9949			C4STMO2xer	PMID:14506130		3
	HMR_1509	R_736	5alpha-cholesta-8,24-dien-3-one[c] + H+[c] + NADPH[c] => NADP+[c] + zymosterol[c]	EC:1.1.1.270	ENSG00000132196				c	Cholesterol biosynthesis 1 (Bloch pathway)	SBO:0000176		REACT_10079			C3STKR2er	PMID:11969204		3
	HMR_1512	R_737	zymosterol[c] => 5alpha-cholesta-7,24-dien-3beta-ol[c]	EC:5.3.3.5	ENSG00000147155				c	Cholesterol biosynthesis 1 (Bloch pathway)	SBO:0000176	r0738	REACT_9999			CHSTNIer	PMID:10391218;PMID:10391219;PMID:12133002;PMID:2422166;PMID:7946524		3
	HMR_1516	R_738	5alpha-cholesta-7,24-dien-3beta-ol[c] + H+[c] + NADPH[c] + O2[c] => 7-dehydrodesmosterol[c] + 2 H2O[c] + NADP+[c]	EC:1.14.21.6	ENSG00000109929				c	Cholesterol biosynthesis 1 (Bloch pathway)	SBO:0000176	r0711	REACT_10092	R04667		LSTO1er	PMID:12189593;PMID:12812989;PMID:11969204		3
	HMR_1519	R_739	7-dehydrodesmosterol[c] + H+[c] + NADPH[c] => NADP+[c] + desmosterol[c]	EC:1.3.1.21	ENSG00000172893				c	Cholesterol biosynthesis 1 (Bloch pathway)	SBO:0000176	r0632	REACT_10029	R03724	RE2410C	DHCR71er	PMID:9465114;PMID:15670717;PMID:9465114;PMID:11111101		3
	HMR_1526	R_740	H+[c] + NADPH[c] + desmosterol[c] => NADP+[c] + cholesterol[c]	EC:1.3.1.72	ENSG00000116133				c	Cholesterol biosynthesis 1 (Bloch pathway)	SBO:0000176	r0334	REACT_10122	R01457		STRR3er	PMID:11519011;PMID:15670717;PMID:7946524;PMID:9465114		3
	HMR_1530	R_741	cholesterol[c] <=> cholesterol[r]						r	Transport, endoplasmic reticular	SBO:0000185					CHSTEROLter			3
	HMR_1532	R_742	PPi[c] + trans,trans,cis-geranyl-geranyl-pp[c] <=> dimethylallyl-PP[c] + farnesyl-PP[c]	EC:2.5.1.10	ENSG00000152904;ENSG00000160752				c	N-glycan metabolism	SBO:0000176				RE3372C	FTHFCL	PMID:9741684;PMID:9054372		3
	HMR_1533	R_743	5alpha-cholesta-7,24-dien-3beta-ol[c] + H+[c] + NADPH[c] => NADP+[c] + lathosterol[c]	EC:1.3.1.72	ENSG00000116133				c	Cholesterol biosynthesis 2	SBO:0000176	r0783		R05703		STRRer	PMID:7946524		3
	HMR_1535	R_744	H+[c] + NADPH[c] + lanosterol[c] => 24,25-dihydrolanosterol[c] + NADP+[c]	EC:1.3.1.72	ENSG00000116133				c	Cholesterol biosynthesis 3 (Kandustch-Russell pathway)	SBO:0000176				RE2407C				3
	HMR_1536	R_745	24,25-dihydrolanosterol[c] + H+[c] + NADPH[c] + O2[c] => 4,4-dimethyl-14alpha-hydroxymethyl-5alpha-cholesta-8-en-3beta-ol[c] + H2O[c] + NADP+[c]	EC:1.14.13.70	ENSG00000001630				c	Cholesterol biosynthesis 3 (Kandustch-Russell pathway)	SBO:0000176								3
	HMR_1538	R_746	4,4-dimethyl-14alpha-hydroxymethyl-5alpha-cholesta-8-en-3beta-ol[c] + H+[c] + NADPH[c] + O2[c] => 4,4-dimethyl-14alpha-formyl-5alpha-cholesta-8-en-3beta-ol[c] + 2 H2O[c] + NADP+[c]	EC:1.14.13.70	ENSG00000001630				c	Cholesterol biosynthesis 3 (Kandustch-Russell pathway)	SBO:0000176								3
	HMR_1539	R_747	4,4-dimethyl-14alpha-formyl-5alpha-cholesta-8-en-3beta-ol[c] + H+[c] + NADPH[c] + O2[c] => 4,4-dimethyl-5alpha-cholesta-8,14-dien-3-beta-ol[c] + H2O[c] + NADP+[c] + formate[c]	EC:1.14.13.70	ENSG00000001630				c	Cholesterol biosynthesis 3 (Kandustch-Russell pathway)	SBO:0000176								3
	HMR_1540	R_748	4,4-dimethyl-5alpha-cholesta-8,14-dien-3-beta-ol[c] + H+[c] + NADPH[c] => 4,4-dimethyl-5alpha-cholesta-8-en-3-beta-ol[c] + NADP+[c]	EC:1.3.1.70	ENSG00000143815;ENSG00000149809				c	Cholesterol biosynthesis 3 (Kandustch-Russell pathway)	SBO:0000176						PMID:11111101		3
	HMR_1543	R_749	4,4-dimethyl-5alpha-cholesta-8-en-3-beta-ol[c] + H+[c] + NADPH[c] + O2[c] => 4alpha-hydroxymethyl-4beta-methyl-5alpha-cholesta-8-en-3beta-ol[c] + H2O[c] + NADP+[c]	EC:1.14.13.72	ENSG00000052802;ENSG00000170271				c	Cholesterol biosynthesis 3 (Kandustch-Russell pathway)	SBO:0000176								3
	HMR_1544	R_750	4alpha-hydroxymethyl-4beta-methyl-5alpha-cholesta-8-en-3beta-ol[c] + H+[c] + NADPH[c] + O2[c] => 4alpha-formyl-4beta-methyl-5alpha-cholesta-8-en-3beta-ol[c] + 2 H2O[c] + NADP+[c]	EC:1.14.13.72	ENSG00000052802;ENSG00000170271				c	Cholesterol biosynthesis 3 (Kandustch-Russell pathway)	SBO:0000176								3
	HMR_1545	R_751	4alpha-formyl-4beta-methyl-5alpha-cholesta-8-en-3beta-ol[c] + H+[c] + NADPH[c] + O2[c] => 4alpha-carboxy-4beta-methyl-5alpha-cholesta-8-en-3beta-ol[c] + H2O[c] + NADP+[c]	EC:1.14.13.72	ENSG00000052802;ENSG00000170271				c	Cholesterol biosynthesis 3 (Kandustch-Russell pathway)	SBO:0000176								3
	HMR_1546	R_752	4alpha-carboxy-4beta-methyl-5alpha-cholesta-8-en-3beta-ol[c] + NADP+[c] => 4alpha-methyl-5alpha-cholesta-8-en-3-one[c] + CO2[c] + H+[c] + NADPH[c]	EC:1.1.1.170	ENSG00000147383				c	Cholesterol biosynthesis 3 (Kandustch-Russell pathway)	SBO:0000176								3
	HMR_1547	R_753	4alpha-methyl-5alpha-cholesta-8-en-3-one[c] + H+[c] + NADPH[c] => 4alpha-methyl-cholesta-8-enol[c] + NADP+[c]	EC:1.1.1.270	ENSG00000132196				c	Cholesterol biosynthesis 3 (Kandustch-Russell pathway)	SBO:0000176								3
	HMR_1548	R_754	4alpha-methyl-cholesta-8-enol[c] + H+[c] + NADPH[c] + O2[c] => 4alpha-hydroxymethyl-5alpha-cholesta-8-en-3beta-ol[c] + H2O[c] + NADP+[c]	EC:1.14.13.72	ENSG00000052802;ENSG00000170271				c	Cholesterol biosynthesis 3 (Kandustch-Russell pathway)	SBO:0000176								3
	HMR_1549	R_755	4alpha-hydroxymethyl-5alpha-cholesta-8-en-3beta-ol[c] + H+[c] + NADPH[c] + O2[c] => 4alpha-formyl-5alpha-cholesta-8-en-3beta-ol[c] + 2 H2O[c] + NADP+[c]	EC:1.14.13.72	ENSG00000052802;ENSG00000170271				c	Cholesterol biosynthesis 3 (Kandustch-Russell pathway)	SBO:0000176								3
	HMR_1550	R_756	4alpha-formyl-5alpha-cholesta-8-en-3beta-ol[c] + H+[c] + NADPH[c] + O2[c] => 4alpha-carboxy-5alpha-cholesta-8-en-3beta-ol[c] + H2O[c] + NADP+[c]	EC:1.14.13.72	ENSG00000052802;ENSG00000170271				c	Cholesterol biosynthesis 3 (Kandustch-Russell pathway)	SBO:0000176								3
	HMR_1551	R_757	4alpha-carboxy-5alpha-cholesta-8-en-3beta-ol[c] + NADP+[c] => 5alpha-cholesta-8-en-3-one[c] + CO2[c] + H+[c] + NADPH[c]	EC:1.1.1.170	ENSG00000147383				c	Cholesterol biosynthesis 3 (Kandustch-Russell pathway)	SBO:0000176								3
	HMR_1552	R_758	5alpha-cholesta-8-en-3-one[c] + H+[c] + NADPH[c] => NADP+[c] + cholestenol[c]	EC:1.1.1.270	ENSG00000132196				c	Cholesterol biosynthesis 3 (Kandustch-Russell pathway)	SBO:0000176								3
	HMR_1553	R_759	cholestenol[c] => lathosterol[c]	EC:5.3.3.5	ENSG00000147155				c	Cholesterol biosynthesis 3 (Kandustch-Russell pathway)	SBO:0000176	r1381		R03353	RE3136C		PMID:11111101;PMID:12133002;PMID:4475632;PMID:5810070;UNIPROT:Q15125		3
	HMR_1557	R_760	H+[c] + NADH[c] + O2[c] + lathosterol[c] => 2 H2O[c] + NAD+[c] + provitamin D3[c]	EC:1.14.21.6	ENSG00000109929				c	Cholesterol biosynthesis 2	SBO:0000176	r0793		R07215		LATHSTOxer	PMID:11731337;PMID:7946524		3
	HMR_1558	R_761	H+[c] + NADPH[c] + O2[c] + lathosterol[c] => 2 H2O[c] + NADP+[c] + provitamin D3[c]	EC:1.14.21.6	ENSG00000109929				c	Cholesterol biosynthesis 2	SBO:0000176	r0793		R07215		LATHSTOyer	PMID:11731337;PMID:7946524		3
	HMR_1565	R_762	H+[c] + NADPH[c] + provitamin D3[c] => NADP+[c] + cholesterol[c]	EC:1.3.1.21	ENSG00000172893				c	Cholesterol biosynthesis 2	SBO:0000176	r0333		R01456	R01456C	DHCR72er	PMID:15670717;PMID:7946524;PMID:9465114		3
	HMR_1570	R_763	H+[c] + NADPH[c] + zymosterol[c] => NADP+[c] + cholestenol[c]	EC:1.3.1.72	ENSG00000116133				c	Cholesterol metabolism	SBO:0000176	r1380		R07498		STRR2er	PMID:12162789;PMID:9291139;PMID:9638657		3
	HMR_1572	R_764	HMG-CoA[c] <=> HMG-CoA[m]						m	Transport, mitochondrial	SBO:0000185					HMGCOAtm			3
	HMR_1573	R_765	H2O[m] + acetoacetyl-CoA[m] + acetyl-CoA[m] => CoA[m] + HMG-CoA[m]	EC:2.3.3.10	ENSG00000112972;ENSG00000134240				m	Terpenoid backbone biosynthesis	SBO:0000176	r0462	REACT_1099	R01978	R01978C	HMGCOASim	PMID:11479731;PMID:11087424;PMID:11108725;PMID:1358203;PMID:7893153		3
	HMR_1576	R_766	ATP[m] + CoA[m] + acetoacetate[m] => AMP[m] + PPi[m] + acetoacetyl-CoA[m]	EC:6.2.1.16	ENSG00000081760				m	Cholesterol metabolism	SBO:0000176	r0321		R01357	R01357M		PMID:4073493		3
	HMR_1577	R_767	HMG-CoA[m] => acetoacetate[m] + acetyl-CoA[m]	EC:4.1.3.4	ENSG00000117305;ENSG00000146151				m	Cholesterol metabolism	SBO:0000176	r0322		R01360	R01360M	HMGLm	PMID:8440722;PMID:164460;PMID:8440722		3
	HMR_1590	R_768	7alpha-hydroxycholest-4-en-3-one[r] + H+[r] + NADH[r] + O2[r] => 7alpha,12alpha-dihydroxycholest-4-en-3-one[r] + H2O[r] + NAD+[r]	EC:1.14.13.95	ENSG00000180432				r	Bile acid biosynthesis	SBO:0000176					P4508B13er			3
	HMR_1592	R_769	7alpha,12alpha-dihydroxycholest-4-en-3-one[r] + 2 ATP[r] + 2 H2O[r] => 7alpha,12alpha-dihydroxycholest-4-en-3-one[c] + 2 ADP[r] + 2 Pi[r]						r	Transport, endoplasmic reticular	SBO:0000176	r1025					PMID:12543708		3
	HMR_1593	R_770	7alpha,12alpha-dihydroxycholest-4-en-3-one[c] <=> 7alpha,12alpha-dihydroxycholest-4-en-3-one[r]						r	Transport, endoplasmic reticular	SBO:0000176	r1289				XOLDIOLONEter	PMID:12543708		3
	HMR_1595	R_771	7alpha,12alpha-dihydroxycholest-4-en-3-one[c] + H+[c] + NADPH[c] => 7alpha,12alpha-dihydroxy-5beta-cholestan-3-one[c] + NADP+[c]	EC:1.3.1.3;EC:1.3.99.6	ENSG00000122787				c	Bile acid biosynthesis	SBO:0000176	r0745	REACT_10048				PMID:7508385		3
	HMR_1598	R_772	7alpha,12alpha-dihydroxy-5beta-cholestan-3-one[c] + H+[c] + NADH[c] => 5beta-cholestan-3alpha,7alpha,12alpha-triol[c] + NAD+[c]	EC:1.1.1.50	ENSG00000198610				c	Bile acid biosynthesis	SBO:0000176	r0749		R04824	R04824C	AKR1C42	PMID:1591235;PMID:3459552		3
	HMR_1599	R_773	7alpha,12alpha-dihydroxy-5beta-cholestan-3-one[c] + H+[c] + NADPH[c] => 5beta-cholestan-3alpha,7alpha,12alpha-triol[c] + NADP+[c]	EC:1.1.1.50;EC:1.1.1.213	ENSG00000151632;ENSG00000187134;ENSG00000196139;ENSG00000198610				c	Bile acid biosynthesis	SBO:0000176	r0750	REACT_10120	R04825	R04825C		PMID:1591235;PMID:3459552		3
	HMR_1602	R_774	5beta-cholestan-3alpha,7alpha,12alpha-triol[c] <=> 5beta-cholestan-3alpha,7alpha,12alpha-triol[m]						m	Transport, mitochondrial	SBO:0000185	r0740	REACT_10097			XOLTRIOLtm	PMID:12543708		3
	HMR_1604	R_775	5beta-cholestan-3alpha,7alpha,12alpha-triol[c] + H+[c] + NADPH[c] + O2[c] => 5beta-cholestane-3alpha,7alpha,12alpha,26-tetrol[c] + H2O[c] + NADP+[c]	EC:1.14.13.15	ENSG00000135929				c	Bile acid biosynthesis	SBO:0000176	r0741		R04807	R04807C		PMID:1591235;PMID:271969;PMID:4026854;PMID:7077149		3
	HMR_1605	R_776	5beta-cholestan-3alpha,7alpha,12alpha-triol[m] + H+[m] + NADPH[m] + O2[m] => 5beta-cholestane-3alpha,7alpha,12alpha,26-tetrol[m] + H2O[m] + NADP+[m]	EC:1.14.13.15	ENSG00000135929				m	Bile acid biosynthesis	SBO:0000176	r0739	REACT_10009	R04807	R04807C	P45027A11m	PMID:1708392;PMID:2019602;PMID:9660774		3
	HMR_1608	R_777	5beta-cholestane-3alpha,7alpha,12alpha,26-tetrol[c] + NAD+[c] => 3alpha,7alpha,12alpha-trihydroxy-5beta-cholestan-26-al[c] + H+[c] + NADH[c]	EC:1.14.13.15	ENSG00000135929				c	Bile acid biosynthesis	SBO:0000176	r0626		R03507			PMID:1591235;PMID:6338006		3
	HMR_1609	R_778	5beta-cholestane-3alpha,7alpha,12alpha,26-tetrol[m] + NAD+[m] => 3alpha,7alpha,12alpha-trihydroxy-5beta-cholestan-26-al[m] + H+[m] + NADH[m]	EC:1.14.13.15	ENSG00000135929				m	Bile acid biosynthesis	SBO:0000176					P45027A12m			3
	HMR_1610	R_779	5beta-cholestane-3alpha,7alpha,12alpha,26-tetrol[m] + NADP+[m] => 3alpha,7alpha,12alpha-trihydroxy-5beta-cholestan-26-al[m] + H+[m] + NADPH[m]	EC:1.14.13.15	ENSG00000135929				m	Bile acid biosynthesis	SBO:0000176	r1011	REACT_10025				PMID:1708392;PMID:9660774		3
	HMR_1611	R_780	3alpha,7alpha,12alpha-trihydroxy-5beta-cholestan-26-al[c] + H2O[c] + NAD+[c] => 3alpha,7alpha,12alpha-trihydroxy-5beta-cholestanate[c] + H+[c] + NADH[c]	EC:1.14.13.15	ENSG00000135929				c	Bile acid biosynthesis	SBO:0000176	r0625		R03506			PMID:1591235;PMID:5723340;PMID:5914340		3
	HMR_1613	R_781	3alpha,7alpha,12alpha-trihydroxy-5beta-cholestan-26-al[m] + H+[m] + NADH[m] + O2[m] => 3alpha,7alpha,12alpha-trihydroxy-5beta-cholestanate[m] + H2O[m] + NAD+[m]	EC:1.14.13.15	ENSG00000135929				m	Bile acid biosynthesis	SBO:0000176				RE2626C	P45027A13m			3
	HMR_1614	R_782	3alpha,7alpha,12alpha-trihydroxy-5beta-cholestan-26-al[m] + H+[m] + NADPH[m] + O2[m] => 3alpha,7alpha,12alpha-trihydroxy-5beta-cholestanate[m] + H2O[m] + NADP+[m]	EC:1.14.13.15	ENSG00000135929				m	Bile acid biosynthesis	SBO:0000176	r2518	REACT_10001				PMID:1708392;PMID:9660774		3
	HMR_1620	R_783	3alpha,7alpha,12alpha-trihydroxy-5beta-cholestanate[c] <=> 3alpha,7alpha,12alpha-trihydroxy-5beta-cholestanate[m]	EC:6.2.1.7	ENSG00000083807;ENSG00000140284				m	Transport, mitochondrial	SBO:0000176	r0690	REACT_10089			THCLSTCtm	PMID:12543708		3
	HMR_1622	R_784	3alpha,7alpha,12alpha-trihydroxy-5beta-cholestanate[c] + ATP[c] + H2O[c] => 3alpha,7alpha,12alpha-trihydroxy-5beta-cholestanate[p] + ADP[c] + Pi[c]						p	Transport, peroxisomal	SBO:0000176	r2517					PMID:17173541		3
	HMR_1623	R_785	3alpha,7alpha,12alpha-trihydroxy-5beta-cholestanate[c] <=> 3alpha,7alpha,12alpha-trihydroxy-5beta-cholestanate[p]						p	Transport, peroxisomal	SBO:0000176					THCLSTCtp			3
	HMR_1629	R_786	25(R)THCA-CoA[c] <=> 25(R)THCA-CoA[p]	EC:1.14.13.95	ENSG00000180432				p	Transport, peroxisomal	SBO:0000176	r0751	REACT_10105				PMID:12543708		3
	HMR_1630	R_787	25(R)THCA-CoA[c] <=> 25(R)THCA-CoA[m]	EC:1.14.13.95	ENSG00000180432				m	Transport, mitochondrial	SBO:0000176	r0751	REACT_10105				PMID:12543708		3
	HMR_1632	R_788	25(R)THCA-CoA[p] => 25(S)THCA-CoA[p]	EC:5.1.99.4	ENSG00000242110				p	Bile acid biosynthesis	SBO:0000176	r1289	REACT_9998		RE2624X		PMID:11864182;PMID:11060344;PMID:10709654;PMID:11060344;PMID:11060344		3
	HMR_1635	R_789	25(R)THCA-CoA[m] => 25(S)THCA-CoA[m]	EC:5.1.99.4	ENSG00000242110				m	Bile acid biosynthesis	SBO:0000176				RE2624M		PMID:11864182;PMID:11060344;PMID:10709654;PMID:11060344;PMID:11060344		3
	HMR_1637	R_790	25(S)THCA-CoA[m] + O2[m] => 3alpha,7alpha,12alpha-trihydroxy-5beta-cholest-24-enoyl-CoA[m] + H2O2[m]	EC:1.3.3.6;EC:1.17.99.-	ENSG00000087008;ENSG00000161533				m	Bile acid biosynthesis	SBO:0000176				RE3247M		PMID:10709654		3
	HMR_1638	R_791	25(S)THCA-CoA[p] + FADH2[p] + O2[p] => 3alpha,7alpha,12alpha-trihydroxy-5beta-cholest-24-enoyl-CoA[p] + FAD[p] + 2 H2O[p]	EC:1.3.3.6;EC:1.17.99.-	ENSG00000087008;ENSG00000161533				p	Bile acid biosynthesis	SBO:0000176					ACOX2p			3
	HMR_1639	R_792	25(S)THCA-CoA[p] + O2[p] => 3alpha,7alpha,12alpha-trihydroxy-5beta-cholest-24-enoyl-CoA[p] + H2O2[p]	EC:1.3.3.6;EC:1.17.99.-	ENSG00000087008;ENSG00000161533				p	Bile acid biosynthesis	SBO:0000176	r0706	REACT_10074	R04592	RE3247X		PMID:11356170;PMID:8943006		3
	HMR_1642	R_793	3alpha,7alpha,12alpha-trihydroxy-5beta-cholest-24-enoyl-CoA[p] + H2O[p] => (24R,25R)3alpha,7alpha,12alpha,24-tetrahydroxy-5beta-cholestanoyl-CoA[p]	EC:4.2.1.107	ENSG00000133835				p	Bile acid biosynthesis	SBO:0000176	r0741	REACT_10019	R04813			PMID:8902629		3
	HMR_1644	R_794	3alpha,7alpha,12alpha-trihydroxy-5beta-cholest-24-enoyl-CoA[m] + H2O[m] => (24R,25R)3alpha,7alpha,12alpha,24-tetrahydroxy-5beta-cholestanoyl-CoA[m]	EC:4.2.1.107	ENSG00000133835				m	Steroid metabolism	SBO:0000176				RE3248M		PMID:10709654		3
	HMR_1646	R_795	(24R,25R)3alpha,7alpha,12alpha,24-tetrahydroxy-5beta-cholestanoyl-CoA[p] + NAD+[p] => 3alpha,7alpha,12alpha-trihydroxy-5beta-24-oxocholestanoyl-CoA[p] + H+[p] + NADH[p]	EC:1.1.1.35;EC:1.1.1.211	ENSG00000113790;ENSG00000133835				p	Bile acid biosynthesis	SBO:0000176	r0743		R04812			PMID:11330072		3
	HMR_1651	R_796	(24R,25R)3alpha,7alpha,12alpha,24-tetrahydroxy-5beta-cholestanoyl-CoA[m] + NAD+[m] <=> 3alpha,7alpha,12alpha-trihydroxy-5beta-24-oxocholestanoyl-CoA[m] + H+[m] + NADH[m]	EC:1.1.1.35;EC:1.1.1.211	ENSG00000072506;ENSG00000084754;ENSG00000138796				m	Steroid metabolism	SBO:0000176				RE3250M		PMID:10709654		3
	HMR_1652	R_797	3alpha,7alpha,12alpha-trihydroxy-5beta-24-oxocholestanoyl-CoA[p] + CoA[p] => choloyl-CoA[p] + propanoyl-CoA[p]	EC:2.3.1.176;EC:2.3.1.16	ENSG00000060971;ENSG00000116171;ENSG00000167306				p	Bile acid biosynthesis	SBO:0000176	r0628		R03719	R03719X	SCPx	PMID:1121274;PMID:11356164;PMID:6378901		3
	HMR_1653	R_798	3alpha,7alpha,12alpha-trihydroxy-5beta-24-oxocholestanoyl-CoA[m] + CoA[m] => choloyl-CoA[m] + propanoyl-CoA[m]	EC:2.3.1.176;EC:2.3.1.16	ENSG00000060971;ENSG00000116171;ENSG00000167306				m	Bile acid biosynthesis	SBO:0000176	r0628		R03719	R03719X	SCPx	PMID:1121274;PMID:11356164;PMID:6378901		3
	HMR_1656	R_799	choloyl-CoA[c] <=> choloyl-CoA[p]						p	Transport, peroxisomal	SBO:0000176	r0990					PMID:10884298;PMID:6469982		3
	HMR_1659	R_800	ATP[c] + H2O[c] + choloyl-CoA[c] => ADP[c] + Pi[c] + choloyl-CoA[p]	TCDB:3.A.1.203.3	ENSG00000067829;ENSG00000067840;ENSG00000101986;ENSG00000130821;ENSG00000130822;ENSG00000130829;ENSG00000180879;ENSG00000184343;ENSG00000185825;ENSG00000198753;ENSG00000198910;ENSG00000215151				p	Bile acid biosynthesis	SBO:0000176	r2501					PMID:18619829		3
	HMR_1660	R_801	H2O[c] + choloyl-CoA[c] => CoA[c] + cholate[c]	EC:3.1.2.27	ENSG00000101473				c	Bile acid biosynthesis	SBO:0000176	r0794		R07296	RE1834C		PMID:10884298		3
	HMR_1662	R_802	H2O[m] + choloyl-CoA[m] => CoA[m] + cholate[m]	EC:3.1.2.27	ENSG00000101473				m	Bile acid biosynthesis	SBO:0000176				RE1834M		PMID:11454857;PMID:10944470;PMID:10817395;PMID:11673457		3
	HMR_1663	R_803	H2O[p] + choloyl-CoA[p] => CoA[p] + cholate[p]	EC:3.1.2.27	ENSG00000101473				p	Bile acid biosynthesis	SBO:0000176				RE1834X		PMID:11454857;PMID:10944470;PMID:10817395;PMID:11673457		3
	HMR_1665	R_804	cholate[p] => cholate[c]	EC:6.2.1.7	ENSG00000083807;ENSG00000140284				p	Transport, peroxisomal	SBO:0000176	r0703	REACT_10130				PMID:12543708		3
	HMR_1666	R_805	cholate[m] => cholate[c]	EC:6.2.1.7	ENSG00000083807;ENSG00000140284				m	Transport, mitochondrial	SBO:0000176	r0703	REACT_10130				PMID:12543708		3
	HMR_1672	R_806	7alpha-hydroxycholest-4-en-3-one[c] <=> 7alpha-hydroxycholest-4-en-3-one[r]						r	Transport, endoplasmic reticular	SBO:0000185	r1295				XOL7AONEtr	PMID:12543708		3
	HMR_1673	R_807	7alpha-hydroxycholest-4-en-3-one[c] + H+[c] + NADPH[c] => 7alpha-hydroxy-5beta-cholestan-3-one[c] + NADP+[c]	EC:1.3.1.3;EC:1.3.99.6	ENSG00000122787				c	Bile acid biosynthesis	SBO:0000176	r0746	REACT_9972	R04817	R04817C	AKR1D	PMID:7508385		3
	HMR_1676	R_808	7alpha-hydroxy-5beta-cholestan-3-one[c] + H+[c] + NADPH[c] => 5beta-cholestane-3alpha,7alpha-diol[c] + NADP+[c]	EC:1.1.1.213;EC:1.1.1.50	ENSG00000151632;ENSG00000187134;ENSG00000196139;ENSG00000198610				c	Bile acid biosynthesis	SBO:0000176	r0747	REACT_10068	R04819	R04819C		PMID:1554355;PMID:1591235;PMID:3459552		3
	HMR_1679	R_809	5beta-cholestane-3alpha,7alpha-diol[c] <=> 5beta-cholestane-3alpha,7alpha-diol[m]						m	Transport, mitochondrial	SBO:0000176	r1020	REACT_10085				PMID:12543708		3
	HMR_1681	R_810	5beta-cholestane-3alpha,7alpha-diol[c] + H+[c] + NADPH[c] + O2[c] => 5beta-cholestane-3alpha,7alpha,26-triol[c] + H2O[c] + NADP+[c]	EC:1.14.13.15	ENSG00000135929				c	Bile acid biosynthesis	SBO:0000176	r0688	REACT_10075				PMID:1708392;PMID:2019602;PMID:9660774		3
	HMR_1682	R_811	5beta-cholestane-3alpha,7alpha-diol[m] + H+[m] + NADPH[m] + O2[m] => 5beta-cholestane-3alpha,7alpha,26-triol[m] + H2O[m] + NADP+[m]	EC:1.14.13.15	ENSG00000135929				m	Bile acid biosynthesis	SBO:0000176	r0688	REACT_10075				PMID:1708392;PMID:2019602;PMID:9660774		3
	HMR_1684	R_812	3alpha,7alpha-dihydroxy-5beta-cholestan-26-al[c] + H+[c] + NADH[c] <=> 5beta-cholestane-3alpha,7alpha,26-triol[c] + NAD+[c]	EC:1.1.1.1	ENSG00000147576;ENSG00000172955;ENSG00000187758;ENSG00000196344;ENSG00000196616;ENSG00000197894;ENSG00000198099;ENSG00000248144				c	Bile acid biosynthesis	SBO:0000176	r0739		R04805	R04805C		PMID:5487878;PMID:6338006;PMID:6379302		3
	HMR_1685	R_813	5beta-cholestane-3alpha,7alpha,26-triol[m] + NADP+[m] => 3alpha,7alpha-dihydroxy-5beta-cholestan-26-al[m] + H+[m] + NADPH[m]	EC:1.14.13.15	ENSG00000135929				m	Bile acid biosynthesis	SBO:0000176	r0689	REACT_9960				PMID:1708392;PMID:9660774		3
	HMR_1687	R_814	5beta-cholestane-3alpha,7alpha-diol[m] + H+[m] + NADPH[m] + O2[m] => 5beta-cholestane-3alpha,7alpha,27-triol[m] + H2O[m] + NADP+[m]	EC:1.14.13.15	ENSG00000135929				m	Bile acid biosynthesis	SBO:0000176				RE1826M		PMID:11454857		3
	HMR_1689	R_815	5beta-cholestane-3alpha,7alpha,27-triol[m] + NAD+[m] => 3alpha,7alpha-dihydroxy-5beta-cholestan-27-al[m] + H+[m] + NADH[m]	EC:1.14.13.15	ENSG00000135929				m	Bile acid biosynthesis	SBO:0000176				RE1804M		PMID:9660774		3
	HMR_1691	R_816	3alpha,7alpha-dihydroxy-5beta-cholestan-27-al[m] + H2O[m] + NADP+[m] => 3alpha,7alpha-dihydroxy-5beta-cholestanate[m] + H+[m] + NADPH[m]	EC:1.14.13.15	ENSG00000135929				m	Bile acid biosynthesis	SBO:0000176				RE1807M		PMID:9660774		3
	HMR_1692	R_817	3alpha,7alpha-dihydroxy-5beta-cholestan-26-al[c] + H2O[c] + NAD+[c] <=> 3alpha,7alpha-dihydroxy-5beta-cholestanate[c] + H+[c] + NADH[c]	EC:1.2.1.3	ENSG00000072210;ENSG00000111275;ENSG00000137124;ENSG00000143149;ENSG00000164904				c	Bile acid biosynthesis	SBO:0000176	r0688		R04506	R04506C		PMID:11182138;PMID:8155713;PMID:9538213		3
	HMR_1693	R_818	3alpha,7alpha-dihydroxy-5beta-cholestan-26-al[m] + H+[m] + NADPH[m] + O2[m] => 3alpha,7alpha-dihydroxy-5beta-cholestanate[m] + H2O[m] + NADP+[m]	EC:1.14.13.15	ENSG00000135929				m	Bile acid biosynthesis	SBO:0000176	r1012	REACT_10005				PMID:1708392;PMID:9660774		3
	HMR_1694	R_819	3alpha,7alpha-dihydroxy-5beta-cholestanate[c] <=> 3alpha,7alpha-dihydroxy-5beta-cholestanate[m]	EC:2.3.1.176;EC:2.3.1.16	ENSG00000060971;ENSG00000138029;ENSG00000167306;ENSG00000167315				m	Transport, mitochondrial	SBO:0000176	r0698	REACT_10107				PMID:12543708		3
	HMR_1695	R_820	3alpha,7alpha-dihydroxy-5beta-cholestanate[c] <=> 3alpha,7alpha-dihydroxy-5beta-cholestanate[r]						r	Transport, endoplasmic reticular	SBO:0000176	r1011					PMID:12543708		3
	HMR_1696	R_821	3alpha,7alpha-dihydroxy-5beta-cholestanate[c] + ATP[c] + H2O[c] <=> 3alpha,7alpha-dihydroxy-5beta-cholestanate[p] + ADP[c] + Pi[c]						p	Transport, peroxisomal	SBO:0000176	r2518					PMID:17173541		3
	HMR_1699	R_822	3alpha,7alpha-dihydroxy-5beta-cholestanate[r] + ATP[r] + CoA[r] => 25(R)DHCA-CoA[r] + AMP[r] + PPi[r]	EC:6.2.1.28;EC:6.2.1.7	ENSG00000083807;ENSG00000140284				r	Bile acid biosynthesis	SBO:0000176	r0689		R04507	R04507R	VLCS2r	PMID:10198260;PMID:12543708;PMID:3183523		3
	HMR_1700	R_823	3alpha,7alpha-dihydroxy-5beta-cholestanate[p] + ATP[p] + CoA[p] => 25(R)DHCA-CoA[p] + AMP[p] + PPi[p]	EC:6.2.1.28;EC:6.2.1.7	ENSG00000083807;ENSG00000140284				p	Bile acid biosynthesis	SBO:0000176	r0690		R04507	R04507R	VLCS2p	PMID:10198260;PMID:12543708;PMID:3183523		3
	HMR_1702	R_824	25(R)DHCA-CoA[r] + 2 ATP[r] + 2 H2O[r] => 25(R)DHCA-CoA[p] + 2 ADP[r] + 2 Pi[r]						p	Transport, peroxisomal	SBO:0000176	r1012					PMID:12543708;PMID:17034878		3
	HMR_1703	R_825	25(R)DHCA-CoA[p] <=> 25(S)DHCA-CoA[p]	EC:5.1.99.4	ENSG00000242110				p	Bile acid biosynthesis	SBO:0000176	r0748	REACT_10047				PMID:7649182;PMID:11060344;PMID:10655068		3
	HMR_1704	R_826	25(S)DHCA-CoA[p] + O2[p] => 3alpha,7alpha-dihydroxy-5beta-cholest-24-enoyl-CoA[p] + H2O2[p]	EC:1.17.99.3	ENSG00000168306				p	Bile acid biosynthesis	SBO:0000176	r0750	REACT_10003				PMID:8943006;PMID:8387517		3
	HMR_1706	R_827	3alpha,7alpha-dihydroxy-5beta-cholest-24-enoyl-CoA[p] + H2O[p] => (24R,25R)3alpha,7alpha,24-trihydroxy-5beta-cholestanoyl-CoA[p]	EC:4.2.1.107	ENSG00000133835				p	Bile acid biosynthesis	SBO:0000176	r1023	REACT_9952				PMID:8902629		3
	HMR_1708	R_828	(24R,25R)3alpha,7alpha,24-trihydroxy-5beta-cholestanoyl-CoA[p] + NAD+[p] => 3alpha,7alpha-dihydroxy-24-oxo-5beta-cholestanoyl coa[p] + H+[p] + NADH[p]	EC:4.2.1.107	ENSG00000133835				p	Bile acid biosynthesis	SBO:0000176	r1021	REACT_9967				PMID:8902629		3
	HMR_1710	R_829	3alpha,7alpha-dihydroxy-24-oxo-5beta-cholestanoyl coa[p] + CoA[p] => chenodeoxycholoyl-CoA[p] + propanoyl-CoA[p]	EC:2.3.1.176;EC:2.3.1.154	ENSG00000060971;ENSG00000116171;ENSG00000167306				p	Bile acid biosynthesis	SBO:0000176	r0625	REACT_10103				PMID:1703300;PMID:10706581		3
	HMR_1716	R_830	H2O[p] + chenodeoxycholoyl-CoA[p] => CoA[p] + chenodiol[p]	EC:3.1.2.2	ENSG00000097021;ENSG00000119673;ENSG00000136881;ENSG00000177465;ENSG00000184227;ENSG00000205669;ENSG00000205794				p	Bile acid biosynthesis	SBO:0000176				RE1835X		PMID:11673457;PMID:11454857;PMID:10944470;PMID:10817395		3
	HMR_1717	R_831	chenodeoxycholoyl-CoA[c] <=> chenodeoxycholoyl-CoA[p]						p	Transport, peroxisomal	SBO:0000176	r1019					PMID:10884298;PMID:6469982		3
	HMR_1718	R_832	H2O[c] + chenodeoxycholoyl-CoA[c] => CoA[c] + chenodiol[c]	EC:3.1.2.2	ENSG00000097021;ENSG00000119673;ENSG00000136881;ENSG00000177465;ENSG00000184227;ENSG00000205669;ENSG00000205794				c	Bile acid biosynthesis	SBO:0000176				RE1835C		PMID:11673457;PMID:11454857;PMID:10944470;PMID:10817395		3
	HMR_1726	R_833	AMP[c] + PPi[c] + chenodeoxycholoyl-CoA[c] <=> ATP[c] + CoA[c] + chenodiol[c]	EC:6.2.1.7	ENSG00000083807;ENSG00000140284				c	Bile acid biosynthesis	SBO:0000176	r0651		R03974	R03974C		PMID:10749848;PMID:10884298;PMID:15026425;PMID:438652;PMID:6173037		3
	HMR_1729	R_834	H+[c] + PAPS[c] + chenodiol[c] => PAP[c] + sulfochenodeoxycholate[c]	EC:2.8.2.14	ENSG00000105398				c	Bile acid biosynthesis	SBO:0000176								3
	HMR_1730	R_835	H2O[c] + sulfochenodeoxycholate[c] => H+[c] + chenodiol[c] + sulfate[c]	EC:3.1.6.2	ENSG00000101846				c	Bile acid biosynthesis	SBO:0000176						PMID:1606923;PMID:10049998		3
	HMR_1735	R_836	H+[c] + NADPH[c] + O2[c] + cholesterol[c] => 24-hydroxycholesterol[c] + H2O[c] + NADP+[c]	EC:1.14.13.98	ENSG00000036530				c	Bile acid biosynthesis	SBO:0000176		REACT_10129				PMID:14640697;PMID:10377398		3
	HMR_1737	R_837	24-hydroxycholesterol[c] + H+[c] + NADPH[c] + O2[c] => H2O[c] + NADP+[c] + cholest-5-ene-3beta,7alpha,24(S)-triol[c]	EC:1.14.13.99	ENSG00000146233				c	Bile acid biosynthesis	SBO:0000176		REACT_10066				PMID:10748047		3
	HMR_1738	R_838	NAD+[c] + cholest-5-ene-3beta,7alpha,24(S)-triol[c] => 4-cholesten-7alpha,24(S)-diol-3-one[c] + H+[c] + NADH[c]	EC:1.1.1.181	ENSG00000099377				c	Bile acid biosynthesis	SBO:0000176		REACT_10090				PMID:12679481;PMID:11067870		3
	HMR_1739	R_839	4-cholesten-7alpha,24(S)-diol-3-one[c] + H+[c] + NADPH[c] + O2[c] => 4-cholesten-7alpha,12alpha,24(S)-triol-3-one[c] + H2O[c] + NADP+[c]	EC:1.14.13.95	ENSG00000180432				c	Bile acid biosynthesis	SBO:0000176		REACT_10016				PMID:10051404		3
	HMR_1740	R_840	4-cholesten-7alpha,12alpha,24(S)-triol-3-one[c] + H+[c] + NADPH[c] => 5beta-cholestan-7alpha,12alpha,24(S)-triol-3-one[c] + NADP+[c]	EC:1.3.1.3	ENSG00000122787				c	Bile acid biosynthesis	SBO:0000176		REACT_10131				PMID:7508385		3
	HMR_1741	R_841	4-cholesten-7alpha,24(S)-diol-3-one[c] + H+[c] + NADPH[c] => 5beta-cholestan-7alpha,24(S)-diol-3-one[c] + NADP+[c]	EC:1.3.1.3	ENSG00000122787				c	Bile acid biosynthesis	SBO:0000176		REACT_10086				PMID:7508385		3
	HMR_1742	R_842	5beta-cholestan-7alpha,12alpha,24(S)-triol-3-one[c] + H+[c] + NADPH[c] => 5beta-cholestan-3alpha,7alpha,12alpha,24(S)-tetrol[c] + NADP+[c]	EC:1.1.1.50	ENSG00000198610				c	Bile acid biosynthesis	SBO:0000176		REACT_10044				PMID:11158055		3
	HMR_1743	R_843	5beta-cholestan-7alpha,24(S)-diol-3-one[c] + H+[c] + NADPH[c] => 5beta-cholestan-3alpha,7alpha,24(S)-triol[c] + NADP+[c]	EC:1.1.1.50	ENSG00000198610				c	Bile acid biosynthesis	SBO:0000176		REACT_10054				PMID:11158055		3
	HMR_1744	R_844	5beta-cholestan-3alpha,7alpha,12alpha,24(S)-tetrol[c] => 5beta-cholestan-3alpha,7alpha,12alpha,24(S)-tetrol[m]						m	Transport, mitochondrial	SBO:0000176		REACT_10015				PMID:12543708		3
	HMR_1745	R_845	5beta-cholestan-3alpha,7alpha,24(S)-triol[c] => 5beta-cholestan-3alpha,7alpha,24(S)-triol[m]						m	Transport, mitochondrial	SBO:0000176		REACT_10112				PMID:12543708		3
	HMR_1746	R_846	5beta-cholestan-3alpha,7alpha,12alpha,24(S)-tetrol[m] + H+[m] + NADPH[m] + O2[m] => 5beta-cholestan-3alpha,7alpha,12alpha,24(S),27-pentol[m] + H2O[m] + NADP+[m]	EC:1.14.13.15	ENSG00000135929				m	Bile acid biosynthesis	SBO:0000176		REACT_10104				PMID:1708392;PMID:2019602;PMID:9660774		3
	HMR_1747	R_847	5beta-cholestan-3alpha,7alpha,24(S)-triol[m] + H+[m] + NADPH[m] + O2[m] => 5beta-cholestan-3alpha,7alpha,24(S),27-tetrol[m] + H2O[m] + NADP+[m]	EC:1.14.13.15	ENSG00000135929				m	Bile acid biosynthesis	SBO:0000176		REACT_10096				PMID:1708392;PMID:2019602;PMID:9660774		3
	HMR_1748	R_848	5beta-cholestan-3alpha,7alpha,12alpha,24(S),27-pentol[m] + NADPH[m] + O2[m] => 3alpha,7alpha,12alpha,24(S)-tetrahydroxy-5beta-cholestan-27-al[m] + H+[m] + H2O[m] + NADP+[m]	EC:1.14.13.15	ENSG00000135929				m	Bile acid biosynthesis	SBO:0000176		REACT_10042				PMID:1708392;PMID:9660774		3
	HMR_1749	R_849	5beta-cholestan-3alpha,7alpha,24(S),27-tetrol[m] + NADPH[m] + O2[m] => 3alpha,7alpha,24(S)-trihydroxy-5beta-cholestan-27-al[m] + H+[m] + H2O[m] + NADP+[m]	EC:1.14.13.15	ENSG00000135929				m	Bile acid biosynthesis	SBO:0000176		REACT_9976				PMID:1708392;PMID:9660774		3
	HMR_1750	R_850	3alpha,7alpha,12alpha,24(S)-tetrahydroxy-5beta-cholestan-27-al[m] + 3 H+[m] + NADPH[m] + O2[m] => H2O[m] + NADP+[m] + tetraHCA[m]	EC:1.14.13.15	ENSG00000135929				m	Bile acid biosynthesis	SBO:0000176		REACT_10100				PMID:1708392;PMID:9660774		3
	HMR_1751	R_851	3alpha,7alpha,24(S)-trihydroxy-5beta-cholestan-27-al[m] + H+[m] + NADPH[m] + O2[m] => 3,7,24THCA[m] + H2O[m] + NADP+[m]	EC:1.14.13.15	ENSG00000135929				m	Bile acid biosynthesis	SBO:0000176		REACT_9988				PMID:1708392;PMID:9660774		3
	HMR_1752	R_852	tetraHCA[m] => tetraHCA[c]						m	Transport, mitochondrial	SBO:0000176		REACT_10073				PMID:12543708		3
	HMR_1753	R_853	3,7,24THCA[m] => 3,7,24THCA[c]						m	Transport, mitochondrial	SBO:0000176		REACT_9992				PMID:12543708		3
	HMR_1754	R_854	ATP[c] + CoA[c] + tetraHCA[c] => 25(R)TetraHCA-CoA[c] + AMP[c] + H2O[c] + PPi[c]	EC:6.2.1.7	ENSG00000083807;ENSG00000140284				c	Bile acid biosynthesis	SBO:0000176		REACT_10000				PMID:10479480;PMID:10749848;PMID:11980911		3
	HMR_1756	R_855	3,7,24THCA[c] + ATP[c] + CoA[c] + 2 H+[c] => 3,7,24THCA-CoA[c] + AMP[c] + H2O[c] + PPi[c]	EC:6.2.1.7	ENSG00000083807;ENSG00000140284				c	Bile acid biosynthesis	SBO:0000176		REACT_10087				PMID:10479480;PMID:10749848;PMID:11980911		3
	HMR_1758	R_856	25(R)TetraHCA-CoA[c] => 25(R)TetraHCA-CoA[p]						p	Transport, peroxisomal	SBO:0000176		REACT_10121				PMID:12543708		3
	HMR_1759	R_857	3,7,24THCA-CoA[c] => 3,7,24THCA-CoA[p]						p	Transport, peroxisomal	SBO:0000176		REACT_10118				PMID:12543708		3
	HMR_1760	R_858	25(R)TetraHCA-CoA[p] => (24R,25R)3alpha,7alpha,12alpha,24-tetrahydroxy-5beta-cholestanoyl-CoA[p]	EC:5.1.99.4	ENSG00000242110				p	Bile acid biosynthesis	SBO:0000176		REACT_10132				PMID:7649182;PMID:11060344;PMID:10655068		3
	HMR_1761	R_859	3,7,24THCA-CoA[p] => (24R,25R)3alpha,7alpha,24-trihydroxy-5beta-cholestanoyl-CoA[p]	EC:5.1.99.4	ENSG00000242110				p	Bile acid biosynthesis	SBO:0000176		REACT_9964				PMID:7649182;PMID:11060344;PMID:10655068		3
	HMR_1762	R_860	H+[m] + NADPH[m] + O2[m] + cholesterol[m] => 27-hydroxycholesterol[m] + H2O[m] + NADP+[m]	EC:1.14.13.15	ENSG00000135929				m	Bile acid biosynthesis	SBO:0000176		REACT_9953				PMID:1708392		3
	HMR_1764	R_861	27-hydroxycholesterol[c] <=> 27-hydroxycholesterol[m]						m	Transport, mitochondrial	SBO:0000176								3
	HMR_1765	R_862	27-hydroxycholesterol[c] + H+[c] + NADPH[c] + O2[c] => H2O[c] + NADP+[c] + cholest-5-ene-3beta,7alpha,27-triol[c]	EC:1.14.13.100	ENSG00000172817				c	Bile acid biosynthesis	SBO:0000176		REACT_9994				PMID:10588945		3
	HMR_1766	R_863	NAD+[c] + cholest-5-ene-3beta,7alpha,27-triol[c] => 4-cholesten-7alpha,27-diol-3-one[c] + H+[c] + NADH[c]	EC:1.1.1.181	ENSG00000099377				c	Bile acid biosynthesis	SBO:0000176		REACT_10115				PMID:12679481;PMID:11067870		3
	HMR_1767	R_864	4-cholesten-7alpha,27-diol-3-one[c] + H+[c] + NADPH[c] + O2[c] => 4-cholesten-7alpha,12alpha,27-triol-3-one[c] + H2O[c] + NADP+[c]	EC:1.14.13.95	ENSG00000180432				c	Bile acid biosynthesis	SBO:0000176		REACT_10028				PMID:10051404		3
	HMR_1768	R_865	4-cholesten-7alpha,12alpha,27-triol-3-one[c] + H+[c] + NADPH[c] => 5beta-cholestan-7alpha,12alpha,27-triol-3-one[c] + NADP+[c]	EC:1.3.1.3	ENSG00000122787				c	Bile acid biosynthesis	SBO:0000176		REACT_10018				PMID:7508385		3
	HMR_1769	R_866	4-cholesten-7alpha,27-diol-3-one[c] + H+[c] + NADPH[c] => 5beta-cholestan-7alpha,27-diol-3-one[c] + NADP+[c]	EC:1.3.1.3	ENSG00000122787				c	Bile acid biosynthesis	SBO:0000176		REACT_10102				PMID:7508385		3
	HMR_1770	R_867	5beta-cholestan-7alpha,12alpha,27-triol-3-one[c] + H+[c] + NADPH[c] => 5beta-cholestane-3alpha,7alpha,12alpha,26-tetrol[c] + NADP+[c]	EC:1.1.1.50	ENSG00000198610				c	Bile acid biosynthesis	SBO:0000176		REACT_10038				PMID:11158055		3
	HMR_1771	R_868	5beta-cholestan-7alpha,27-diol-3-one[c] + H+[c] + NADPH[c] => 5beta-cholestane-3alpha,7alpha,26-triol[c] + NADP+[c]	EC:1.1.1.50	ENSG00000198610				c	Bile acid biosynthesis	SBO:0000176		REACT_10008				PMID:11158055		3
	HMR_1774	R_869	5beta-cholestane-3alpha,7alpha,26-triol[c] => 5beta-cholestane-3alpha,7alpha,26-triol[m]						m	Transport, mitochondrial	SBO:0000176	r1020	REACT_10080				PMID:12543708		3
	HMR_1784	R_870	H+[m] + NADPH[m] + O2[m] + cholesterol[m] => 26-hydroxycholesterol[m] + H2O[m] + NADP+[m]	EC:1.14.99.38	ENSG00000138135				m	Bile acid biosynthesis	SBO:0000176		REACT_10030				PMID:9852097		3
	HMR_1790	R_871	26-hydroxycholesterol[m] + NADP+[m] <=> 3beta-hydroxy-5-cholestenal[m] + H+[m] + NADPH[m]	EC:1.14.13.15	ENSG00000135929				m	Bile acid biosynthesis	SBO:0000176				RE1827M		PMID:9660774		3
	HMR_1792	R_872	3beta-hydroxy-5-cholestenal[m] + H2O[m] + NADP+[m] <=> 3beta-hydroxy-5-cholestene-27-oate[m] + H+[m] + NADPH[m]	EC:1.14.13.15	ENSG00000135929				m	Bile acid biosynthesis	SBO:0000176				RE1830M		PMID:9660774		3
	HMR_1794	R_873	3beta-hydroxy-5-cholestene-27-oate[m] + H+[m] + NADPH[m] + O2[m] => 3beta,7alpha-dihydroxy-5-cholestenoate[m] + H2O[m] + NADP+[m]	EC:1.14.13.15	ENSG00000135929				m	Bile acid biosynthesis	SBO:0000176				RE1828M		PMID:9660774		3
	HMR_1796	R_874	3beta,7alpha-dihydroxy-5-cholestenoate[m] + NADP+[m] => 7alpha-hydroxy-3-oxo-4-cholestenoic acid[m] + H+[m] + NADPH[m]	EC:1.14.13.15	ENSG00000135929				m	Bile acid biosynthesis	SBO:0000176				RE1829M		PMID:9660774		3
	HMR_1798	R_875	26-hydroxycholesterol[m] + H+[m] + NADPH[m] + O2[m] => H2O[m] + NADP+[m] + cholest-5-ene-3beta,7alpha,27-triol[m]	EC:1.14.13.-	ENSG00000130649;ENSG00000135929				m	Bile acid biosynthesis	SBO:0000176				RE1803R		PMID:11181760;PMID:11067870;PMID:11454857		3
	HMR_1800	R_876	NADPH[m] + O2[m] + cholest-5-ene-3beta,7alpha,27-triol[m] => 3beta,7alpha-dihydroxy-5-cholestenoate[m] + H+[m] + H2O[m] + NADP+[m]	EC:1.14.13.15	ENSG00000135929				m	Bile acid biosynthesis	SBO:0000176				RE2632M		PMID:9660774		3
	HMR_1802	R_877	5beta-cholestan-3alpha,7alpha,12alpha-triol[m] + H+[m] + NADPH[m] + O2[m] <=> 5beta-cholestane-3alpha,7alpha,12alpha,27-tetraol[m] + H2O[m] + NADP+[m]	EC:1.14.13.-	ENSG00000130649;ENSG00000135929				m	Bile acid biosynthesis	SBO:0000176				RE1805M		PMID:9660774;PMID:9660774;PMID:9210654		3
	HMR_1803	R_878	3alpha,7alpha,12alpha-trihydroxy-5beta-cholestan-26-al[c] + H+[c] + NADH[c] <=> 5beta-cholestane-3alpha,7alpha,12alpha,27-tetraol[c] + NAD+[c]	EC:1.14.13.15	ENSG00000135929				c	Bile acid biosynthesis	SBO:0000176				RE2625C		PMID:9660774		3
	HMR_1804	R_879	5beta-cholestane-3alpha,7alpha,12alpha,27-tetraol[c] + H+[c] + NADPH[c] + O2[c] => 5beta-cholestane-3alpha,7alpha,12alpha,27,27-pentaol[c] + H2O[c] + NADP+[c]	EC:1.14.13.-	ENSG00000130649;ENSG00000135929				c	Bile acid biosynthesis	SBO:0000176				RE3251C		PMID:9210654;PMID:9660774		3
	HMR_1805	R_880	5beta-cholestane-3alpha,7alpha,12alpha,27-tetraol[m] + H+[m] + NADPH[m] + O2[m] => 5beta-cholestane-3alpha,7alpha,12alpha,27,27-pentaol[m] + H2O[m] + NADP+[m]	EC:1.14.13.-	ENSG00000130649;ENSG00000135929				m	Bile acid biosynthesis	SBO:0000176				RE3251M		PMID:9210654;PMID:9660774		3
	HMR_1806	R_881	3alpha,7alpha,12alpha-trihydroxy-5beta-cholestan-27-al[m] + H+[m] + NADH[m] <=> 5beta-cholestane-3alpha,7alpha,12alpha,27-tetraol[m] + NAD+[m]	EC:1.14.13.15	ENSG00000135929				m	Bile acid biosynthesis	SBO:0000176				RE2625M		PMID:9660774		3
	HMR_1807	R_882	3alpha,7alpha,12alpha-trihydroxy-5beta-cholestan-27-al[m] + H2O[m] <=> 5beta-cholestane-3alpha,7alpha,12alpha,27,27-pentaol[m]	EC:1.14.13.15	ENSG00000135929				m	Bile acid biosynthesis	SBO:0000176				RE3252C		PMID:9210654;PMID:9660774		3
	HMR_1809	R_883	5beta-cholestan-3alpha,7alpha,12alpha-triol[c] <=> 5beta-cholestan-3alpha,7alpha,12alpha-triol[r]						r	Transport, endoplasmic reticular	SBO:0000185					XOLTRIOLtm			3
	HMR_1810	R_884	5beta-cholestan-3alpha,7alpha,12alpha-triol[r] + H+[r] + NADPH[r] + O2[r] => 5beta-cholestane-3alpha,7alpha,12alpha,25-tetrol[r] + H2O[r] + NADP+[r]	EC:1.14.13.67	ENSG00000160868				r	Bile acid biosynthesis	SBO:0000176				RE1806R		PMID:11454857;PMID:9931427;PMID:10706592		3
	HMR_1811	R_885	5beta-cholestane-3alpha,7alpha,12alpha,25-tetrol[r] + H+[r] + NADPH[r] + O2[r] => 5beta-cholestane-3alpha,7alpha,12alpha,24s,25-pentol[r] + H2O[r] + NADP+[r]	EC:1.14.13.15	ENSG00000135929				r	Bile acid biosynthesis	SBO:0000176				RE1808R		PMID:11454857		3
	HMR_1813	R_886	3alpha,7alpha,12alpha,25-tetrahydroxy-5beta-cholestane-24-one[r] + H+[r] + NADPH[r] <=> 5beta-cholestane-3alpha,7alpha,12alpha,24s,25-pentol[r] + NADP+[r]	EC:1.1.1.-	ENSG00000087076;ENSG00000099377;ENSG00000100867;ENSG00000109854;ENSG00000112474;ENSG00000121039;ENSG00000138400;ENSG00000139988;ENSG00000145439;ENSG00000159692;ENSG00000160439;ENSG00000164039;ENSG00000167733;ENSG00000170426;ENSG00000170786;ENSG00000176387;ENSG00000183921;ENSG00000184860;ENSG00000186153;ENSG00000187134;ENSG00000196326;ENSG00000197894;ENSG00000198074;ENSG00000198189;ENSG00000198610…				r	Bile acid biosynthesis	SBO:0000176				RE2633R		PMID:9931427;PMID:10706592		3
	HMR_1841	R_887	AMP[c] + PPi[c] + taurolithocholate[c] <=> ATP[c] + lithocholate[c] + taurine[c]	EC:6.2.1.-;EC:2.3.1.65	ENSG00000136881				c	Bile acid biosynthesis	SBO:0000176				RE2637C		PMID:11980911;PMID:11980911		3
	HMR_1843	R_888	PAPS[c] + taurolithocholate[c] <=> PAP[c] + sulfotaurolithocholate[c]	EC:2.8.2.14	ENSG00000105398				c	Bile acid biosynthesis	SBO:0000176			R03987					3
	HMR_1844	R_889	AMP[c] + PPi[c] + glycolithocholate[c] <=> ATP[c] + glycine[c] + lithocholate[c]	EC:6.2.1.-;EC:2.3.1.65	ENSG00000136881				c	Bile acid biosynthesis	SBO:0000176				RE2638C		PMID:11980911;PMID:11980911		3
	HMR_1846	R_890	PAPS[c] + glycolithocholate[c] => H+[c] + PAP[c] + sulfoglycolithocholate[c]	EC:2.8.2.14	ENSG00000105398				c	Bile acid biosynthesis	SBO:0000176								3
	HMR_1847	R_891	H+[c] + H2O[c] + sulfoglycolithocholate[c] => glycolithocholate[c] + sulfate[c]	EC:3.1.6.2	ENSG00000101846				c	Bile acid recycling	SBO:0000176						PMID:1606923;PMID:10049998		3
	HMR_1864	R_892	2 Na+[s] + chenodiol[s] => 2 Na+[c] + chenodiol[c]	TCDB:2.A.28.1.1	ENSG00000100652;ENSG00000125255				s	Bile acid recycling	SBO:0000176	r1495					PMID:11076396;PMID:11819755;PMID:17404808;PMID:6384004		3
	HMR_1896	R_893	ATP[c] + H2O[c] + bilirubin-bisglucuronoside[c] => ADP[c] + Pi[c] + bilirubin-bisglucuronoside[s]	TCDB:3.A.1.208.2;TCDB:3.A.1.208.9;TCDB:3.A.1.208.7	ENSG00000023839;ENSG00000103222				s	Bile acid recycling	SBO:0000176	r0814				BILDGLCURte	PMID:16983557;PMID:;PMID:16847695		3
	HMR_1898	R_894	HCO3-[c] + glutathionyl-leukotriene C4[c] + noradrenaline[s] <=> HCO3-[s] + glutathionyl-leukotriene C4[s] + noradrenaline[c]	TCDB:2.A.60.1.14	ENSG00000021488;ENSG00000084453;ENSG00000111700				s	Transport, extracellular	SBO:0000185	r2485					PMID:14579113		3
	HMR_1899	R_895	HCO3-[c] + S-glutathionyl-2-4-dinitrobenzene[c] + noradrenaline[s] <=> HCO3-[s] + S-glutathionyl-2-4-dinitrobenzene[s] + noradrenaline[c]	TCDB:2.A.60.1.14	ENSG00000021488;ENSG00000084453;ENSG00000111700				s	Transport, extracellular	SBO:0000185	r2486					PMID:14579113		3
	HMR_1900	R_896	HCO3-[c] + S-glutathionyl-ethacrynic acid[c] + noradrenaline[s] <=> HCO3-[s] + S-glutathionyl-ethacrynic acid[s] + noradrenaline[c]	TCDB:2.A.60.1.14	ENSG00000021488;ENSG00000084453;ENSG00000111700				s	Transport, extracellular	SBO:0000185	r2487					PMID:14579113		3
	HMR_1907	R_897	HCO3-[c] + dopamine[s] + glutathionyl-leukotriene C4[c] <=> HCO3-[s] + dopamine[c] + glutathionyl-leukotriene C4[s]	TCDB:2.A.60.1.14	ENSG00000021488;ENSG00000084453;ENSG00000111700				s	Transport, extracellular	SBO:0000185	r2494					PMID:14579113		3
	HMR_1908	R_898	HCO3-[c] + S-glutathionyl-2-4-dinitrobenzene[c] + dopamine[s] <=> HCO3-[s] + S-glutathionyl-2-4-dinitrobenzene[s] + dopamine[c]	TCDB:2.A.60.1.14	ENSG00000021488;ENSG00000084453;ENSG00000111700				s	Transport, extracellular	SBO:0000185	r2495					PMID:14579113		3
	HMR_1909	R_899	HCO3-[c] + S-glutathionyl-ethacrynic acid[c] + dopamine[s] <=> HCO3-[s] + S-glutathionyl-ethacrynic acid[s] + dopamine[c]	TCDB:2.A.60.1.14	ENSG00000021488;ENSG00000084453;ENSG00000111700				s	Transport, extracellular	SBO:0000185	r2496					PMID:14579113		3
	HMR_1913	R_900	2 ATP[c] + 2 H2O[c] + sulfate[c] => 2 ADP[c] + 2 Pi[c] + sulfate[s]						s	Transport, extracellular	SBO:0000185	r1162					PMID:15297262		3
	HMR_1914	R_901	HCO3-[c] + sulfate[s] => HCO3-[s] + sulfate[c]	TCDB:2.A.53.2.2	ENSG00000145217				s	Transport, extracellular	SBO:0000185	r2439					PMID:12759755		3
	HMR_1915	R_902	cholesterol[c] <=> cholesterol[m]						m	Transport, mitochondrial	SBO:0000185								3
	HMR_1916	R_903	cholesterol[c] <=> cholesterol[g]		ENSG00000115677;ENSG00000141458				g	Transport, Golgi apparatus	SBO:0000185				RT0168				3
	HMR_1917	R_904	cholesterol[c] <=> cholesterol[l]		ENSG00000115677;ENSG00000141458				l	Transport, lysosomal	SBO:0000185	r1052			RT0169				3
	HMR_1960	R_905	17alpha-hydroxypregnenolone[r] + H+[r] + NADPH[r] + O2[r] <=> H2O[r] + NADP+[r] + acetate[r] + dehydroepiandrosterone[r]	EC:1.14.99.-	ENSG00000148795;ENSG00000197580				r	Androgen metabolism	SBO:0000176				RE1134R		PMID:7578007;PMID:10049998;PMID:7578007;PMID:10049998		3
	HMR_1968	R_906	NAD+[r] + dehydroepiandrosterone[r] => 5-androstene-3,17-dione[r] + H+[r] + NADH[r]	EC:1.1.1.145	ENSG00000203857;ENSG00000203859				r	Androgen metabolism	SBO:0000176								3
	HMR_1969	R_907	PAPS[c] + dehydroepiandrosterone[c] => PAP[c] + dehydroepiandrosterone sulfate[c]	EC:2.8.2.4	ENSG00000109193				c	Androgen metabolism	SBO:0000176				RE1133C		PMID:7589785;PMID:10049998		3
	HMR_1971	R_908	5-androstene-3,17-dione[r] + H+[r] + NAD+[r] => 4-androstene-3,17-dione[r] + NADH[r]	EC:5.3.3.1	ENSG00000203857;ENSG00000203859				r	Androgen metabolism	SBO:0000176						PMID:2243100;PMID:9536209		3
	HMR_1973	R_909	4-androstene-3,17-dione[c] + H+[c] + NADPH[c] => NADP+[c] + testosterone[c]	EC:1.1.1.62;EC:1.1.1.64	ENSG00000025423;ENSG00000086696;ENSG00000099251;ENSG00000108786;ENSG00000112474;ENSG00000130948;ENSG00000132196;ENSG00000149084;ENSG00000196139;ENSG00000198189;ENSG00000204228;ENSG00000225312;ENSG00000228357;ENSG00000228712;ENSG00000232357				c	Androgen metabolism	SBO:0000176		REACT_9948		RE2766C		PMID:2197970;PMID:8547185;PMID:8075637;PMID:9536209;PMID:10049998		3
	HMR_1974	R_910	4-androstene-3,17-dione[r] + H+[r] + NADPH[r] => NADP+[r] + testosterone[r]	EC:1.1.1.62;EC:1.1.1.64	ENSG00000025423;ENSG00000086696;ENSG00000099251;ENSG00000108786;ENSG00000112474;ENSG00000130948;ENSG00000132196;ENSG00000149084;ENSG00000196139;ENSG00000198189;ENSG00000204228;ENSG00000225312;ENSG00000228357;ENSG00000228712;ENSG00000232357				r	Androgen metabolism	SBO:0000176				RE2766R		PMID:10049998		3
	HMR_1987	R_911	17alpha-hydroxyprogesterone[r] + H+[r] + NADPH[r] + O2[r] <=> 4-androstene-3,17-dione[r] + H2O[r] + NADP+[r] + acetate[r]	EC:1.14.99.-	ENSG00000148795;ENSG00000197580				r	Glucocorticoid biosynthesis	SBO:0000176				RE1096R		PMID:7578007;PMID:10049998;PMID:10049998;PMID:7578007		3
	HMR_2	R_912	12-keto-LTB4[m] <=> 12-keto-LTB4[c]						m	Transport, mitochondrial	SBO:0000185								3
	HMR_2014	R_913	4-androstene-3,17-dione[c] + H+[c] + NADPH[c] <=> 5alpha-androstane-3,17-dione[c] + NADP+[c]	EC:1.3.1.3;EC:1.3.99.6	ENSG00000122787				c	Androgen metabolism	SBO:0000176			R01835	R01835C				3
	HMR_2015	R_914	4-androstene-3,17-dione[r] + H+[r] + NADPH[r] <=> 5alpha-androstane-3,17-dione[r] + NADP+[r]	EC:1.3.1.22	ENSG00000049319;ENSG00000128039;ENSG00000145545				r	Androgen metabolism	SBO:0000176			R01834	R01834C				3
	HMR_2016	R_915	5alpha-androstane-3,17-dione[c] + H+[c] + NADH[c] => NAD+[c] + androsterone[c]	EC:1.1.1.209;EC:1.1.1.213;EC:1.1.1.50	ENSG00000151632;ENSG00000187134;ENSG00000196139;ENSG00000198610				c	Androgen metabolism	SBO:0000176			R02476	R02476C				3
	HMR_2017	R_916	5alpha-androstane-3,17-dione[r] + H+[r] + NADH[r] => NAD+[r] + androsterone[r]	EC:1.1.1.209;EC:1.1.1.213;EC:1.1.1.50	ENSG00000151632;ENSG00000187134;ENSG00000196139;ENSG00000198610				r	Androgen metabolism	SBO:0000176			R02476	R02476C				3
	HMR_2018	R_917	5alpha-androstane-3,17-dione[c] + H+[c] + NADPH[c] => NADP+[c] + androsterone[c]	EC:1.1.1.209;EC:1.1.1.213;EC:1.1.1.50	ENSG00000151632;ENSG00000187134;ENSG00000196139;ENSG00000198610				c	Androgen metabolism	SBO:0000176			R02477	R02477C				3
	HMR_2019	R_918	5alpha-androstane-3,17-dione[r] + H+[r] + NADPH[r] => NADP+[r] + androsterone[r]	EC:1.1.1.209;EC:1.1.1.213;EC:1.1.1.50	ENSG00000151632;ENSG00000187134;ENSG00000196139;ENSG00000198610				r	Androgen metabolism	SBO:0000176			R02477	R02477C				3
	HMR_2029	R_919	2 H+[c] + O2[c] + testosterone[c] => 19-hydroxytestosterone[c] + H2O[c]	EC:1.14.14.1	CYP3A;ENSG00000021461;ENSG00000100197;ENSG00000106258;ENSG00000108242;ENSG00000130649;ENSG00000134716;ENSG00000137869;ENSG00000138061;ENSG00000138109;ENSG00000138115;ENSG00000140465;ENSG00000140505;ENSG00000142973;ENSG00000155016;ENSG00000160868;ENSG00000160870;ENSG00000165841;ENSG00000167600;ENSG00000171903;ENSG00000186160;ENSG00000186204;ENSG00000186377;ENSG00000186526;ENSG00000197408;ENSG00000…				c	Estrogen metabolism	SBO:0000176								3
	HMR_2030	R_920	19-hydroxytestosterone[c] + 2 H+[c] + O2[c] => 19-oxo-testosterone[c] + 2 H2O[c]	EC:1.14.14.1	CYP3A;ENSG00000021461;ENSG00000100197;ENSG00000106258;ENSG00000108242;ENSG00000130649;ENSG00000134716;ENSG00000137869;ENSG00000138061;ENSG00000138109;ENSG00000138115;ENSG00000140465;ENSG00000140505;ENSG00000142973;ENSG00000155016;ENSG00000160868;ENSG00000160870;ENSG00000165841;ENSG00000167600;ENSG00000171903;ENSG00000186160;ENSG00000186204;ENSG00000186377;ENSG00000186526;ENSG00000197408;ENSG00000…				c	Estrogen metabolism	SBO:0000176								3
	HMR_2031	R_921	19-oxo-testosterone[c] + 2 H+[c] + O2[c] => H2O[c] + estradiol-17beta[c] + formate[c]	EC:1.14.14.1	CYP3A;ENSG00000021461;ENSG00000100197;ENSG00000106258;ENSG00000108242;ENSG00000130649;ENSG00000134716;ENSG00000137869;ENSG00000138061;ENSG00000138109;ENSG00000138115;ENSG00000140465;ENSG00000140505;ENSG00000142973;ENSG00000155016;ENSG00000160868;ENSG00000160870;ENSG00000165841;ENSG00000167600;ENSG00000171903;ENSG00000186160;ENSG00000186204;ENSG00000186377;ENSG00000186526;ENSG00000197408;ENSG00000…				c	Estrogen metabolism	SBO:0000176								3
	HMR_2032	R_922	4-androstene-3,17-dione[c] + 2 H+[c] + O2[c] => 19-hydroxyandrostenedione[c] + H2O[c]	EC:1.14.14.1	CYP3A;ENSG00000021461;ENSG00000100197;ENSG00000106258;ENSG00000108242;ENSG00000130649;ENSG00000134716;ENSG00000137869;ENSG00000138061;ENSG00000138109;ENSG00000138115;ENSG00000140465;ENSG00000140505;ENSG00000142973;ENSG00000155016;ENSG00000160868;ENSG00000160870;ENSG00000165841;ENSG00000167600;ENSG00000171903;ENSG00000186160;ENSG00000186204;ENSG00000186377;ENSG00000186526;ENSG00000197408;ENSG00000…				c	Estrogen metabolism	SBO:0000176								3
	HMR_2033	R_923	19-hydroxyandrostenedione[c] + 2 H+[c] + O2[c] => 19-oxoandrostenedione[c] + 2 H2O[c]	EC:1.14.14.1	CYP3A;ENSG00000021461;ENSG00000100197;ENSG00000106258;ENSG00000108242;ENSG00000130649;ENSG00000134716;ENSG00000137869;ENSG00000138061;ENSG00000138109;ENSG00000138115;ENSG00000140465;ENSG00000140505;ENSG00000142973;ENSG00000155016;ENSG00000160868;ENSG00000160870;ENSG00000165841;ENSG00000167600;ENSG00000171903;ENSG00000186160;ENSG00000186204;ENSG00000186377;ENSG00000186526;ENSG00000197408;ENSG00000…				c	Estrogen metabolism	SBO:0000176								3
	HMR_2034	R_924	19-oxoandrostenedione[c] + 2 H+[c] + O2[c] => H2O[c] + estrone[c] + formate[c]	EC:1.14.14.1	CYP3A;ENSG00000021461;ENSG00000100197;ENSG00000106258;ENSG00000108242;ENSG00000130649;ENSG00000134716;ENSG00000137869;ENSG00000138061;ENSG00000138109;ENSG00000138115;ENSG00000140465;ENSG00000140505;ENSG00000142973;ENSG00000155016;ENSG00000160868;ENSG00000160870;ENSG00000165841;ENSG00000167600;ENSG00000171903;ENSG00000186160;ENSG00000186204;ENSG00000186377;ENSG00000186526;ENSG00000197408;ENSG00000…				c	Estrogen metabolism	SBO:0000176								3
	HMR_2036	R_925	H+[c] + NADPH[c] + estrone[c] => NADP+[c] + estradiol-17beta[c]	EC:1.1.1.62	ENSG00000025423;ENSG00000086696;ENSG00000099251;ENSG00000108786;ENSG00000112474;ENSG00000132196;ENSG00000149084;ENSG00000198189;ENSG00000204228;ENSG00000225312;ENSG00000228357;ENSG00000228712;ENSG00000232357				c	Estrogen metabolism	SBO:0000176		REACT_25243				PMID:19027824		3
	HMR_2039	R_926	estrone[c] <=> estrone[r]						r	Transport, endoplasmic reticular	SBO:0000185								3
	HMR_2041	R_927	H+[c] + NADPH[r] + estrone[r] => NADP+[r] + estradiol-17beta[r]	EC:1.1.1.62;EC:1.1.1.64	ENSG00000025423;ENSG00000086696;ENSG00000099251;ENSG00000108786;ENSG00000112474;ENSG00000132196;ENSG00000149084;ENSG00000198189;ENSG00000204228;ENSG00000225312;ENSG00000228357;ENSG00000228712;ENSG00000232357				r	Steroid metabolism	SBO:0000176						PMID:19027824		3
	HMR_2042	R_928	H+[c] + NADPH[c] + O2[c] + estradiol-17beta[c] => 2-hydroxyestradiol-17beta[c] + H2O[c] + NADP+[c]	EC:1.14.14.1	CYP3A;ENSG00000021461;ENSG00000100197;ENSG00000106258;ENSG00000108242;ENSG00000130649;ENSG00000134716;ENSG00000137869;ENSG00000138061;ENSG00000138109;ENSG00000138115;ENSG00000140465;ENSG00000140505;ENSG00000142973;ENSG00000155016;ENSG00000160868;ENSG00000160870;ENSG00000165841;ENSG00000167600;ENSG00000171903;ENSG00000186160;ENSG00000186204;ENSG00000186377;ENSG00000186526;ENSG00000197408;ENSG00000…				c	Estrogen metabolism	SBO:0000176				RE3013C		PMID:9380738		3
	HMR_2043	R_929	H+[r] + NADPH[r] + O2[r] + estradiol-17beta[r] => 2-hydroxyestradiol-17beta[r] + H2O[r] + NADP+[r]	EC:1.14.14.1	CYP3A;ENSG00000021461;ENSG00000100197;ENSG00000106258;ENSG00000108242;ENSG00000130649;ENSG00000134716;ENSG00000137869;ENSG00000138061;ENSG00000138109;ENSG00000138115;ENSG00000140465;ENSG00000140505;ENSG00000142973;ENSG00000155016;ENSG00000160868;ENSG00000160870;ENSG00000165841;ENSG00000167600;ENSG00000171903;ENSG00000186160;ENSG00000186204;ENSG00000186377;ENSG00000186526;ENSG00000197408;ENSG00000…				r	Estrogen metabolism	SBO:0000176				RE3013R		PMID:9380738		3
	HMR_2044	R_930	2-hydroxy-3-methoxy-17beta-estradiol[c] + SAH[c] <=> 2-hydroxyestradiol-17beta[c] + SAM[c]	EC:2.1.1.6	ENSG00000093010;ENSG00000184154				c	Estrogen metabolism	SBO:0000176				RE1627C		PMID:9380738;PMID:11559542;PMID:9380738;PMID:11559542;PMID:11559542;PMID:9380738;PMID:9380738;PMID:11559542		3
	HMR_2045	R_931	2-hydroxyestradiol-17beta[c] + SAM[c] <=> 2-methoxyestradiol-17beta[c] + SAH[c]	EC:2.1.1.6	ENSG00000093010;ENSG00000184154				c	Estrogen metabolism	SBO:0000176				RE2386C		PMID:11559542		3
	HMR_2048	R_932	4-hydroxy-17beta-estradiol[c] + SAM[c] <=> 4-methoxy-17beta-estradiol[c] + SAH[c]	EC:2.1.1.6	ENSG00000093010;ENSG00000184154				c	Estrogen metabolism	SBO:0000176				RE1628C		PMID:9380738;PMID:11559542;PMID:11559542;PMID:11559542;PMID:11559542;PMID:9380738;PMID:9380738;PMID:9380738		3
	HMR_2052	R_933	4-hydroxyestrone[c] + SAM[c] <=> 4-methoxyestrone[c] + SAH[c]	EC:2.1.1.6	ENSG00000093010;ENSG00000184154				c	Estrogen metabolism	SBO:0000176				RE1629C		PMID:9380738;PMID:11559542;PMID:11559542;PMID:11559542;PMID:9380738;PMID:11559542;PMID:9380738;PMID:9380738		3
	HMR_2053	R_934	H+[c] + NADPH[c] + O2[c] + estrone[c] => 16alpha-hydroxyestrone[c] + H2O[c] + NADP+[c]	EC:1.14.14.1	CYP3A;ENSG00000021461;ENSG00000100197;ENSG00000106258;ENSG00000108242;ENSG00000130649;ENSG00000134716;ENSG00000137869;ENSG00000138061;ENSG00000138109;ENSG00000138115;ENSG00000140465;ENSG00000140505;ENSG00000142973;ENSG00000155016;ENSG00000160868;ENSG00000160870;ENSG00000165841;ENSG00000167600;ENSG00000171903;ENSG00000186160;ENSG00000186204;ENSG00000186377;ENSG00000186526;ENSG00000197408;ENSG00000…				c	Estrogen metabolism	SBO:0000176				RE2235C		PMID:12038704;PMID:10337002		3
	HMR_2054	R_935	H+[r] + NADPH[r] + O2[r] + estrone[r] => 16alpha-hydroxyestrone[r] + H2O[r] + NADP+[r]	EC:1.14.14.1	CYP3A;ENSG00000021461;ENSG00000100197;ENSG00000106258;ENSG00000108242;ENSG00000130649;ENSG00000134716;ENSG00000137869;ENSG00000138061;ENSG00000138109;ENSG00000138115;ENSG00000140465;ENSG00000140505;ENSG00000142973;ENSG00000155016;ENSG00000160868;ENSG00000160870;ENSG00000165841;ENSG00000167600;ENSG00000171903;ENSG00000186160;ENSG00000186204;ENSG00000186377;ENSG00000186526;ENSG00000197408;ENSG00000…				r	Estrogen metabolism	SBO:0000176				RE2235R		PMID:12038704;PMID:10337002		3
	HMR_2057	R_936	H+[r] + NADPH[r] + O2[r] + estrone[r] => 2-hydroxyestrone[r] + H2O[r] + NADP+[r]	EC:1.14.13.67	ENSG00000160868				r	Estrogen metabolism	SBO:0000176				RE1587R		PMID:9380738;PMID:1449532;PMID:9380738;PMID:1449532;PMID:9380738;PMID:1449532;PMID:9380738;PMID:1449532		3
	HMR_2058	R_937	2-hydroxyestrone[c] + SAM[c] <=> 2-methoxyestrone[c] + SAH[c]	EC:2.1.1.6	ENSG00000093010;ENSG00000184154				c	Estrogen metabolism	SBO:0000176				RE1630C		PMID:11559542;PMID:9380738;PMID:11559542;PMID:9380738;PMID:9380738;PMID:11559542;PMID:11559542;PMID:9380738		3
	HMR_2059	R_938	2-hydroxyestrone[r] + SAM[r] <=> 2-methoxyestrone[r] + SAH[r]	EC:2.1.1.6	ENSG00000093010;ENSG00000184154				r	Estrogen metabolism	SBO:0000176				RE1630R		PMID:11559542;PMID:9380738;PMID:11559542;PMID:9380738;PMID:9380738;PMID:11559542;PMID:11559542;PMID:9380738		3
	HMR_2060	R_939	2-hydroxy-3-methoxyestrone[c] + SAH[c] <=> 2-hydroxyestrone[c] + SAM[c]	EC:2.1.1.6	ENSG00000093010;ENSG00000184154				c	Estrogen metabolism	SBO:0000176				RE1631C		PMID:9380738;PMID:9380738;PMID:11559542;PMID:11559542;PMID:9380738;PMID:9380738;PMID:11559542;PMID:11559542		3
	HMR_2061	R_940	2-hydroxyestrone[c] + H2O2[c] <=> 2 H+[c] + H2O[c] + estrone-2,3-semiquinone[c]	EC:1.11.1.7;EC:1.11.1.8;EC:1.11.2.2	ENSG00000005381;ENSG00000115705;ENSG00000117592;ENSG00000167419;ENSG00000121053				c	Estrogen metabolism	SBO:0000176				RE1696C				3
	HMR_2063	R_941	2-hydroxyestrone[r] + H2O2[r] <=> 2 H+[r] + H2O[r] + estrone-2,3-semiquinone[r]	EC:1.11.1.7;EC:1.11.1.8;EC:1.11.2.2	ENSG00000005381;ENSG00000115705;ENSG00000117592;ENSG00000167419;ENSG00000121053				r	Estrogen metabolism	SBO:0000176				RE1696R				3
	HMR_2064	R_942	O2[c] + estrone-2,3-semiquinone[c] => O2-[c] + estrone-2,3-quinone[c]						c	Estrogen metabolism	SBO:0000176				RE1699C		PMID:9380738;PMID:9380738;PMID:9380738		3
	HMR_2065	R_943	estrone-2,3-quinone[c] <=> estrone-2,3-quinone[m]						m	Transport, mitochondrial	SBO:0000185								3
	HMR_2066	R_944	estrone-2,3-quinone[c] <=> estrone-2,3-quinone[r]						r	Transport, endoplasmic reticular	SBO:0000185								3
	HMR_2067	R_945	estrone-2,3-quinone[c] <=> estrone-2,3-quinone[p]						p	Transport, peroxisomal	SBO:0000185								3
	HMR_2068	R_946	2-hydroxyestrone-1-S-glutathione[c] <=> GSH[c] + estrone-2,3-quinone[c]	EC:2.5.1.18	ENSG00000008394;ENSG00000065621;ENSG00000084207;ENSG00000085871;ENSG00000099984;ENSG00000100577;ENSG00000133433;ENSG00000134184;ENSG00000134201;ENSG00000134202;ENSG00000143198;ENSG00000148834;ENSG00000163106;ENSG00000168765;ENSG00000170899;ENSG00000174156;ENSG00000182793;ENSG00000184674;ENSG00000197448;ENSG00000213366;ENSG00000243955;ENSG00000244067				c	Estrogen metabolism	SBO:0000176				RE1815C		PMID:9380738;PMID:12119004;PMID:12119004;PMID:12119004;PMID:12119004;PMID:9380738;PMID:9380738;PMID:9380738		3
	HMR_2069	R_947	2-hydroxyestrone-1-S-glutathione[m] <=> GSH[m] + estrone-2,3-quinone[m]	EC:2.5.1.18	ENSG00000008394;ENSG00000065621;ENSG00000084207;ENSG00000085871;ENSG00000099984;ENSG00000100577;ENSG00000133433;ENSG00000134184;ENSG00000134201;ENSG00000134202;ENSG00000143198;ENSG00000148834;ENSG00000163106;ENSG00000168765;ENSG00000170899;ENSG00000174156;ENSG00000182793;ENSG00000184674;ENSG00000197448;ENSG00000213366;ENSG00000243955;ENSG00000244067				m	Estrogen metabolism	SBO:0000176				RE1815M		PMID:9380738;PMID:12119004;PMID:12119004;PMID:12119004;PMID:12119004;PMID:9380738;PMID:9380738;PMID:9380738		3
	HMR_2070	R_948	2-hydroxyestrone-1-S-glutathione[r] <=> GSH[r] + estrone-2,3-quinone[r]	EC:2.5.1.18	ENSG00000008394;ENSG00000065621;ENSG00000084207;ENSG00000085871;ENSG00000099984;ENSG00000100577;ENSG00000133433;ENSG00000134184;ENSG00000134201;ENSG00000134202;ENSG00000143198;ENSG00000148834;ENSG00000163106;ENSG00000168765;ENSG00000170899;ENSG00000174156;ENSG00000182793;ENSG00000184674;ENSG00000197448;ENSG00000213366;ENSG00000243955;ENSG00000244067				r	Estrogen metabolism	SBO:0000176				RE1815R		PMID:9380738;PMID:12119004;PMID:12119004;PMID:12119004;PMID:12119004;PMID:9380738;PMID:9380738;PMID:9380738		3
	HMR_2071	R_949	2-hydroxyestrone-1-S-glutathione[p] <=> GSH[p] + estrone-2,3-quinone[p]	EC:2.5.1.18	ENSG00000008394;ENSG00000065621;ENSG00000084207;ENSG00000085871;ENSG00000099984;ENSG00000100577;ENSG00000133433;ENSG00000134184;ENSG00000134201;ENSG00000134202;ENSG00000143198;ENSG00000148834;ENSG00000163106;ENSG00000168765;ENSG00000170899;ENSG00000174156;ENSG00000182793;ENSG00000184674;ENSG00000197448;ENSG00000213366;ENSG00000243955;ENSG00000244067				p	Estrogen metabolism	SBO:0000176				RE1815X		PMID:9380738;PMID:12119004;PMID:12119004;PMID:12119004;PMID:12119004;PMID:9380738;PMID:9380738;PMID:9380738		3
	HMR_2072	R_950	2-hydroxyestrone-4-S-glutathione[c] <=> GSH[c] + estrone-2,3-quinone[c]	EC:2.5.1.18	ENSG00000008394;ENSG00000065621;ENSG00000084207;ENSG00000085871;ENSG00000099984;ENSG00000100577;ENSG00000133433;ENSG00000134184;ENSG00000134201;ENSG00000134202;ENSG00000143198;ENSG00000148834;ENSG00000163106;ENSG00000168765;ENSG00000170899;ENSG00000174156;ENSG00000182793;ENSG00000184674;ENSG00000197448;ENSG00000213366;ENSG00000243955;ENSG00000244067				c	Estrogen metabolism	SBO:0000176				RE2319C		PMID:9380738		3
	HMR_2073	R_951	2-hydroxyestrone-4-S-glutathione[m] <=> GSH[m] + estrone-2,3-quinone[m]	EC:2.5.1.18	ENSG00000008394;ENSG00000065621;ENSG00000084207;ENSG00000085871;ENSG00000099984;ENSG00000100577;ENSG00000133433;ENSG00000134184;ENSG00000134201;ENSG00000134202;ENSG00000143198;ENSG00000148834;ENSG00000163106;ENSG00000168765;ENSG00000170899;ENSG00000174156;ENSG00000182793;ENSG00000184674;ENSG00000197448;ENSG00000213366;ENSG00000243955;ENSG00000244067				m	Estrogen metabolism	SBO:0000176				RE2319M		PMID:9380738		3
	HMR_2074	R_952	2-hydroxyestrone-4-S-glutathione[r] <=> GSH[r] + estrone-2,3-quinone[r]	EC:2.5.1.18	ENSG00000008394;ENSG00000065621;ENSG00000084207;ENSG00000085871;ENSG00000099984;ENSG00000100577;ENSG00000133433;ENSG00000134184;ENSG00000134201;ENSG00000134202;ENSG00000143198;ENSG00000148834;ENSG00000163106;ENSG00000168765;ENSG00000170899;ENSG00000174156;ENSG00000182793;ENSG00000184674;ENSG00000197448;ENSG00000213366;ENSG00000243955;ENSG00000244067				r	Estrogen metabolism	SBO:0000176				RE2319R		PMID:9380738		3
	HMR_2075	R_953	2-hydroxyestrone-4-S-glutathione[p] <=> GSH[p] + estrone-2,3-quinone[p]	EC:2.5.1.18	ENSG00000008394;ENSG00000065621;ENSG00000084207;ENSG00000085871;ENSG00000099984;ENSG00000100577;ENSG00000133433;ENSG00000134184;ENSG00000134201;ENSG00000134202;ENSG00000143198;ENSG00000148834;ENSG00000163106;ENSG00000168765;ENSG00000170899;ENSG00000174156;ENSG00000182793;ENSG00000184674;ENSG00000197448;ENSG00000213366;ENSG00000243955;ENSG00000244067				p	Estrogen metabolism	SBO:0000176				RE2319X		PMID:9380738		3
	HMR_2076	R_954	4-hydroxyestrone[c] + H2O2[c] <=> 2 H+[c] + H2O[c] + estrone-3,4-semiquinone[c]	EC:1.11.1.7;EC:1.11.1.8;EC:1.11.2.2	ENSG00000005381;ENSG00000115705;ENSG00000117592;ENSG00000167419;ENSG00000121053				c	Estrogen metabolism	SBO:0000176				RE1695C				3
	HMR_2079	R_955	O2[c] + estrone-3,4-semiquinone[c] => O2-[c] + estrone-3,4-quinone[c]						c	Estrogen metabolism	SBO:0000176				RE1700C		PMID:9380738;PMID:9380738;PMID:9380738		3
	HMR_2080	R_956	estrone-3,4-quinone[c] <=> estrone-3,4-quinone[m]						m	Transport, mitochondrial	SBO:0000185								3
	HMR_2081	R_957	estrone-3,4-quinone[c] <=> estrone-3,4-quinone[r]						r	Transport, endoplasmic reticular	SBO:0000185								3
	HMR_2082	R_958	estrone-3,4-quinone[c] <=> estrone-3,4-quinone[p]						p	Transport, peroxisomal	SBO:0000185								3
	HMR_2083	R_959	4-hydroxyestrone-2-S-glutathione[c] <=> GSH[c] + estrone-3,4-quinone[c]	EC:2.5.1.18	ENSG00000008394;ENSG00000065621;ENSG00000084207;ENSG00000085871;ENSG00000099984;ENSG00000100577;ENSG00000133433;ENSG00000134184;ENSG00000134201;ENSG00000134202;ENSG00000143198;ENSG00000148834;ENSG00000163106;ENSG00000168765;ENSG00000170899;ENSG00000174156;ENSG00000182793;ENSG00000184674;ENSG00000197448;ENSG00000213366;ENSG00000243955;ENSG00000244067				c	Estrogen metabolism	SBO:0000176				RE1817C		PMID:9380738;PMID:12119004;PMID:12119004;PMID:12119004;PMID:9380738;PMID:12119004;PMID:9380738;PMID:9380738		3
	HMR_2084	R_960	4-hydroxyestrone-2-S-glutathione[m] <=> GSH[m] + estrone-3,4-quinone[m]	EC:2.5.1.18	ENSG00000008394;ENSG00000065621;ENSG00000084207;ENSG00000085871;ENSG00000099984;ENSG00000100577;ENSG00000133433;ENSG00000134184;ENSG00000134201;ENSG00000134202;ENSG00000143198;ENSG00000148834;ENSG00000163106;ENSG00000168765;ENSG00000170899;ENSG00000174156;ENSG00000182793;ENSG00000184674;ENSG00000197448;ENSG00000213366;ENSG00000243955;ENSG00000244067				m	Estrogen metabolism	SBO:0000176				RE1817M		PMID:9380738;PMID:12119004;PMID:12119004;PMID:12119004;PMID:9380738;PMID:12119004;PMID:9380738;PMID:9380738		3
	HMR_2085	R_961	4-hydroxyestrone-2-S-glutathione[r] <=> GSH[r] + estrone-3,4-quinone[r]	EC:2.5.1.18	ENSG00000008394;ENSG00000065621;ENSG00000084207;ENSG00000085871;ENSG00000099984;ENSG00000100577;ENSG00000133433;ENSG00000134184;ENSG00000134201;ENSG00000134202;ENSG00000143198;ENSG00000148834;ENSG00000163106;ENSG00000168765;ENSG00000170899;ENSG00000174156;ENSG00000182793;ENSG00000184674;ENSG00000197448;ENSG00000213366;ENSG00000243955;ENSG00000244067				r	Estrogen metabolism	SBO:0000176				RE1817R		PMID:9380738;PMID:12119004;PMID:12119004;PMID:12119004;PMID:9380738;PMID:12119004;PMID:9380738;PMID:9380738		3
	HMR_2086	R_962	4-hydroxyestrone-2-S-glutathione[p] <=> GSH[p] + estrone-3,4-quinone[p]	EC:2.5.1.18	ENSG00000008394;ENSG00000065621;ENSG00000084207;ENSG00000085871;ENSG00000099984;ENSG00000100577;ENSG00000133433;ENSG00000134184;ENSG00000134201;ENSG00000134202;ENSG00000143198;ENSG00000148834;ENSG00000163106;ENSG00000168765;ENSG00000170899;ENSG00000174156;ENSG00000182793;ENSG00000184674;ENSG00000197448;ENSG00000213366;ENSG00000243955;ENSG00000244067				p	Estrogen metabolism	SBO:0000176				RE1817X		PMID:9380738;PMID:12119004;PMID:12119004;PMID:12119004;PMID:9380738;PMID:12119004;PMID:9380738;PMID:9380738		3
	HMR_2087	R_963	4-hydroxy-17beta-estradiol[c] <=> 4-hydroxy-17beta-estradiol[l]						l	Transport, lysosomal	SBO:0000185				RT0718				3
	HMR_2088	R_964	17beta-estradiol-3,4-semiquinone[c] + 2 H2O[c] <=> 4-hydroxy-17beta-estradiol[c] + H2O2[c]	EC:1.11.1.7;EC:1.11.1.8;EC:1.11.2.2	ENSG00000005381;ENSG00000115705;ENSG00000117592;ENSG00000167419;ENSG00000121053				c	Estrogen metabolism	SBO:0000176				RE1698C				3
	HMR_2089	R_965	17beta-estradiol-3,4-semiquinone[l] + 2 H2O[l] <=> 4-hydroxy-17beta-estradiol[l] + H2O2[l]	EC:1.11.1.7;EC:1.11.1.8;EC:1.11.2.2	ENSG00000005381;ENSG00000115705;ENSG00000117592;ENSG00000167419;ENSG00000121053				l	Estrogen metabolism	SBO:0000176				RE1698L				3
	HMR_2090	R_966	17beta-estradiol-3,4-semiquinone[c] <=> 17beta-estradiol-3,4-semiquinone[l]						l	Transport, lysosomal	SBO:0000185				RT0815				3
	HMR_2091	R_967	17beta-estradiol-3,4-semiquinone[c] + O2[c] => 17beta-estradiol-3,4-quinone[c] + O2-[c]						c	Estrogen metabolism	SBO:0000176				RE1702C		PMID:9380738;PMID:9380738;PMID:9380738		3
	HMR_2092	R_968	17beta-estradiol-3,4-quinone[c] <=> 17beta-estradiol-3,4-quinone[r]						r	Transport, endoplasmic reticular	SBO:0000185				RT0809				3
	HMR_2093	R_969	17beta-estradiol-3,4-quinone[c] <=> 17beta-estradiol-3,4-quinone[p]						p	Transport, peroxisomal	SBO:0000185				RT0810				3
	HMR_2094	R_970	17beta-estradiol-3,4-quinone[c] + H+[c] <=> 17beta-estradiol-3,4-quinone[m] + H+[m]						m	Transport, mitochondrial	SBO:0000185				RT0811				3
	HMR_2095	R_971	17beta-estradiol-3,4-quinone[c] + GSH[c] <=> 4-hydroxy-17beta-estradiol-2-S-glutathione[c]	EC:2.5.1.18	ENSG00000008394;ENSG00000065621;ENSG00000084207;ENSG00000085871;ENSG00000099984;ENSG00000100577;ENSG00000133433;ENSG00000134184;ENSG00000134201;ENSG00000134202;ENSG00000143198;ENSG00000148834;ENSG00000163106;ENSG00000168765;ENSG00000170899;ENSG00000174156;ENSG00000182793;ENSG00000184674;ENSG00000197448;ENSG00000213366;ENSG00000243955;ENSG00000244067				c	Estrogen metabolism	SBO:0000176				RE1816C		PMID:12119004;PMID:9380738;PMID:9380738;PMID:12119004;PMID:9380738;PMID:12119004;PMID:9380738;PMID:12119004		3
	HMR_2096	R_972	17beta-estradiol-3,4-quinone[m] + GSH[m] <=> 4-hydroxy-17beta-estradiol-2-S-glutathione[m]	EC:2.5.1.18	ENSG00000008394;ENSG00000065621;ENSG00000084207;ENSG00000085871;ENSG00000099984;ENSG00000100577;ENSG00000133433;ENSG00000134184;ENSG00000134201;ENSG00000134202;ENSG00000143198;ENSG00000148834;ENSG00000163106;ENSG00000168765;ENSG00000170899;ENSG00000174156;ENSG00000182793;ENSG00000184674;ENSG00000197448;ENSG00000213366;ENSG00000243955;ENSG00000244067				m	Estrogen metabolism	SBO:0000176				RE1816M		PMID:12119004;PMID:9380738;PMID:9380738;PMID:12119004;PMID:9380738;PMID:12119004;PMID:9380738;PMID:12119004		3
	HMR_2097	R_973	17beta-estradiol-3,4-quinone[r] + GSH[r] <=> 4-hydroxy-17beta-estradiol-2-S-glutathione[r]	EC:2.5.1.18	ENSG00000008394;ENSG00000065621;ENSG00000084207;ENSG00000085871;ENSG00000099984;ENSG00000100577;ENSG00000133433;ENSG00000134184;ENSG00000134201;ENSG00000134202;ENSG00000143198;ENSG00000148834;ENSG00000163106;ENSG00000168765;ENSG00000170899;ENSG00000174156;ENSG00000182793;ENSG00000184674;ENSG00000197448;ENSG00000213366;ENSG00000243955;ENSG00000244067				r	Estrogen metabolism	SBO:0000176				RE1816R		PMID:12119004;PMID:9380738;PMID:9380738;PMID:12119004;PMID:9380738;PMID:12119004;PMID:9380738;PMID:12119004		3
	HMR_2098	R_974	17beta-estradiol-3,4-quinone[p] + GSH[p] <=> 4-hydroxy-17beta-estradiol-2-S-glutathione[p]	EC:2.5.1.18	ENSG00000008394;ENSG00000065621;ENSG00000084207;ENSG00000085871;ENSG00000099984;ENSG00000100577;ENSG00000133433;ENSG00000134184;ENSG00000134201;ENSG00000134202;ENSG00000143198;ENSG00000148834;ENSG00000163106;ENSG00000168765;ENSG00000170899;ENSG00000174156;ENSG00000182793;ENSG00000184674;ENSG00000197448;ENSG00000213366;ENSG00000243955;ENSG00000244067				p	Estrogen metabolism	SBO:0000176				RE1816X		PMID:12119004;PMID:9380738;PMID:9380738;PMID:12119004;PMID:9380738;PMID:12119004;PMID:9380738;PMID:12119004		3
	HMR_2099	R_975	17beta-estradiol-2,3-semiquinone[c] + 2 H+[c] + H2O[c] <=> 2-hydroxyestradiol-17beta[c] + H2O2[c]	EC:1.11.1.7;EC:1.11.1.8;EC:1.11.2.2	ENSG00000005381;ENSG00000115705;ENSG00000117592;ENSG00000167419;ENSG00000121053				c	Estrogen metabolism	SBO:0000176				RE1697C				3
	HMR_2100	R_976	17beta-estradiol-2,3-semiquinone[l] + 2 H+[l] + H2O[l] <=> 2-hydroxyestradiol-17beta[l] + H2O2[l]	EC:1.11.1.7;EC:1.11.1.8;EC:1.11.2.2	ENSG00000005381;ENSG00000115705;ENSG00000117592;ENSG00000167419;ENSG00000121053				l	Estrogen metabolism	SBO:0000176				RE1697L				3
	HMR_2101	R_977	17beta-estradiol-2,3-semiquinone[c] <=> 17beta-estradiol-2,3-semiquinone[l]						l	Transport, lysosomal	SBO:0000185				RT0816				3
	HMR_2102	R_978	17beta-estradiol-2,3-semiquinone[c] + O2[c] => 17beta-estradiol-2,3-quinone[c] + O2-[c]						c	Estrogen metabolism	SBO:0000176				RE1701C		PMID:9380738;PMID:9380738;PMID:9380738		3
	HMR_2103	R_979	17beta-estradiol-2,3-quinone[c] <=> 17beta-estradiol-2,3-quinone[r]						r	Transport, endoplasmic reticular	SBO:0000185								3
	HMR_2104	R_980	17beta-estradiol-2,3-quinone[c] <=> 17beta-estradiol-2,3-quinone[p]						p	Transport, peroxisomal	SBO:0000185								3
	HMR_2105	R_981	17beta-estradiol-2,3-quinone[c] <=> 17beta-estradiol-2,3-quinone[m]						m	Transport, mitochondrial	SBO:0000185								3
	HMR_2106	R_982	17beta-estradiol-2,3-quinone[c] + GSH[c] <=> 2-hydroxy-17beta-estradiol-4-S-glutathione[c]	EC:2.5.1.18	ENSG00000008394;ENSG00000065621;ENSG00000084207;ENSG00000085871;ENSG00000099984;ENSG00000100577;ENSG00000133433;ENSG00000134184;ENSG00000134201;ENSG00000134202;ENSG00000143198;ENSG00000148834;ENSG00000163106;ENSG00000168765;ENSG00000170899;ENSG00000174156;ENSG00000182793;ENSG00000184674;ENSG00000197448;ENSG00000213366;ENSG00000243955;ENSG00000244067				c	Estrogen metabolism	SBO:0000176				RE1635C		PMID:9705753		3
	HMR_2107	R_983	17beta-estradiol-2,3-quinone[m] + GSH[m] <=> 2-hydroxy-17beta-estradiol-4-S-glutathione[m]	EC:2.5.1.18	ENSG00000008394;ENSG00000065621;ENSG00000084207;ENSG00000085871;ENSG00000099984;ENSG00000100577;ENSG00000133433;ENSG00000134184;ENSG00000134201;ENSG00000134202;ENSG00000143198;ENSG00000148834;ENSG00000163106;ENSG00000168765;ENSG00000170899;ENSG00000174156;ENSG00000182793;ENSG00000184674;ENSG00000197448;ENSG00000213366;ENSG00000243955;ENSG00000244067				m	Estrogen metabolism	SBO:0000176				RE1635M		PMID:9705753		3
	HMR_2108	R_984	17beta-estradiol-2,3-quinone[r] + GSH[r] <=> 2-hydroxy-17beta-estradiol-4-S-glutathione[r]	EC:2.5.1.18	ENSG00000008394;ENSG00000065621;ENSG00000084207;ENSG00000085871;ENSG00000099984;ENSG00000100577;ENSG00000133433;ENSG00000134184;ENSG00000134201;ENSG00000134202;ENSG00000143198;ENSG00000148834;ENSG00000163106;ENSG00000168765;ENSG00000170899;ENSG00000174156;ENSG00000182793;ENSG00000184674;ENSG00000197448;ENSG00000213366;ENSG00000243955;ENSG00000244067				r	Estrogen metabolism	SBO:0000176				RE1635R		PMID:9705753		3
	HMR_2109	R_985	17beta-estradiol-2,3-quinone[p] + GSH[p] <=> 2-hydroxy-17beta-estradiol-4-S-glutathione[p]	EC:2.5.1.18	ENSG00000008394;ENSG00000065621;ENSG00000084207;ENSG00000085871;ENSG00000099984;ENSG00000100577;ENSG00000133433;ENSG00000134184;ENSG00000134201;ENSG00000134202;ENSG00000143198;ENSG00000148834;ENSG00000163106;ENSG00000168765;ENSG00000170899;ENSG00000174156;ENSG00000182793;ENSG00000184674;ENSG00000197448;ENSG00000213366;ENSG00000243955;ENSG00000244067				p	Estrogen metabolism	SBO:0000176				RE1635X		PMID:9705753		3
	HMR_2110	R_986	17beta-estradiol-2,3-quinone[c] + GSH[c] <=> 2-hydroxy-17beta-estradiol-1-S-glutathione[c]	EC:2.5.1.18	ENSG00000008394;ENSG00000065621;ENSG00000084207;ENSG00000085871;ENSG00000099984;ENSG00000100577;ENSG00000133433;ENSG00000134184;ENSG00000134201;ENSG00000134202;ENSG00000143198;ENSG00000148834;ENSG00000163106;ENSG00000168765;ENSG00000170899;ENSG00000174156;ENSG00000182793;ENSG00000184674;ENSG00000197448;ENSG00000213366;ENSG00000243955;ENSG00000244067				c	Estrogen metabolism	SBO:0000176				RE2318C		PMID:9380738		3
	HMR_2111	R_987	17beta-estradiol-2,3-quinone[m] + GSH[m] <=> 2-hydroxy-17beta-estradiol-1-S-glutathione[m]	EC:2.5.1.18	ENSG00000008394;ENSG00000065621;ENSG00000084207;ENSG00000085871;ENSG00000099984;ENSG00000100577;ENSG00000133433;ENSG00000134184;ENSG00000134201;ENSG00000134202;ENSG00000143198;ENSG00000148834;ENSG00000163106;ENSG00000168765;ENSG00000170899;ENSG00000174156;ENSG00000182793;ENSG00000184674;ENSG00000197448;ENSG00000213366;ENSG00000243955;ENSG00000244067				m	Estrogen metabolism	SBO:0000176				RE2318M		PMID:9380738		3
	HMR_2112	R_988	17beta-estradiol-2,3-quinone[r] + GSH[r] <=> 2-hydroxy-17beta-estradiol-1-S-glutathione[r]	EC:2.5.1.18	ENSG00000008394;ENSG00000065621;ENSG00000084207;ENSG00000085871;ENSG00000099984;ENSG00000100577;ENSG00000133433;ENSG00000134184;ENSG00000134201;ENSG00000134202;ENSG00000143198;ENSG00000148834;ENSG00000163106;ENSG00000168765;ENSG00000170899;ENSG00000174156;ENSG00000182793;ENSG00000184674;ENSG00000197448;ENSG00000213366;ENSG00000243955;ENSG00000244067				r	Estrogen metabolism	SBO:0000176				RE2318R		PMID:9380738		3
	HMR_2113	R_989	17beta-estradiol-2,3-quinone[p] + GSH[p] <=> 2-hydroxy-17beta-estradiol-1-S-glutathione[p]	EC:2.5.1.18	ENSG00000008394;ENSG00000065621;ENSG00000084207;ENSG00000085871;ENSG00000099984;ENSG00000100577;ENSG00000133433;ENSG00000134184;ENSG00000134201;ENSG00000134202;ENSG00000143198;ENSG00000148834;ENSG00000163106;ENSG00000168765;ENSG00000170899;ENSG00000174156;ENSG00000182793;ENSG00000184674;ENSG00000197448;ENSG00000213366;ENSG00000243955;ENSG00000244067				p	Estrogen metabolism	SBO:0000176				RE2318X		PMID:9380738		3
	HMR_2118	R_990	H+[c] + NADPH[c] + O2[c] + calcidiol[c] => H2O[c] + NADP+[c] + calcitriol[c]	EC:1.14.13.13	ENSG00000081479;ENSG00000107611;ENSG00000111012;ENSG00000145321				c	Vitamin D metabolism	SBO:0000176		REACT_13628				PMID:11856765;PMID:12855575		3
	HMR_2127	R_991	calcitriol[c] <=> calcitriol[m]						m	Transport, mitochondrial	SBO:0000185								3
	HMR_2141	R_992	H+[m] + NADPH[m] + O2[m] + calcitriol[m] => H2O[m] + NADP+[m] + calcitetrol[m]	EC:1.14.13.126	ENSG00000019186				m	Transport, mitochondrial	SBO:0000185								3
	HMR_2143	R_993	NADPH[m] + O2[m] + calcitetrol[m] => 24-oxo-1alpha,25-dihydroxyvitamin D3[m] + H+[m] + H2O[m] + NADP+[m]	EC:1.14.13.-	ENSG00000119723;ENSG00000130649;ENSG00000145476				m	Vitamin D metabolism	SBO:0000176				RE3142M				3
	HMR_2145	R_994	24-oxo-1alpha,25-dihydroxyvitamin D3[m] + H+[m] + NADPH[m] + O2[m] => 24-oxo-1alpha,23,25-trihydroxyvitamin D3[m] + H2O[m] + NADP+[m]	EC:1.14.13.-	ENSG00000119723;ENSG00000130649;ENSG00000145476				m	Vitamin D metabolism	SBO:0000176				RE2975M		PMID:11012668		3
	HMR_2150	R_995	[ACP][c] + acetyl-CoA[c] => CoA[c] + acetyl-[ACP][c]	EC:2.3.1.85	ENSG00000169710				c	Fatty acid transfer reactions	SBO:0000176	r0367		R01624	R01624C	ACOATA	PMID:11750882;PMID:4452359;PMID:6137188;PMID:7567999;PMID:7834997;PMID:8962082		3
	HMR_2151	R_996	[ACP][c] + malonyl-CoA[c] => CoA[c] + malonyl-[ACP][c]	EC:2.3.1.85;EC:2.3.1.39	ENSG00000100294;ENSG00000169710				c	Fatty acid transfer reactions	SBO:0000176	r0369		R01626	R01626C	MCOATA	PMID:11750882;PMID:12882974;PMID:4452359;PMID:6137188;PMID:7567999;PMID:7834997;PMID:8962082		3
	HMR_2152	R_997	acetyl-[ACP][c] + malonyl-[ACP][c] => CO2[c] + [ACP][c] + acetoacetyl-[ACP][c]	EC:2.3.1.85;EC:2.3.1.179	ENSG00000151093;ENSG00000169710				c	Fatty acid biosynthesis (even-chain)	SBO:0000176	r0678		R04355	R04355C		PMID:11750882;PMID:4452359;PMID:6137188;PMID:7567999;PMID:7834997;PMID:8962082		3
	HMR_2153	R_998	H+[c] + NADPH[c] + acetoacetyl-[ACP][c] => (R)-3-hydroxybutanoyl-[ACP][c] + NADP+[c]	EC:2.3.1.85;EC:2.3.1.86;EC:1.1.1.100	ENSG00000169710				c	Fatty acid biosynthesis (even-chain)	SBO:0000176	r0691		R04533	R04533C		PMID:11750882;PMID:4452359;PMID:6137188;PMID:7567999;PMID:7834997;PMID:8962082		3
	HMR_2154	R_999	(R)-3-hydroxybutanoyl-[ACP][c] => H2O[c] + but-2-enoyl-[ACP][c]	EC:2.3.1.85;EC:4.2.1.59	ENSG00000169710				c	Fatty acid biosynthesis (even-chain)	SBO:0000176	r0681		R04428	R04428C		PMID:6137188;PMID:8962082;UNIPROT:P49327		3
	HMR_2155	R_1000	H+[c] + NADPH[c] + but-2-enoyl-[ACP][c] => NADP+[c] + butyryl-[ACP][c]	EC:2.1.3.85;EC:1.3.1.39	ENSG00000115425;ENSG00000116353;ENSG00000169710				c	Fatty acid biosynthesis (even-chain)	SBO:0000176	r0682		R04430	R04430C				3
	HMR_2156	R_1001	butyryl-[ACP][c] + malonyl-[ACP][c] => 3-oxohexanoyl-[ACP][c] + CO2[c] + [ACP][c]	EC:2.3.1.85;EC:2.3.1.41;EC:2.3.1.179	ENSG00000151093;ENSG00000169710				c	Fatty acid biosynthesis (even-chain)	SBO:0000176	r0760		R04952	R04952C		PMID:11750882;PMID:4452359;PMID:6137188;PMID:7567999;PMID:7834997;PMID:8962082		3
	HMR_2157	R_1002	3-oxohexanoyl-[ACP][c] + H+[c] + NADPH[c] => D-3-hydroxyhexanoyl-[ACP][c] + NADP+[c]	EC:2.3.1.85;EC:2.3.1.86;EC:1.1.1.100	ENSG00000169710				c	Fatty acid biosynthesis (even-chain)	SBO:0000176	r0761		R04953	R04953C		PMID:11750882;PMID:4452359;PMID:6137188;PMID:7567999;PMID:7834997;PMID:8962082		3
	HMR_2158	R_1003	D-3-hydroxyhexanoyl-[ACP][c] => (2E)-hexenoyl-[ACP][c] + H2O[c]	EC:2.3.1.85;EC:4.2.1.59	ENSG00000169710				c	Fatty acid biosynthesis (even-chain)	SBO:0000176	r0762		R04954	R04954C		PMID:7567999		3
	HMR_2159	R_1004	(2E)-hexenoyl-[ACP][c] + H+[c] + NADPH[c] => NADP+[c] + hexanoyl-[ACP][c]	EC:2.3.1.85;EC:1.3.1.39	ENSG00000169710				c	Fatty acid biosynthesis (even-chain)	SBO:0000176	r0763		R04956	R04956C		PMID:7567999		3
	HMR_2160	R_1005	hexanoyl-[ACP][c] + malonyl-[ACP][c] => 3-oxooctanoyl-[ACP][c] + CO2[c] + [ACP][c]	EC:2.3.1.85;EC:2.3.1.41;EC:2.3.1.179	ENSG00000151093;ENSG00000169710				c	Fatty acid biosynthesis (even-chain)	SBO:0000176	r0764		R04957	R04957C		PMID:11750882;PMID:4452359;PMID:6137188;PMID:7567999;PMID:7834997;PMID:8962082		3
	HMR_2161	R_1006	3-oxooctanoyl-[ACP][c] + H+[c] + NADPH[c] => (R)-3-hydroxyoctanoyl-[ACP][c] + NADP+[c]	EC:2.3.1.85;EC:2.3.1.86;EC:1.1.1.100	ENSG00000169710				c	Fatty acid biosynthesis (even-chain)	SBO:0000176	r0694		R04536	R04536C		PMID:11750882;PMID:4452359;PMID:6137188;PMID:7567999;PMID:7834997;PMID:8962082		3
	HMR_2162	R_1007	(R)-3-hydroxyoctanoyl-[ACP][c] => (2E)-octenoyl-[ACP][c] + H2O[c]	EC:2.3.1.85;EC:4.2.1.59	ENSG00000169710				c	Fatty acid biosynthesis (even-chain)	SBO:0000176	r0695		R04537	R04537C		PMID:7567999		3
	HMR_2163	R_1008	(2E)-octenoyl-[ACP][c] + H+[c] + NADPH[c] => NADP+[c] + octanoyl-[ACP][c]	EC:2.3.1.85;EC:1.3.1.39	ENSG00000169710				c	Fatty acid biosynthesis (even-chain)	SBO:0000176	r0765		R04959	R04959C		PMID:7567999		3
	HMR_2164	R_1009	malonyl-[ACP][c] + octanoyl-[ACP][c] => 3-oxodecanoyl-[ACP][c] + CO2[c] + [ACP][c]	EC:2.3.1.85;EC:2.3.1.41;EC:2.3.1.179	ENSG00000151093;ENSG00000169710				c	Fatty acid biosynthesis (even-chain)	SBO:0000176	r0766		R04960	R04960C		PMID:11750882;PMID:4452359;PMID:6137188;PMID:7567999;PMID:7834997;PMID:8962082		3
	HMR_2165	R_1010	3-oxodecanoyl-[ACP][c] + H+[c] + NADPH[c] => (R)-3-hydroxydecanoyl-[ACP][c] + NADP+[c]	EC:2.3.1.85;EC:2.3.1.86;EC:1.1.1.100	ENSG00000169710				c	Fatty acid biosynthesis (even-chain)	SBO:0000176	r0692		R04534	R04534C		PMID:11750882;PMID:4452359;PMID:6137188;PMID:7567999;PMID:7834997;PMID:8962082		3
	HMR_2166	R_1011	(R)-3-hydroxydecanoyl-[ACP][c] => (2E)-decenoyl-[ACP][c] + H2O[c]	EC:2.3.1.85;EC:4.2.1.59	ENSG00000169710				c	Fatty acid biosynthesis (even-chain)	SBO:0000176	r0693		R04535	R04535C		PMID:7567999		3
	HMR_2167	R_1012	(2E)-decenoyl-[ACP][c] + H+[c] + NADPH[c] => NADP+[c] + decanoyl-[ACP][c]	EC:2.3.1.85;EC:1.3.1.39	ENSG00000169710				c	Fatty acid biosynthesis (even-chain)	SBO:0000176	r0767		R04962	R04962C		PMID:7567999		3
	HMR_2168	R_1013	decanoyl-[ACP][c] + malonyl-[ACP][c] => 3-oxododecanoyl-[ACP][c] + CO2[c] + [ACP][c]	EC:2.3.1.85;EC:2.3.1.41;EC:2.3.1.179	ENSG00000151093;ENSG00000169710				c	Fatty acid biosynthesis (even-chain)	SBO:0000176	r0768		R04963	R04963C		PMID:11750882;PMID:4452359;PMID:6137188;PMID:7567999;PMID:7834997;PMID:8962082		3
	HMR_2169	R_1014	3-oxododecanoyl-[ACP][c] + H+[c] + NADPH[c] => D-3-hydroxydodecanoyl-[ACP][c] + NADP+[c]	EC:2.3.1.85;EC:2.3.1.86;EC:1.1.1.100	ENSG00000169710				c	Fatty acid biosynthesis (even-chain)	SBO:0000176	r0769		R04964	R04964C		PMID:11750882;PMID:4452359;PMID:6137188;PMID:7567999;PMID:7834997;PMID:8962082		3
	HMR_2170	R_1015	D-3-hydroxydodecanoyl-[ACP][c] => (2E)-dodecenoyl-[ACP][c] + H2O[c]	EC:2.3.1.85;EC:4.2.1.59	ENSG00000169710				c	Fatty acid biosynthesis (even-chain)	SBO:0000176	r0770		R04965	R04965C		PMID:7567999		3
	HMR_2171	R_1016	(2E)-dodecenoyl-[ACP][c] + H+[c] + NADPH[c] => NADP+[c] + dodecanoyl-[ACP][c]	EC:2.3.1.85;EC:1.3.1.39	ENSG00000169710				c	Fatty acid biosynthesis (even-chain)	SBO:0000176	r0712		R04725	R04725C		PMID:7567999		3
	HMR_2173	R_1017	dodecanoyl-[ACP][c] + malonyl-[ACP][c] => 3-oxotetradecanoyl-[ACP][c] + CO2[c] + [ACP][c]	EC:2.3.1.85;EC:2.3.1.41;EC:2.3.1.179	ENSG00000151093;ENSG00000169710				c	Fatty acid biosynthesis (even-chain)	SBO:0000176	r0713		R04726	R04726C		PMID:11750882;PMID:4452359;PMID:6137188;PMID:7567999;PMID:7834997;PMID:8962082		3
	HMR_2174	R_1018	3-oxotetradecanoyl-[ACP][c] + H+[c] + NADPH[c] => HMA[c] + NADP+[c]	EC:2.3.1.85;EC:2.3.1.86;EC:1.1.1.100	ENSG00000169710				c	Fatty acid biosynthesis (even-chain)	SBO:0000176	r0701		R04566	R04566C		PMID:11750882;PMID:4452359;PMID:6137188;PMID:7567999;PMID:7834997;PMID:8962082		3
	HMR_2175	R_1019	HMA[c] => (2E)-tetradecenoyl-[ACP][c] + H2O[c]	EC:2.3.1.85;EC:4.2.1.59	ENSG00000169710				c	Fatty acid biosynthesis (even-chain)	SBO:0000176	r0702		R04568	R04568C		PMID:7567999		3
	HMR_2176	R_1020	(2E)-tetradecenoyl-[ACP][c] + H+[c] + NADPH[c] => NADP+[c] + tetradecanoyl-[ACP][c]	EC:2.3.1.85;EC:1.3.1.39	ENSG00000169710				c	Fatty acid biosynthesis (even-chain)	SBO:0000176	r0771		R04967	R04967C		PMID:7567999		3
	HMR_2178	R_1021	malonyl-[ACP][c] + tetradecanoyl-[ACP][c] => 3-oxohexadecanoyl-[ACP][c] + CO2[c] + [ACP][c]	EC:2.3.1.85;EC:2.3.1.41;EC:2.3.1.179	ENSG00000151093;ENSG00000169710				c	Fatty acid biosynthesis (even-chain)	SBO:0000176	r0772		R04968	R04968C		PMID:11750882;PMID:4452359;PMID:6137188;PMID:7567999;PMID:7834997;PMID:8962082		3
	HMR_2179	R_1022	3-oxohexadecanoyl-[ACP][c] + H+[c] + NADPH[c] => (R)-3-hydroxypalmitoyl-[ACP][c] + NADP+[c]	EC:2.3.1.85;EC:2.3.1.86;EC:1.1.1.100	ENSG00000169710				c	Fatty acid biosynthesis (even-chain)	SBO:0000176	r0696		R04543	R04543C		PMID:11750882;PMID:4452359;PMID:6137188;PMID:7567999;PMID:7834997;PMID:8962082		3
	HMR_2180	R_1023	(R)-3-hydroxypalmitoyl-[ACP][c] => (2E)-hexadecenoyl-[ACP][c] + H2O[c]	EC:2.3.1.85;EC:4.2.1.59	ENSG00000169710				c	Fatty acid biosynthesis (even-chain)	SBO:0000176	r0697		R04544	R04544C		PMID:7567999		3
	HMR_2181	R_1024	(2E)-hexadecenoyl-[ACP][c] + H+[c] + NADPH[c] => NADP+[c] + hexadecanoyl-[ACP][c]	EC:2.3.1.85;EC:1.3.1.39	ENSG00000169710				c	Fatty acid biosynthesis (even-chain)	SBO:0000176	r0773		R04970	R04970C		PMID:7567999		3
	HMR_2182	R_1025	H2O[c] + hexadecanoyl-[ACP][c] => [ACP][c] + palmitate[c]	EC:3.1.2.14;EC:2.3.1.85	ENSG00000152463;ENSG00000169710				c	Fatty acid transfer reactions	SBO:0000176	r0387		R01706	R01706C	FA160ACPH	PMID:7567999		3
	HMR_2227	R_1026	[ACP][c] + propanoyl-CoA[c] => CoA[c] + propanoyl-[ACP][c]	EC:2.3.1.85	ENSG00000169710				c	Fatty acid biosynthesis (odd-chain)	SBO:0000176								3
	HMR_2228	R_1027	malonyl-[ACP][c] + propanoyl-[ACP][c] => 3-oxopentanoyl-[ACP][c] + CO2[c] + [ACP][c]	EC:2.3.1.85	ENSG00000169710				c	Fatty acid biosynthesis (odd-chain)	SBO:0000176								3
	HMR_2229	R_1028	3-oxopentanoyl-[ACP][c] + H+[c] + NADPH[c] => 3-hydroxypentanoyl-[ACP][c] + NADP+[c]	EC:2.3.1.85	ENSG00000169710				c	Fatty acid biosynthesis (odd-chain)	SBO:0000176								3
	HMR_2230	R_1029	3-hydroxypentanoyl-[ACP][c] => (2E)-pentenoyl-[ACP][c] + H2O[c]	EC:2.3.1.85	ENSG00000169710				c	Fatty acid biosynthesis (odd-chain)	SBO:0000176								3
	HMR_2231	R_1030	(2E)-pentenoyl-[ACP][c] + H+[c] + NADPH[c] => NADP+[c] + pentanoyl-[ACP][c]	EC:2.3.1.85	ENSG00000169710				c	Fatty acid biosynthesis (odd-chain)	SBO:0000176								3
	HMR_2232	R_1031	malonyl-[ACP][c] + pentanoyl-[ACP][c] => 3-oxoheptanoyl-[ACP][c] + CO2[c] + [ACP][c]	EC:2.3.1.85	ENSG00000169710				c	Fatty acid biosynthesis (odd-chain)	SBO:0000176								3
	HMR_2233	R_1032	3-oxoheptanoyl-[ACP][c] + H+[c] + NADPH[c] => 3-hydroxyheptanoyl-[ACP][c] + NADP+[c]	EC:2.3.1.85	ENSG00000169710				c	Fatty acid biosynthesis (odd-chain)	SBO:0000176								3
	HMR_2234	R_1033	3-hydroxyheptanoyl-[ACP][c] => (2E)-heptenoyl-[ACP][c] + H2O[c]	EC:2.3.1.85	ENSG00000169710				c	Fatty acid biosynthesis (odd-chain)	SBO:0000176								3
	HMR_2235	R_1034	(2E)-heptenoyl-[ACP][c] + H+[c] + NADPH[c] => NADP+[c] + heptanoyl-[ACP][c]	EC:2.3.1.85	ENSG00000169710				c	Fatty acid biosynthesis (odd-chain)	SBO:0000176								3
	HMR_2236	R_1035	heptanoyl-[ACP][c] + malonyl-[ACP][c] => 3-oxononanoyl-[ACP][c] + CO2[c] + [ACP][c]	EC:2.3.1.85	ENSG00000169710				c	Fatty acid biosynthesis (odd-chain)	SBO:0000176								3
	HMR_2237	R_1036	3-oxononanoyl-[ACP][c] + H+[c] + NADPH[c] => 3-hydroxynonanoyl-[ACP][c] + NADP+[c]	EC:2.3.1.85	ENSG00000169710				c	Fatty acid biosynthesis (odd-chain)	SBO:0000176								3
	HMR_2238	R_1037	3-hydroxynonanoyl-[ACP][c] => (2E)-nonenoyl-[ACP][c] + H2O[c]	EC:2.3.1.85	ENSG00000169710				c	Fatty acid biosynthesis (odd-chain)	SBO:0000176								3
	HMR_2239	R_1038	(2E)-nonenoyl-[ACP][c] + H+[c] + NADPH[c] => NADP+[c] + nonanoyl-[ACP][c]	EC:2.3.1.85	ENSG00000169710				c	Fatty acid biosynthesis (odd-chain)	SBO:0000176								3
	HMR_2240	R_1039	malonyl-[ACP][c] + nonanoyl-[ACP][c] => 3-oxoundecanoyl-[ACP][c] + CO2[c] + [ACP][c]	EC:2.3.1.85	ENSG00000169710				c	Fatty acid biosynthesis (odd-chain)	SBO:0000176								3
	HMR_2241	R_1040	3-oxoundecanoyl-[ACP][c] + H+[c] + NADPH[c] => 3-hydroxyundecanoyl-[ACP][c] + NADP+[c]	EC:2.3.1.85	ENSG00000169710				c	Fatty acid biosynthesis (odd-chain)	SBO:0000176								3
	HMR_2242	R_1041	3-hydroxyundecanoyl-[ACP][c] => (2E)-undecenoyl-[ACP][c] + H2O[c]	EC:2.3.1.85	ENSG00000169710				c	Fatty acid biosynthesis (odd-chain)	SBO:0000176								3
	HMR_2243	R_1042	(2E)-undecenoyl-[ACP][c] + H+[c] + NADPH[c] => NADP+[c] + undecanoyl-[ACP][c]	EC:2.3.1.85	ENSG00000169710				c	Fatty acid biosynthesis (odd-chain)	SBO:0000176								3
	HMR_2244	R_1043	malonyl-[ACP][c] + undecanoyl-[ACP][c] => 3-oxotridecanoyl-[ACP][c] + CO2[c] + [ACP][c]	EC:2.3.1.85	ENSG00000169710				c	Fatty acid biosynthesis (odd-chain)	SBO:0000176								3
	HMR_2245	R_1044	3-oxotridecanoyl-[ACP][c] + H+[c] + NADPH[c] => 3-hydroxytridecanoyl-[ACP][c] + NADP+[c]	EC:2.3.1.85	ENSG00000169710				c	Fatty acid biosynthesis (odd-chain)	SBO:0000176								3
	HMR_2246	R_1045	3-hydroxytridecanoyl-[ACP][c] => (2E)-tridecenoyl-[ACP][c] + H2O[c]	EC:2.3.1.85	ENSG00000169710				c	Fatty acid biosynthesis (odd-chain)	SBO:0000176								3
	HMR_2247	R_1046	(2E)-tridecenoyl-[ACP][c] + H+[c] + NADPH[c] => NADP+[c] + tridecanoyl-[ACP][c]	EC:2.3.1.85	ENSG00000169710				c	Fatty acid biosynthesis (odd-chain)	SBO:0000176								3
	HMR_2249	R_1047	malonyl-[ACP][c] + tridecanoyl-[ACP][c] => 3-oxopentadecanoyl-[ACP][c] + CO2[c] + [ACP][c]	EC:2.3.1.85	ENSG00000169710				c	Fatty acid biosynthesis (odd-chain)	SBO:0000176								3
	HMR_2250	R_1048	3-oxopentadecanoyl-[ACP][c] + H+[c] + NADPH[c] => 3-hydroxypentadecanoyl-[ACP][c] + NADP+[c]	EC:2.3.1.85	ENSG00000169710				c	Fatty acid biosynthesis (odd-chain)	SBO:0000176								3
	HMR_2251	R_1049	3-hydroxypentadecanoyl-[ACP][c] => (2E)-pentadecenoyl-[ACP][c] + H2O[c]	EC:2.3.1.85	ENSG00000169710				c	Fatty acid biosynthesis (odd-chain)	SBO:0000176								3
	HMR_2252	R_1050	(2E)-pentadecenoyl-[ACP][c] + H+[c] + NADPH[c] => NADP+[c] + pentadecanoyl-[ACP][c]	EC:2.3.1.85	ENSG00000169710				c	Fatty acid biosynthesis (odd-chain)	SBO:0000176								3
	HMR_2254	R_1051	malonyl-[ACP][c] + pentadecanoyl-[ACP][c] => 3-oxoheptadecanoyl-[ACP][c] + CO2[c] + [ACP][c]	EC:2.3.1.85	ENSG00000169710				c	Fatty acid biosynthesis (odd-chain)	SBO:0000176								3
	HMR_2255	R_1052	3-oxoheptadecanoyl-[ACP][c] + H+[c] + NADPH[c] => 3-hydroxyheptadecanoyl-[ACP][c] + NADP+[c]	EC:2.3.1.85	ENSG00000169710				c	Fatty acid biosynthesis (odd-chain)	SBO:0000176								3
	HMR_2256	R_1053	3-hydroxyheptadecanoyl-[ACP][c] => (2E)-heptadecenoyl-[ACP][c] + H2O[c]	EC:2.3.1.85	ENSG00000169710				c	Fatty acid biosynthesis (odd-chain)	SBO:0000176								3
	HMR_2257	R_1054	(2E)-heptadecenoyl-[ACP][c] + H+[c] + NADPH[c] => NADP+[c] + heptadecanoyl-[ACP][c]	EC:2.3.1.85	ENSG00000169710				c	Fatty acid biosynthesis (odd-chain)	SBO:0000176								3
	HMR_2258	R_1055	H2O[c] + heptadecanoyl-[ACP][c] => [ACP][c] + margaric acid[c]	EC:3.1.2.14;EC:2.3.1.85	ENSG00000152463;ENSG00000169710				c	Fatty acid transfer reactions	SBO:0000176								3
	HMR_2281	R_1056	H+[c] + NADPH[c] + O2[c] + myristoyl-CoA[c] => (9E)-tetradecenoyl-CoA[c] + 2 H2O[c] + NADP+[c]	EC:1.14.19.1	ENSG00000099194;ENSG00000145284				c	Fatty acid desaturation (even-chain)	SBO:0000176					DESAT141n5			3
	HMR_2282	R_1057	H+[c] + NADPH[c] + O2[c] + myristoyl-CoA[c] => (7Z)-tetradecenoyl-CoA[c] + 2 H2O[c] + NADP+[c]	EC:1.14.19.1	ENSG00000099194;ENSG00000145284				c	Fatty acid desaturation (even-chain)	SBO:0000176								3
	HMR_2284	R_1058	H+[c] + NADPH[c] + O2[c] + myristoyl-CoA[c] => 5-tetradecenoyl-CoA[c] + 2 H2O[c] + NADP+[c]	EC:1.14.19.1	ENSG00000099194;ENSG00000145284				c	Fatty acid desaturation (even-chain)	SBO:0000176								3
	HMR_2286	R_1059	H+[c] + NADPH[c] + O2[c] + palmitoyl-CoA[c] => 2 H2O[c] + NADP+[c] + palmitoleoyl-CoA[c]	EC:1.14.19.1	ENSG00000099194;ENSG00000145284				c	Fatty acid desaturation (even-chain)	SBO:0000176					DESAT161n7			3
	HMR_2287	R_1060	H+[c] + NADPH[c] + O2[c] + palmitoyl-CoA[c] => 7-hexadecenoyl-CoA[c] + 2 H2O[c] + NADP+[c]	EC:1.14.19.1	ENSG00000099194;ENSG00000145284				c	Fatty acid desaturation (even-chain)	SBO:0000176					DESAT161n9			3
	HMR_2288	R_1061	H+[c] + NADPH[c] + O2[c] + heptadecanoyl-CoA[c] => (10Z)-heptadecenoyl-CoA[c] + 2 H2O[c] + NADP+[c]	EC:1.14.19.1	ENSG00000099194;ENSG00000145284				c	Fatty acid desaturation (odd-chain)	SBO:0000176								3
	HMR_2289	R_1062	H+[c] + NADPH[c] + O2[c] + heptadecanoyl-CoA[c] => 9-heptadecenoyl-CoA[c] + 2 H2O[c] + NADP+[c]	EC:1.14.19.1	ENSG00000099194;ENSG00000145284				c	Fatty acid desaturation (odd-chain)	SBO:0000176					DESAT171n8			3
	HMR_2292	R_1063	H+[c] + NADPH[c] + O2[c] + stearoyl-CoA[c] => (13Z)-octadecenoyl-CoA[c] + 2 H2O[c] + NADP+[c]	EC:1.14.19.1	ENSG00000099194;ENSG00000145284				c	Fatty acid desaturation (even-chain)	SBO:0000176					DESAT181n5			3
	HMR_2293	R_1064	H+[c] + NADPH[c] + O2[c] + stearoyl-CoA[c] => 2 H2O[c] + NADP+[c] + cis-vaccenoyl-CoA[c]	EC:1.14.19.1	ENSG00000099194;ENSG00000145284				c	Fatty acid desaturation (even-chain)	SBO:0000176					DESAT181n7			3
	HMR_2294	R_1065	H+[c] + NADPH[c] + O2[c] + stearoyl-CoA[c] => 2 H2O[c] + NADP+[c] + oleoyl-CoA[c]	EC:1.14.19.1	ENSG00000099194;ENSG00000145284;ENSG00000172782				c	Fatty acid desaturation (even-chain)	SBO:0000176					DESAT181n9			3
	HMR_2295	R_1066	H+[c] + NADPH[c] + O2[c] + stearoyl-CoA[c] => (9E)-octadecenoyl-CoA[c] + 2 H2O[c] + NADP+[c]	EC:1.14.19.1	ENSG00000099194;ENSG00000145284				c	Fatty acid desaturation (even-chain)	SBO:0000176								3
	HMR_2296	R_1067	H+[c] + NADPH[c] + O2[c] + stearoyl-CoA[c] => (7Z)-octadecenoyl-CoA[c] + 2 H2O[c] + NADP+[c]	EC:1.14.19.1	ENSG00000099194;ENSG00000145284				c	Fatty acid desaturation (even-chain)	SBO:0000176								3
	HMR_2407	R_1068	(6Z,9Z,12Z,15Z,18Z)-tetracosapentaenoyl-CoA[c] <=> (6Z,9Z,12Z,15Z,18Z)-tetracosapentaenoyl-CoA[p]	TCDB:3.A.1.203	ENSG00000101986				p	Transport, peroxisomal	SBO:0000185								3
	HMR_2408	R_1069	(6Z,9Z,12Z,15Z,18Z)-tetracosapentaenoyl-CoA[p] + O2[p] => H2O2[p] + trans-2-all-cis-6,9,12,15,18-tetracosahexaenoyl-CoA[p]	EC:1.3.3.6	ENSG00000087008;ENSG00000161533				p	Omega-6 fatty acid metabolism	SBO:0000176				RE3157X		PMID:11734209;PMID:11734209		3
	HMR_2409	R_1070	H2O[p] + trans-2-all-cis-6,9,12,15,18-tetracosahexaenoyl-CoA[p] => 3(S)-hydroxy-tetracosa-6,9,12,15,18-all-cis-pentaenoyl-CoA[p]	EC:4.2.1.17	ENSG00000113790				p	Omega-6 fatty acid metabolism	SBO:0000176				RE3159X		PMID:11734209;PMID:11734209		3
	HMR_2410	R_1071	3(S)-hydroxy-tetracosa-6,9,12,15,18-all-cis-pentaenoyl-CoA[p] + NAD+[p] => 3-oxo-all-cis-6,9,12,15,18-tetracosapentaenoyl-CoA[p] + H+[p] + NADH[p]	EC:1.1.1.35;EC:1.1.1.211	ENSG00000113790;ENSG00000133835				p	Omega-6 fatty acid metabolism	SBO:0000176				RE3156X		PMID:11734209;PMID:11734209		3
	HMR_2411	R_1072	3-oxo-all-cis-6,9,12,15,18-tetracosapentaenoyl-CoA[p] + CoA[p] => (4Z,7Z,10Z,13Z,16Z)-docosapentaenoyl-CoA[p] + acetyl-CoA[p]	EC:2.3.1.16	ENSG00000060971;ENSG00000167306				p	Omega-6 fatty acid metabolism	SBO:0000176				RE3158X		PMID:11734209;PMID:11734209		3
	HMR_2412	R_1073	(4Z,7Z,10Z,13Z,16Z)-docosapentaenoyl-CoA[c] <=> (4Z,7Z,10Z,13Z,16Z)-docosapentaenoyl-CoA[p]						p	Transport, peroxisomal	SBO:0000176								3
	HMR_2440	R_1074	O2[c] + linoleate[c] => 13(S)-HPODE[c]	EC:1.13.11.12;EC:1.13.11.33	ENSG00000161905;ENSG00000179593				c	Linoleate metabolism	SBO:0000176			R03626	R03626C				3
	HMR_2441	R_1075	13(S)-HPODE[c] + H+[c] + NADPH[c] => 13(S)-HODE[c] + H2O[c] + NADP+[c]	EC:1.11.1.9	ENSG00000116157;ENSG00000117592;ENSG00000164294;ENSG00000167468;ENSG00000176153;ENSG00000198704;ENSG00000211445;ENSG00000224586;ENSG00000233276				c	Linoleate metabolism	SBO:0000176				RE3418E				3
	HMR_2455	R_1076	H+[c] + NADPH[c] + O2[c] + linoleate[c] => 9(10)-EpOME[c] + H2O[c] + NADP+[c]	EC:1.14.14.1	CYP3A;ENSG00000021461;ENSG00000100197;ENSG00000106258;ENSG00000108242;ENSG00000130649;ENSG00000134716;ENSG00000137869;ENSG00000138061;ENSG00000138109;ENSG00000138115;ENSG00000140465;ENSG00000140505;ENSG00000142973;ENSG00000155016;ENSG00000160868;ENSG00000160870;ENSG00000165841;ENSG00000167600;ENSG00000171903;ENSG00000186160;ENSG00000186204;ENSG00000186377;ENSG00000186526;ENSG00000197408;ENSG00000…				c	Linoleate metabolism	SBO:0000176			R07055	R07055C				3
	HMR_2456	R_1077	H+[r] + NADPH[r] + O2[r] + linoleate[r] => 9(10)-EpOME[r] + H2O[r] + NADP+[r]	EC:1.14.14.1	CYP3A;ENSG00000021461;ENSG00000100197;ENSG00000106258;ENSG00000108242;ENSG00000130649;ENSG00000134716;ENSG00000137869;ENSG00000138061;ENSG00000138109;ENSG00000138115;ENSG00000140465;ENSG00000140505;ENSG00000142973;ENSG00000155016;ENSG00000160868;ENSG00000160870;ENSG00000165841;ENSG00000167600;ENSG00000171903;ENSG00000186160;ENSG00000186204;ENSG00000186377;ENSG00000186526;ENSG00000197408;ENSG00000…				r	Linoleate metabolism	SBO:0000176			R07055	R07055C				3
	HMR_2457	R_1078	H+[c] + NADPH[c] + O2[c] + linoleate[c] => 12(13)-EpOME[c] + H2O[c] + NADP+[c]	EC:1.14.14.1	CYP3A;ENSG00000021461;ENSG00000100197;ENSG00000106258;ENSG00000108242;ENSG00000130649;ENSG00000134716;ENSG00000137869;ENSG00000138061;ENSG00000138109;ENSG00000138115;ENSG00000140465;ENSG00000140505;ENSG00000142973;ENSG00000155016;ENSG00000160868;ENSG00000160870;ENSG00000165841;ENSG00000167600;ENSG00000171903;ENSG00000186160;ENSG00000186204;ENSG00000186377;ENSG00000186526;ENSG00000197408;ENSG00000…				c	Linoleate metabolism	SBO:0000176			R07056	R07056C				3
	HMR_2458	R_1079	H+[r] + NADPH[r] + O2[r] + linoleate[r] => 12(13)-EpOME[r] + H2O[r] + NADP+[r]	EC:1.14.14.1	CYP3A;ENSG00000021461;ENSG00000100197;ENSG00000106258;ENSG00000108242;ENSG00000130649;ENSG00000134716;ENSG00000137869;ENSG00000138061;ENSG00000138109;ENSG00000138115;ENSG00000140465;ENSG00000140505;ENSG00000142973;ENSG00000155016;ENSG00000160868;ENSG00000160870;ENSG00000165841;ENSG00000167600;ENSG00000171903;ENSG00000186160;ENSG00000186204;ENSG00000186377;ENSG00000186526;ENSG00000197408;ENSG00000…				r	Linoleate metabolism	SBO:0000176			R07056	R07056C				3
	HMR_2459	R_1080	9(10)-EpOME[c] + H2O[c] <=> 9,10-hydroxyoctadec-12(Z)-enoate[c]	EC:3.3.2.9;EC:3.3.2.10	ENSG00000120915;ENSG00000143819				c	Linoleate metabolism	SBO:0000176				RE3259C		PMID:10933884		3
	HMR_2460	R_1081	9(10)-EpOME[r] + H2O[r] <=> 9,10-hydroxyoctadec-12(Z)-enoate[r]	EC:3.3.2.9;EC:3.3.2.10	ENSG00000120915;ENSG00000143819				r	Linoleate metabolism	SBO:0000176				RE3259R		PMID:10933884		3
	HMR_2463	R_1082	10-hydroxy-octadec-(12Z)-enoate-9-beta-D-glucuronide[c] + UDP[c] <=> 9,10-hydroxyoctadec-12(Z)-enoate[c] + UDP-glucuronate[c]	EC:2.4.1.17	ENSG00000109181;ENSG00000135220;ENSG00000135226;ENSG00000145626;ENSG00000156096;ENSG00000167165;ENSG00000168671;ENSG00000171234;ENSG00000173610;ENSG00000196620;ENSG00000197888;ENSG00000213759;ENSG00000240224;ENSG00000241119;ENSG00000241635;ENSG00000242366;ENSG00000242515;ENSG00000243135;ENSG00000244122;ENSG00000244474				c	Linoleate metabolism	SBO:0000176				RE3265C		PMID:10933884		3
	HMR_2464	R_1083	9,10-hydroxyoctadec-12(Z)-enoate[r] + UDP-glucuronate[r] => 10-hydroxy-octadec-(12Z)-enoate-9-beta-D-glucuronide[r] + UDP[r]	EC:2.4.1.17	ENSG00000109181;ENSG00000135220;ENSG00000135226;ENSG00000145626;ENSG00000156096;ENSG00000167165;ENSG00000168671;ENSG00000171234;ENSG00000173610;ENSG00000196620;ENSG00000197888;ENSG00000213759;ENSG00000240224;ENSG00000241119;ENSG00000241635;ENSG00000242366;ENSG00000242515;ENSG00000243135;ENSG00000244122;ENSG00000244474				r	Linoleate metabolism	SBO:0000176				RE3265R		PMID:10933884		3
	HMR_2465	R_1084	12(13)-EpOME[c] + H2O[c] <=> 12,13-hydroxyoctadec-9(z)-enoate[c]	EC:3.3.2.9;EC:3.3.2.10	ENSG00000120915;ENSG00000143819				c	Linoleate metabolism	SBO:0000176				RE3258C		PMID:10933884		3
	HMR_2466	R_1085	12(13)-EpOME[r] + H2O[r] <=> 12,13-hydroxyoctadec-9(z)-enoate[r]	EC:3.3.2.9;EC:3.3.2.10	ENSG00000120915;ENSG00000143819				r	Linoleate metabolism	SBO:0000176				RE3258R		PMID:10933884		3
	HMR_2467	R_1086	12,13-hydroxyoctadec-9(z)-enoate[c] + UDP-glucuronate[c] <=> 12-hydroxy-13-O-D-glucuronoside-octadec-(9Z)-enoate[c] + UDP[c]	EC:2.4.1.17	ENSG00000109181;ENSG00000135220;ENSG00000135226;ENSG00000145626;ENSG00000156096;ENSG00000167165;ENSG00000168671;ENSG00000171234;ENSG00000173610;ENSG00000196620;ENSG00000197888;ENSG00000213759;ENSG00000240224;ENSG00000241119;ENSG00000241635;ENSG00000242366;ENSG00000242515;ENSG00000243135;ENSG00000244122;ENSG00000244474				c	Linoleate metabolism	SBO:0000176				RE3260C		PMID:10933884		3
	HMR_2468	R_1087	12,13-hydroxyoctadec-9(z)-enoate[r] + UDP-glucuronate[r] => 12-hydroxy-13-O-D-glucuronoside-octadec-(9Z)-enoate[r] + UDP[r]	EC:2.4.1.17	ENSG00000109181;ENSG00000135220;ENSG00000135226;ENSG00000145626;ENSG00000156096;ENSG00000167165;ENSG00000168671;ENSG00000171234;ENSG00000173610;ENSG00000196620;ENSG00000197888;ENSG00000213759;ENSG00000240224;ENSG00000241119;ENSG00000241635;ENSG00000242366;ENSG00000242515;ENSG00000243135;ENSG00000244122;ENSG00000244474				r	Linoleate metabolism	SBO:0000176				RE3260R		PMID:10933884		3
	HMR_2469	R_1088	12,13-hydroxyoctadec-9(z)-enoate[c] + UDP-glucuronate[c] <=> 12-O-D-glucuronoside-13-hydroxyoctadec-(9Z)-enoate[c] + UDP[c]	EC:2.4.1.17	ENSG00000109181;ENSG00000135220;ENSG00000135226;ENSG00000145626;ENSG00000156096;ENSG00000167165;ENSG00000168671;ENSG00000171234;ENSG00000173610;ENSG00000196620;ENSG00000197888;ENSG00000213759;ENSG00000240224;ENSG00000241119;ENSG00000241635;ENSG00000242366;ENSG00000242515;ENSG00000243135;ENSG00000244122;ENSG00000244474				c	Linoleate metabolism	SBO:0000176				RE3264C		PMID:10933884		3
	HMR_2470	R_1089	12,13-hydroxyoctadec-9(z)-enoate[r] + UDP-glucuronate[r] => 12-O-D-glucuronoside-13-hydroxyoctadec-(9Z)-enoate[r] + UDP[r]	EC:2.4.1.17	ENSG00000109181;ENSG00000135220;ENSG00000135226;ENSG00000145626;ENSG00000156096;ENSG00000167165;ENSG00000168671;ENSG00000171234;ENSG00000173610;ENSG00000196620;ENSG00000197888;ENSG00000213759;ENSG00000240224;ENSG00000241119;ENSG00000241635;ENSG00000242366;ENSG00000242515;ENSG00000243135;ENSG00000244122;ENSG00000244474				r	Linoleate metabolism	SBO:0000176				RE3264R		PMID:10933884		3
	HMR_2509	R_1090	(6Z,9Z,12Z,15Z,18Z,21Z)-tetracosahexaenoyl-CoA[c] <=> (6Z,9Z,12Z,15Z,18Z,21Z)-tetracosahexaenoyl-CoA[p]	TCDB:3.A.1.203	ENSG00000101986				p	Transport, peroxisomal	SBO:0000185								3
	HMR_2510	R_1091	(6Z,9Z,12Z,15Z,18Z,21Z)-tetracosahexaenoyl-CoA[p] + O2[p] => H2O2[p] + delta2-THA-CoA[p]	EC:1.3.3.6	ENSG00000087008;ENSG00000161533				p	Omega-3 fatty acid metabolism	SBO:0000176				RE3145X		PMID:11734209;PMID:11734209		3
	HMR_2511	R_1092	H2O[p] + delta2-THA-CoA[p] => 3-hydroxy-THA-CoA[p]	EC:4.2.1.17	ENSG00000113790				p	Omega-3 fatty acid metabolism	SBO:0000176				RE3140X		PMID:11734209;PMID:11734209		3
	HMR_2512	R_1093	3-hydroxy-THA-CoA[p] + NAD+[p] => 3-keto-THA-CoA[p] + H+[p] + NADH[p]	EC:1.1.1.35;EC:1.1.1.211	ENSG00000113790;ENSG00000133835				p	Omega-3 fatty acid metabolism	SBO:0000176				RE3141X		PMID:11734209;PMID:11734209		3
	HMR_2513	R_1094	3-keto-THA-CoA[p] + CoA[p] => (4Z,7Z,10Z,13Z,16Z,19Z)-docosahexaenoyl-CoA[p] + acetyl-CoA[p]	EC:2.3.1.16	ENSG00000060971;ENSG00000167306				p	Omega-3 fatty acid metabolism	SBO:0000176				RE3139X		PMID:11734209;PMID:11734209		3
	HMR_2514	R_1095	(4Z,7Z,10Z,13Z,16Z,19Z)-docosahexaenoyl-CoA[c] <=> (4Z,7Z,10Z,13Z,16Z,19Z)-docosahexaenoyl-CoA[p]						p	Transport, peroxisomal	SBO:0000176								3
	HMR_2544	R_1096	EPA[c] + O2[c] => 5(S)-HpEPE[c]	EC:1.13.11.34	ENSG00000012779				c	Omega-3 fatty acid metabolism	SBO:0000176				RE3485C		PMID:10617998		3
	HMR_2545	R_1097	5(S)-HEPE[c] + H2O[c] <=> 5(S)-HpEPE[c] + 2 H+[c]						c	Omega-3 fatty acid metabolism	SBO:0000176				RE3493C		PMID:6330066		3
	HMR_2546	R_1098	5(S)-HEPE[c] + NADP+[c] <=> 5-oxo-EPE[c] + H+[c] + NADPH[c]	EC:1.1.1.184	ENSG00000157326;ENSG00000159228;ENSG00000159231				c	Omega-3 fatty acid metabolism	SBO:0000176				RE3502C		PMID:8847485		3
	HMR_2547	R_1099	5-oxo-EPE[c] <=> 5-oxo-EPE[p]						p	Transport, peroxisomal	SBO:0000185								3
	HMR_2548	R_1100	5(S)-HEPE[p] + NADP+[p] <=> 5-oxo-EPE[p] + H+[p] + NADPH[p]	EC:1.1.1.184	ENSG00000157326;ENSG00000159228;ENSG00000159231				p	Omega-3 fatty acid metabolism	SBO:0000176				RE3502X		PMID:8847485		3
	HMR_2549	R_1101	5(S)-HpEPE[c] <=> H2O[c] + leukotriene A5[c]						c	Omega-3 fatty acid metabolism	SBO:0000176				RE3486C		PMID:8847485		3
	HMR_2551	R_1102	H2O[c] + leukotriene A5[c] <=> leukotriene B5[c]	EC:3.3.2.6	ENSG00000111144				c	Omega-3 fatty acid metabolism	SBO:0000176				RE3491C		PMID:6330066;PMID:6096400		3
	HMR_2553	R_1103	NADPH[c] + O2[c] + leukotriene B5[c] => 20-hydroxy-LTB5[c] + H2O[c] + NADP+[c]	EC:1.14.13.30	ENSG00000171903;ENSG00000171954;ENSG00000186115;ENSG00000186526;ENSG00000186529				c	Omega-3 fatty acid metabolism	SBO:0000176				RE3506C		PMID:8847485		3
	HMR_2554	R_1104	leukotriene B5[c] <=> leukotriene B5[r]						r	Transport, endoplasmic reticular	SBO:0000185								3
	HMR_2555	R_1105	NADPH[r] + O2[r] + leukotriene B5[r] => 20-hydroxy-LTB5[r] + H2O[r] + NADP+[r]	EC:1.14.13.30	ENSG00000171903;ENSG00000171954;ENSG00000186115;ENSG00000186526;ENSG00000186529				r	Omega-3 fatty acid metabolism	SBO:0000176				RE3506R		PMID:8847485		3
	HMR_2557	R_1106	EPA[c] + O2[c] => 15(R)-HpEPE[c]	EC:1.14.99.1	ENSG00000073756;ENSG00000095303				c	Omega-3 fatty acid metabolism	SBO:0000176				RE3488C		PMID:11034610		3
	HMR_2558	R_1107	15(R)-HpEPE[c] => 15(S)-HpEPE[c]						c	Omega-3 fatty acid metabolism	SBO:0000176								3
	HMR_2559	R_1108	15(S)-HEPE[c] + H2O[c] <=> 15(S)-HpEPE[c] + 2 H+[c]						c	Omega-3 fatty acid metabolism	SBO:0000176				RE3490C		PMID:11034610		3
	HMR_2564	R_1109	EPA[c] <=> EPA[n]						n	Transport, nuclear	SBO:0000185								3
	HMR_2566	R_1110	EPA[n] + O2[n] => 15(R)-HpEPE[n]	EC:1.14.99.1	ENSG00000073756;ENSG00000095303				n	Omega-3 fatty acid metabolism	SBO:0000176				RE3488N		PMID:11034610		3
	HMR_2567	R_1111	15(R)-HEPE[n] + H2O[n] <=> 15(R)-HpEPE[n] + 2 H+[n]						n	Omega-3 fatty acid metabolism	SBO:0000176								3
	HMR_2568	R_1112	15(R)-HEPE[n] + O2[n] => 5(S),6(S)-epoxy-15(R)-HEPE[n] + H2O[n]	EC:1.13.11.34	ENSG00000012779				n	Omega-3 fatty acid metabolism	SBO:0000176				RE3498N		PMID:11034610		3
	HMR_2569	R_1113	EPA[c] <=> EPA[r]						r	Transport, endoplasmic reticular	SBO:0000185								3
	HMR_2570	R_1114	EPA[r] + O2[r] => 15(R)-HpEPE[r]	EC:1.14.99.1	ENSG00000073756;ENSG00000095303				r	Omega-3 fatty acid metabolism	SBO:0000176				RE3488R		PMID:11034610		3
	HMR_2571	R_1115	15(R)-HEPE[r] + H2O[r] <=> 15(R)-HpEPE[r] + 2 H+[r]						r	Omega-3 fatty acid metabolism	SBO:0000176								3
	HMR_2572	R_1116	15(R)-HEPE[r] + O2[r] => 5(S),6(S)-epoxy-15(R)-HEPE[r] + H2O[r]	EC:1.13.11.34	ENSG00000012779				r	Omega-3 fatty acid metabolism	SBO:0000176				RE3498R		PMID:11034610		3
	HMR_2574	R_1117	5(S),6(S)-epoxy-15(R)-HEPE[r] + H2O[r] => 15-epi-lipoxin B5[r]	EC:3.3.2.9;EC:3.3.2.10	ENSG00000120915;ENSG00000143819				r	Omega-3 fatty acid metabolism	SBO:0000176				RE3500R		PMID:11034610		3
	HMR_2575	R_1118	EPA[c] <=> EPA[p]						p	Transport, peroxisomal	SBO:0000185								3
	HMR_2576	R_1119	EPA[p] + O2[p] => 15(R)-HpEPE[p]	EC:1.14.99.1	ENSG00000073756;ENSG00000095303				p	Omega-3 fatty acid metabolism	SBO:0000176				RE3488X		PMID:11034610		3
	HMR_2577	R_1120	15(R)-HEPE[p] + H2O[p] <=> 15(R)-HpEPE[p] + 2 H+[p]						p	Omega-3 fatty acid metabolism	SBO:0000176								3
	HMR_2578	R_1121	15(R)-HEPE[p] + O2[p] => 5(S),6(S)-epoxy-15(R)-HEPE[p] + H2O[p]	EC:1.13.11.34	ENSG00000012779				p	Omega-3 fatty acid metabolism	SBO:0000176				RE3498N				3
	HMR_2579	R_1122	5(S),6(S)-epoxy-15(R)-HEPE[p] + H2O[p] => 15-epi-lipoxin A5[p] + H+[p]	EC:3.3.2.9;EC:3.3.2.10	ENSG00000120915;ENSG00000143819				p	Omega-3 fatty acid metabolism	SBO:0000176				RE3501X		PMID:11034610		3
	HMR_2580	R_1123	5(S),6(S)-epoxy-15(R)-HEPE[p] + H2O[p] => 15-epi-lipoxin B5[p]	EC:3.3.2.9;EC:3.3.2.10	ENSG00000120915;ENSG00000143819				p	Omega-3 fatty acid metabolism	SBO:0000176				RE3500X		PMID:11034610		3
	HMR_2581	R_1124	EPA[c] + H+[c] + NADPH[c] + O2[c] => H2O[c] + NADP+[c] + PGH3[c]	EC:1.14.99.1	ENSG00000073756;ENSG00000095303;ENSG00000105254				c	Omega-3 fatty acid metabolism	SBO:0000176				RE3497C				3
	HMR_2582	R_1125	EPA[n] + H+[n] + NADPH[n] + O2[n] => H2O[n] + NADP+[n] + PGH3[n]	EC:1.14.99.1	ENSG00000073756;ENSG00000095303;ENSG00000105254				n	Omega-3 fatty acid metabolism	SBO:0000176				RE3497N				3
	HMR_2583	R_1126	PGH3[c] <=> prostaglandin E3[c]	EC:5.3.99.3	ENSG00000110958;ENSG00000148334;ENSG00000148344				c	Omega-3 fatty acid metabolism	SBO:0000176				RE3496C		PMID:12234478		3
	HMR_2590	R_1127	L-carnitine[c] => L-carnitine[m]	TCDB:2.A.1.1.13	ENSG00000178537;ENSG00000197375				m	Transport, mitochondrial	SBO:0000185					ACRNtm	PMID:10460205;PMID:1296165;PMID:16288981;PMID:17466261;PMID:2199597;PMID:6219439;PMID:6361812;PMID:8353366		3
	HMR_2591	R_1128	CoA[c] + O-acetylcarnitine[c] <=> L-carnitine[c] + acetyl-CoA[c]	EC:2.3.1.21	ENSG00000110090;ENSG00000169169;ENSG00000205560				c	Carnitine shuttle (cytosolic)	SBO:0000176	r0534		R02396	R02396C	CSNATr	PMID:14598172;PMID:2351134;PMID:6361812;PMID:8132483		3
	HMR_2592	R_1129	L-carnitine[m] + O-acetylcarnitine[c] => L-carnitine[c] + O-acetylcarnitine[m]	TCDB:2.A.29.8.3	ENSG00000178537;ENSG00000197119				m	Carnitine shuttle (mitochondrial)	SBO:0000176	r2433				CSNATtm	PMID:14598172;PMID:18406340;PMID:6361812;PMID:8132483;PMID:1735445;PMID:1988962;PMID:2351134;PMID:2355017;PMID:7892212		3
	HMR_2593	R_1130	CoA[m] + O-acetylcarnitine[m] <=> L-carnitine[m] + acetyl-CoA[m]	EC:2.3.1.7	ENSG00000095321;ENSG00000157184				m	Carnitine shuttle (mitochondrial)	SBO:0000176	r0535		R02396	R02396C	CSNATm	PMID:14598172;PMID:2351134;PMID:6361812;PMID:8132483		3
	HMR_2594	R_1131	CoA[c] + O-propanoylcarnitine[c] <=> L-carnitine[c] + propanoyl-CoA[c]	EC:2.3.1.21	ENSG00000110090;ENSG00000169169;ENSG00000205560				c	Carnitine shuttle (cytosolic)	SBO:0000176	r1396				CRNPPT	PMID:12133002;PMID:4475632;PMID:5810070;UNIPROT:Q15125		3
	HMR_2596	R_1132	L-carnitine[c] + O-propanoylcarnitine[m] <=> L-carnitine[m] + O-propanoylcarnitine[c]	TCDB:2.A.29.8.3	ENSG00000178537;ENSG00000197119				m	Carnitine shuttle (mitochondrial)	SBO:0000176	r2437				CRNPPTtm	PMID:14598172;PMID:18406340;PMID:6361812;PMID:8132483;PMID:1735445;PMID:1988962;PMID:2351134;PMID:2355017;PMID:7892212		3
	HMR_2598	R_1133	CoA[m] + O-propanoylcarnitine[m] <=> L-carnitine[m] + propanoyl-CoA[m]	EC:2.3.1.7	ENSG00000095321;ENSG00000157184				m	Carnitine shuttle (mitochondrial)	SBO:0000176	r1397				CSNAT2m	PMID:12133002;PMID:4475632;PMID:5810070;UNIPROT:Q15125		3
	HMR_2599	R_1134	CoA[c] + malonyl-carnitin[c] <=> L-carnitine[c] + malonyl-CoA[c]	EC:2.3.1.21	ENSG00000110090;ENSG00000169169;ENSG00000205560				c	Carnitine shuttle (cytosolic)	SBO:0000176	r0431		R01923	R01923X		PMID:1735445;PMID:1988962;PMID:2355017;PMID:6361812;PMID:7892212		3
	HMR_2600	R_1135	L-carnitine[m] + malonyl-carnitin[c] => L-carnitine[c] + malonyl-carnitin[m]	TCDB:2.A.29.8.3	ENSG00000149742;ENSG00000175003;ENSG00000178537;ENSG00000197119;ENSG00000197208				m	Carnitine shuttle (mitochondrial)	SBO:0000176	r1005					PMID:14598172;PMID:18406340;PMID:6361812;PMID:8132483;PMID:1735445;PMID:1988962;PMID:2351134;PMID:2355017;PMID:7892212		3
	HMR_2601	R_1136	CoA[m] + malonyl-carnitin[m] <=> L-carnitine[m] + malonyl-CoA[m]	EC:2.3.1.7	ENSG00000095321;ENSG00000157184				m	Carnitine shuttle (mitochondrial)	SBO:0000176	r0432		R01923	R01923X		PMID:1735445;PMID:1988962;PMID:2355017;PMID:6361812;PMID:7892212		3
	HMR_2602	R_1137	CoA[c] + dodecanoylcarnitine[c] <=> L-carnitine[c] + lauroyl-CoA[c]	EC:2.3.1.21	ENSG00000110090;ENSG00000169169;ENSG00000205560				c	Carnitine shuttle (cytosolic)	SBO:0000176					CRNDDT			3
	HMR_2603	R_1138	L-carnitine[c] + dodecanoylcarnitine[m] <=> L-carnitine[m] + dodecanoylcarnitine[c]	TCDB:2.A.29.8.3	ENSG00000149742;ENSG00000175003;ENSG00000178537;ENSG00000197119;ENSG00000197208				m	Carnitine shuttle (mitochondrial)	SBO:0000176					CRNDTtm			3
	HMR_2604	R_1139	CoA[m] + dodecanoylcarnitine[m] <=> L-carnitine[m] + lauroyl-CoA[m]	EC:2.3.1.7	ENSG00000095321;ENSG00000157184				m	Carnitine shuttle (mitochondrial)	SBO:0000176					CRNDDm			3
	HMR_2605	R_1140	CoA[c] + tridecanoylcarnitine[c] <=> L-carnitine[c] + tridecanoyl-CoA[c]	EC:2.3.1.21	ENSG00000110090;ENSG00000169169;ENSG00000205560				c	Carnitine shuttle (cytosolic)	SBO:0000176								3
	HMR_2606	R_1141	L-carnitine[c] + tridecanoylcarnitine[m] <=> L-carnitine[m] + tridecanoylcarnitine[c]	TCDB:2.A.29.8.3	ENSG00000149742;ENSG00000175003;ENSG00000178537;ENSG00000197119;ENSG00000197208				m	Carnitine shuttle (mitochondrial)	SBO:0000176								3
	HMR_2607	R_1142	CoA[m] + tridecanoylcarnitine[m] <=> L-carnitine[m] + tridecanoyl-CoA[m]	EC:2.3.1.7	ENSG00000095321;ENSG00000157184				m	Carnitine shuttle (mitochondrial)	SBO:0000176								3
	HMR_2608	R_1143	CoA[c] + tetradecanoylcarnitine[c] <=> L-carnitine[c] + myristoyl-CoA[c]	EC:2.3.1.21	ENSG00000110090;ENSG00000169169;ENSG00000205560				c	Carnitine shuttle (cytosolic)	SBO:0000176					CRNTDT			3
	HMR_2609	R_1144	L-carnitine[c] + tetradecanoylcarnitine[m] <=> L-carnitine[m] + tetradecanoylcarnitine[c]	TCDB:2.A.29.8.3	ENSG00000149742;ENSG00000175003;ENSG00000178537;ENSG00000197119;ENSG00000197208				m	Carnitine shuttle (mitochondrial)	SBO:0000176					CRNTTtm			3
	HMR_2610	R_1145	CoA[m] + tetradecanoylcarnitine[m] <=> L-carnitine[m] + myristoyl-CoA[m]	EC:2.3.1.7	ENSG00000095321;ENSG00000157184				m	Carnitine shuttle (mitochondrial)	SBO:0000176					CRNTDm			3
	HMR_2611	R_1146	(9E)-tetradecenoyl-CoA[c] + L-carnitine[c] <=> CoA[c] + tetradecenoylcarnitine(5)[c]	EC:2.3.1.21	ENSG00000110090;ENSG00000169169;ENSG00000205560				c	Carnitine shuttle (cytosolic)	SBO:0000176					CRNTD5			3
	HMR_2612	R_1147	L-carnitine[c] + tetradecenoylcarnitine(5)[m] <=> L-carnitine[m] + tetradecenoylcarnitine(5)[c]	TCDB:2.A.29.8.3	ENSG00000149742;ENSG00000175003;ENSG00000178537;ENSG00000197119;ENSG00000197208				m	Carnitine shuttle (mitochondrial)	SBO:0000176					CRNTD5tm			3
	HMR_2613	R_1148	(9E)-tetradecenoyl-CoA[m] + L-carnitine[m] <=> CoA[m] + tetradecenoylcarnitine(5)[m]	EC:2.3.1.7	ENSG00000095321;ENSG00000157184				m	Carnitine shuttle (mitochondrial)	SBO:0000176					CRNTD5m			3
	HMR_2614	R_1149	(7Z)-tetradecenoyl-CoA[c] + L-carnitine[c] <=> CoA[c] + tetradecenoylcarnitine(7)[c]	EC:2.3.1.21	ENSG00000110090;ENSG00000169169;ENSG00000205560				c	Carnitine shuttle (cytosolic)	SBO:0000176								3
	HMR_2616	R_1150	L-carnitine[c] + tetradecenoylcarnitine(7)[m] <=> L-carnitine[m] + tetradecenoylcarnitine(7)[c]	TCDB:2.A.29.8.3	ENSG00000149742;ENSG00000175003;ENSG00000178537;ENSG00000197119;ENSG00000197208				m	Carnitine shuttle (mitochondrial)	SBO:0000176								3
	HMR_2618	R_1151	(7Z)-tetradecenoyl-CoA[m] + L-carnitine[m] <=> CoA[m] + tetradecenoylcarnitine(7)[m]	EC:2.3.1.7	ENSG00000095321;ENSG00000157184				m	Carnitine shuttle (mitochondrial)	SBO:0000176								3
	HMR_2620	R_1152	5-tetradecenoyl-CoA[c] + L-carnitine[c] <=> CoA[c] + tetradecenoylcarnitine(9)[c]	EC:2.3.1.21	ENSG00000110090;ENSG00000169169;ENSG00000205560				c	Carnitine shuttle (cytosolic)	SBO:0000176								3
	HMR_2621	R_1153	L-carnitine[c] + tetradecenoylcarnitine(9)[m] <=> L-carnitine[m] + tetradecenoylcarnitine(9)[c]	TCDB:2.A.29.8.3	ENSG00000149742;ENSG00000175003;ENSG00000178537;ENSG00000197119;ENSG00000197208				m	Carnitine shuttle (mitochondrial)	SBO:0000176								3
	HMR_2622	R_1154	5-tetradecenoyl-CoA[m] + L-carnitine[m] <=> CoA[m] + tetradecenoylcarnitine(9)[m]	EC:2.3.1.7	ENSG00000095321;ENSG00000157184				m	Carnitine shuttle (mitochondrial)	SBO:0000176								3
	HMR_2623	R_1155	CoA[c] + pentadecanoylcarnitine[c] <=> L-carnitine[c] + pentadecanoyl-CoA[c]	EC:2.3.1.21	ENSG00000110090;ENSG00000169169;ENSG00000205560				c	Carnitine shuttle (cytosolic)	SBO:0000176					CRNPDT			3
	HMR_2624	R_1156	L-carnitine[c] + pentadecanoylcarnitine[m] <=> L-carnitine[m] + pentadecanoylcarnitine[c]	TCDB:2.A.29.8.3	ENSG00000149742;ENSG00000175003;ENSG00000178537;ENSG00000197119;ENSG00000197208				m	Carnitine shuttle (mitochondrial)	SBO:0000176					CRNPDTtm			3
	HMR_2625	R_1157	CoA[m] + pentadecanoylcarnitine[m] <=> L-carnitine[m] + pentadecanoyl-CoA[m]	EC:2.3.1.7	ENSG00000095321;ENSG00000157184				m	Carnitine shuttle (mitochondrial)	SBO:0000176					CRNPDTm			3
	HMR_2626	R_1158	CoA[c] + L-palmitoylcarnitine[c] <=> L-carnitine[c] + palmitoyl-CoA[c]	EC:2.3.1.21	ENSG00000110090;ENSG00000169169;ENSG00000205560				c	Carnitine shuttle (cytosolic)	SBO:0000176	r0435		R01923	R01923X	C160CPT1	PMID:1735445;PMID:1988962;PMID:2355017;PMID:6361812;PMID:7892212;PMID:14517221;PMID:9691089;PMID:11790793;PMID:14711372;PMID:11356169;PMID:9344464		3
	HMR_2629	R_1159	L-carnitine[c] + L-palmitoylcarnitine[m] <=> L-carnitine[m] + L-palmitoylcarnitine[c]	TCDB:2.A.29.8.3	ENSG00000149742;ENSG00000175003;ENSG00000178537;ENSG00000197119;ENSG00000197208				m	Carnitine shuttle (mitochondrial)	SBO:0000176	r2435					PMID:14598172;PMID:18406340;PMID:6361812;PMID:8132483;PMID:1735445;PMID:1988962;PMID:2351134;PMID:2355017;PMID:7892212PMID:9399886		3
	HMR_2630	R_1160	CoA[m] + L-palmitoylcarnitine[m] <=> L-carnitine[m] + palmitoyl-CoA[m]	EC:2.3.1.7	ENSG00000095321;ENSG00000157184				m	Carnitine shuttle (mitochondrial)	SBO:0000176	r0436		R01923	R01923X	C160CPT2	PMID:1735445;PMID:1988962;PMID:2355017;PMID:6361812;PMID:7892212PMID:7711730		3
	HMR_2633	R_1161	7-hexadecenoyl-CoA[c] + L-carnitine[c] <=> CoA[c] + hexadecenoylcarnitine(9)[c]	EC:2.3.1.21	ENSG00000110090;ENSG00000169169;ENSG00000205560				c	Carnitine shuttle (cytosolic)	SBO:0000176					CRNHD9			3
	HMR_2634	R_1162	L-carnitine[c] + hexadecenoylcarnitine(9)[m] <=> L-carnitine[m] + hexadecenoylcarnitine(9)[c]	TCDB:2.A.29.8.3	ENSG00000149742;ENSG00000175003;ENSG00000178537;ENSG00000197119;ENSG00000197208				m	Carnitine shuttle (mitochondrial)	SBO:0000176					CRNHD9tm			3
	HMR_2635	R_1163	7-hexadecenoyl-CoA[m] + L-carnitine[m] <=> CoA[m] + hexadecenoylcarnitine(9)[m]	EC:2.3.1.7	ENSG00000095321;ENSG00000157184				m	Carnitine shuttle (mitochondrial)	SBO:0000176					CRNHD9m			3
	HMR_2636	R_1164	CoA[c] + palmitoleoyl-carnitine[c] <=> L-carnitine[c] + palmitoleoyl-CoA[c]	EC:2.3.1.21	ENSG00000110090;ENSG00000169169;ENSG00000205560				c	Carnitine shuttle (cytosolic)	SBO:0000176	r0445		R01923	R01923X	CRNHD7	PMID:1735445;PMID:1988962;PMID:2355017;PMID:6361812;PMID:7892212		3
	HMR_2638	R_1165	L-carnitine[c] + palmitoleoyl-carnitine[m] <=> L-carnitine[m] + palmitoleoyl-carnitine[c]	TCDB:2.A.29.8.3	ENSG00000149742;ENSG00000175003;ENSG00000178537;ENSG00000197119;ENSG00000197208				m	Carnitine shuttle (mitochondrial)	SBO:0000176	r1001				CRNHD7tm	PMID:14598172;PMID:18406340;PMID:6361812;PMID:8132483;PMID:1735445;PMID:1988962;PMID:2351134;PMID:2355017;PMID:7892212		3
	HMR_2640	R_1166	CoA[m] + palmitoleoyl-carnitine[m] <=> L-carnitine[m] + palmitoleoyl-CoA[m]	EC:2.3.1.7	ENSG00000095321;ENSG00000157184				m	Carnitine shuttle (mitochondrial)	SBO:0000176	r0446		R01923	R01923X	CRNHD7m	PMID:1735445;PMID:1988962;PMID:2355017;PMID:6361812;PMID:7892212		3
	HMR_2642	R_1167	CoA[c] + heptadecanoylcarnitine[c] <=> L-carnitine[c] + heptadecanoyl-CoA[c]	EC:2.3.1.21	ENSG00000110090;ENSG00000169169;ENSG00000205560				c	Carnitine shuttle (cytosolic)	SBO:0000176								3
	HMR_2644	R_1168	L-carnitine[c] + heptadecanoylcarnitine[m] <=> L-carnitine[m] + heptadecanoylcarnitine[c]	TCDB:2.A.29.8.3	ENSG00000149742;ENSG00000175003;ENSG00000178537;ENSG00000197119;ENSG00000197208				m	Carnitine shuttle (mitochondrial)	SBO:0000176								3
	HMR_2646	R_1169	CoA[m] + heptadecanoylcarnitine[m] <=> L-carnitine[m] + heptadecanoyl-CoA[m]	EC:2.3.1.7	ENSG00000095321;ENSG00000157184				m	Carnitine shuttle (mitochondrial)	SBO:0000176								3
	HMR_2648	R_1170	(10Z)-heptadecenoyl-CoA[c] + L-carnitine[c] <=> CoA[c] + heptadecenoylcarnitine(7)[c]	EC:2.3.1.21	ENSG00000110090;ENSG00000169169;ENSG00000205560				c	Carnitine shuttle (cytosolic)	SBO:0000176								3
	HMR_2649	R_1171	L-carnitine[c] + heptadecenoylcarnitine(7)[m] <=> L-carnitine[m] + heptadecenoylcarnitine(7)[c]	TCDB:2.A.29.8.3	ENSG00000149742;ENSG00000175003;ENSG00000178537;ENSG00000197119;ENSG00000197208				m	Carnitine shuttle (mitochondrial)	SBO:0000176								3
	HMR_2650	R_1172	(10Z)-heptadecenoyl-CoA[m] + L-carnitine[m] <=> CoA[m] + heptadecenoylcarnitine(7)[m]	EC:2.3.1.7	ENSG00000095321;ENSG00000157184				m	Carnitine shuttle (mitochondrial)	SBO:0000176								3
	HMR_2651	R_1173	9-heptadecenoyl-CoA[c] + L-carnitine[c] <=> CoA[c] + heptadecenoylcarnitine(8)[c]	EC:2.3.1.21	ENSG00000110090;ENSG00000169169;ENSG00000205560				c	Carnitine shuttle (cytosolic)	SBO:0000176								3
	HMR_2652	R_1174	L-carnitine[c] + heptadecenoylcarnitine(8)[m] <=> L-carnitine[m] + heptadecenoylcarnitine(8)[c]	TCDB:2.A.29.8.3	ENSG00000149742;ENSG00000175003;ENSG00000178537;ENSG00000197119;ENSG00000197208				m	Carnitine shuttle (mitochondrial)	SBO:0000176								3
	HMR_2653	R_1175	9-heptadecenoyl-CoA[m] + L-carnitine[m] <=> CoA[m] + heptadecenoylcarnitine(8)[m]	EC:2.3.1.7	ENSG00000095321;ENSG00000157184				m	Carnitine shuttle (mitochondrial)	SBO:0000176								3
	HMR_2654	R_1176	CoA[c] + stearoylcarnitine[c] <=> L-carnitine[c] + stearoyl-CoA[c]	EC:2.3.1.21	ENSG00000110090;ENSG00000169169;ENSG00000205560				c	Carnitine shuttle (cytosolic)	SBO:0000176					CRNOT			3
	HMR_2655	R_1177	L-carnitine[c] + stearoylcarnitine[m] <=> L-carnitine[m] + stearoylcarnitine[c]	TCDB:2.A.29.8.3	ENSG00000149742;ENSG00000175003;ENSG00000178537;ENSG00000197119;ENSG00000197208				m	Carnitine shuttle (mitochondrial)	SBO:0000176					CRNOTtm			3
	HMR_2656	R_1178	CoA[m] + stearoylcarnitine[m] <=> L-carnitine[m] + stearoyl-CoA[m]	EC:2.3.1.7	ENSG00000095321;ENSG00000157184				m	Carnitine shuttle (mitochondrial)	SBO:0000176					CRNOTm			3
	HMR_2657	R_1179	(13Z)-octadecenoyl-CoA[c] + L-carnitine[c] <=> CoA[c] + octadecenoylcarnitine(5)[c]	EC:2.3.1.21	ENSG00000110090;ENSG00000169169;ENSG00000205560				c	Carnitine shuttle (cytosolic)	SBO:0000176					CRNOD5			3
	HMR_2658	R_1180	L-carnitine[c] + octadecenoylcarnitine(5)[m] <=> L-carnitine[m] + octadecenoylcarnitine(5)[c]	TCDB:2.A.29.8.3	ENSG00000149742;ENSG00000175003;ENSG00000178537;ENSG00000197119;ENSG00000197208				m	Carnitine shuttle (mitochondrial)	SBO:0000176					CRNOD5tm			3
	HMR_2659	R_1181	(13Z)-octadecenoyl-CoA[m] + L-carnitine[m] <=> CoA[m] + octadecenoylcarnitine(5)[m]	EC:2.3.1.7	ENSG00000095321;ENSG00000157184				m	Carnitine shuttle (mitochondrial)	SBO:0000176					CRNOD5m			3
	HMR_2660	R_1182	CoA[c] + octadecenoylcarnitine(7)[c] <=> L-carnitine[c] + cis-vaccenoyl-CoA[c]	EC:2.3.1.21	ENSG00000110090;ENSG00000169169;ENSG00000205560				c	Carnitine shuttle (cytosolic)	SBO:0000176					CRNOD7			3
	HMR_2661	R_1183	L-carnitine[c] + octadecenoylcarnitine(7)[m] <=> L-carnitine[m] + octadecenoylcarnitine(7)[c]	TCDB:2.A.29.8.3	ENSG00000149742;ENSG00000175003;ENSG00000178537;ENSG00000197119;ENSG00000197208				m	Carnitine shuttle (mitochondrial)	SBO:0000176					CRNOD7tm			3
	HMR_2662	R_1184	CoA[m] + octadecenoylcarnitine(7)[m] <=> L-carnitine[m] + cis-vaccenoyl-CoA[m]	EC:2.3.1.7	ENSG00000095321;ENSG00000157184				m	Carnitine shuttle (mitochondrial)	SBO:0000176					CRNOD7m			3
	HMR_2663	R_1185	CoA[c] + L-oleoylcarnitine[c] <=> L-carnitine[c] + oleoyl-CoA[c]	EC:2.3.1.21	ENSG00000110090;ENSG00000169169;ENSG00000205560				c	Carnitine shuttle (cytosolic)	SBO:0000176	r1394					PMID:1735445;PMID:1988962;PMID:2355017;PMID:6361812;PMID:7892212		3
	HMR_2664	R_1186	L-carnitine[c] + L-oleoylcarnitine[m] <=> L-carnitine[m] + L-oleoylcarnitine[c]	TCDB:2.A.29.8.3	ENSG00000149742;ENSG00000175003;ENSG00000178537;ENSG00000197119;ENSG00000197208				m	Carnitine shuttle (mitochondrial)	SBO:0000176	r2436					PMID:14598172;PMID:18406340;PMID:6361812;PMID:8132483;PMID:1735445;PMID:1988962;PMID:2351134;PMID:2355017;PMID:7892212		3
	HMR_2665	R_1187	CoA[m] + L-oleoylcarnitine[m] <=> L-carnitine[m] + oleoyl-CoA[m]	EC:2.3.1.7	ENSG00000095321;ENSG00000157184				m	Carnitine shuttle (mitochondrial)	SBO:0000176	r1395					PMID:1735445;PMID:1988962;PMID:2355017;PMID:6361812;PMID:7892212		3
	HMR_2666	R_1188	(9E)-octadecenoyl-CoA[c] + L-carnitine[c] <=> (9E)-octadecenoylcarnitine[c] + CoA[c]	EC:2.3.1.21	ENSG00000110090;ENSG00000169169;ENSG00000205560				c	Carnitine shuttle (cytosolic)	SBO:0000176								3
	HMR_2667	R_1189	(9E)-octadecenoylcarnitine[c] + L-carnitine[m] <=> (9E)-octadecenoylcarnitine[m] + L-carnitine[c]	TCDB:2.A.29.8.3	ENSG00000149742;ENSG00000175003;ENSG00000178537;ENSG00000197119;ENSG00000197208				m	Carnitine shuttle (mitochondrial)	SBO:0000176								3
	HMR_2668	R_1190	(9E)-octadecenoyl-CoA[m] + L-carnitine[m] <=> (9E)-octadecenoylcarnitine[m] + CoA[m]	EC:2.3.1.7	ENSG00000095321;ENSG00000157184				m	Carnitine shuttle (mitochondrial)	SBO:0000176								3
	HMR_2669	R_1191	(7Z)-octadecenoyl-CoA[c] + L-carnitine[c] <=> CoA[c] + octadecenoylcarnitine(11)[c]	EC:2.3.1.21	ENSG00000110090;ENSG00000169169;ENSG00000205560				c	Carnitine shuttle (cytosolic)	SBO:0000176								3
	HMR_2670	R_1192	L-carnitine[c] + octadecenoylcarnitine(11)[m] <=> L-carnitine[m] + octadecenoylcarnitine(11)[c]	TCDB:2.A.29.8.3	ENSG00000149742;ENSG00000175003;ENSG00000178537;ENSG00000197119;ENSG00000197208				m	Carnitine shuttle (mitochondrial)	SBO:0000176								3
	HMR_2671	R_1193	(7Z)-octadecenoyl-CoA[m] + L-carnitine[m] <=> CoA[m] + octadecenoylcarnitine(11)[m]	EC:2.3.1.7	ENSG00000095321;ENSG00000157184				m	Carnitine shuttle (mitochondrial)	SBO:0000176								3
	HMR_2672	R_1194	(6Z,9Z)-octadecadienoyl-CoA[c] + L-carnitine[c] <=> (6Z,9Z)-octadecadienoylcarnitine[c] + CoA[c]	EC:2.3.1.21	ENSG00000110090;ENSG00000169169;ENSG00000205560				c	Carnitine shuttle (cytosolic)	SBO:0000176								3
	HMR_2673	R_1195	(6Z,9Z)-octadecadienoylcarnitine[c] + L-carnitine[m] <=> (6Z,9Z)-octadecadienoylcarnitine[m] + L-carnitine[c]	TCDB:2.A.29.8.3	ENSG00000149742;ENSG00000175003;ENSG00000178537;ENSG00000197119;ENSG00000197208				m	Carnitine shuttle (mitochondrial)	SBO:0000176								3
	HMR_2674	R_1196	(6Z,9Z)-octadecadienoyl-CoA[m] + L-carnitine[m] <=> (6Z,9Z)-octadecadienoylcarnitine[m] + CoA[m]	EC:2.3.1.7	ENSG00000095321;ENSG00000157184				m	Carnitine shuttle (mitochondrial)	SBO:0000176								3
	HMR_2675	R_1197	CoA[c] + nonadecanoylcarnitine[c] <=> L-carnitine[c] + nonadecanoyl-CoA[c]	EC:2.3.1.21	ENSG00000110090;ENSG00000169169;ENSG00000205560				c	Carnitine shuttle (cytosolic)	SBO:0000176								3
	HMR_2676	R_1198	L-carnitine[c] + nonadecanoylcarnitine[m] <=> L-carnitine[m] + nonadecanoylcarnitine[c]	TCDB:2.A.29.8.3	ENSG00000149742;ENSG00000175003;ENSG00000178537;ENSG00000197119;ENSG00000197208				m	Carnitine shuttle (mitochondrial)	SBO:0000176								3
	HMR_2677	R_1199	CoA[m] + nonadecanoylcarnitine[m] <=> L-carnitine[m] + nonadecanoyl-CoA[m]	EC:2.3.1.7	ENSG00000095321;ENSG00000157184				m	Carnitine shuttle (mitochondrial)	SBO:0000176								3
	HMR_2678	R_1200	CoA[c] + eicosanoylcarnitine[c] <=> L-carnitine[c] + eicosanoyl-CoA[c]	EC:2.3.1.21	ENSG00000110090;ENSG00000169169;ENSG00000205560				c	Carnitine shuttle (cytosolic)	SBO:0000176					CRNET			3
	HMR_2679	R_1201	L-carnitine[c] + eicosanoylcarnitine[m] <=> L-carnitine[m] + eicosanoylcarnitine[c]	TCDB:2.A.29.8.3	ENSG00000149742;ENSG00000175003;ENSG00000178537;ENSG00000197119;ENSG00000197208				m	Carnitine shuttle (mitochondrial)	SBO:0000176					CRNETtm			3
	HMR_2680	R_1202	CoA[m] + eicosanoylcarnitine[m] <=> L-carnitine[m] + eicosanoyl-CoA[m]	EC:2.3.1.7	ENSG00000095321;ENSG00000157184				m	Carnitine shuttle (mitochondrial)	SBO:0000176					CRNETm			3
	HMR_2681	R_1203	(13Z)-eicosenoyl-CoA[c] + L-carnitine[c] <=> CoA[c] + eicosenoylcarnitine(7)[c]	EC:2.3.1.21	ENSG00000110090;ENSG00000169169;ENSG00000205560				c	Carnitine shuttle (cytosolic)	SBO:0000176								3
	HMR_2682	R_1204	L-carnitine[c] + eicosenoylcarnitine(7)[m] <=> L-carnitine[m] + eicosenoylcarnitine(7)[c]	TCDB:2.A.29.8.3	ENSG00000149742;ENSG00000175003;ENSG00000178537;ENSG00000197119;ENSG00000197208				m	Carnitine shuttle (mitochondrial)	SBO:0000176								3
	HMR_2683	R_1205	(13Z)-eicosenoyl-CoA[m] + L-carnitine[m] <=> CoA[m] + eicosenoylcarnitine(7)[m]	EC:2.3.1.7	ENSG00000095321;ENSG00000157184				m	Carnitine shuttle (mitochondrial)	SBO:0000176								3
	HMR_2684	R_1206	(11Z)-eicosenoyl-CoA[c] + L-carnitine[c] <=> CoA[c] + eicosenoylcarnitine(9)[c]	EC:2.3.1.21	ENSG00000110090;ENSG00000169169;ENSG00000205560				c	Carnitine shuttle (cytosolic)	SBO:0000176					CRNES9			3
	HMR_2685	R_1207	L-carnitine[c] + eicosenoylcarnitine(9)[m] <=> L-carnitine[m] + eicosenoylcarnitine(9)[c]	TCDB:2.A.29.8.3	ENSG00000149742;ENSG00000175003;ENSG00000178537;ENSG00000197119;ENSG00000197208				m	Carnitine shuttle (mitochondrial)	SBO:0000176					CRNES9tm			3
	HMR_2686	R_1208	(11Z)-eicosenoyl-CoA[m] + L-carnitine[m] <=> CoA[m] + eicosenoylcarnitine(9)[m]	EC:2.3.1.7	ENSG00000095321;ENSG00000157184				m	Carnitine shuttle (mitochondrial)	SBO:0000176					CRNES9m			3
	HMR_2687	R_1209	9-eicosenoyl-CoA[c] + L-carnitine[c] <=> CoA[c] + eicosenoylcarnitine(11)[c]	EC:2.3.1.21	ENSG00000110090;ENSG00000169169;ENSG00000205560				c	Carnitine shuttle (cytosolic)	SBO:0000176					CRNES11			3
	HMR_2688	R_1210	L-carnitine[c] + eicosenoylcarnitine(11)[m] <=> L-carnitine[m] + eicosenoylcarnitine(11)[c]	TCDB:2.A.29.8.3	ENSG00000149742;ENSG00000175003;ENSG00000178537;ENSG00000197119;ENSG00000197208				m	Carnitine shuttle (mitochondrial)	SBO:0000176					CRNES11tm			3
	HMR_2689	R_1211	9-eicosenoyl-CoA[m] + L-carnitine[m] <=> CoA[m] + eicosenoylcarnitine(11)[m]	EC:2.3.1.7	ENSG00000095321;ENSG00000157184				m	Carnitine shuttle (mitochondrial)	SBO:0000176					CRNES11m			3
	HMR_2690	R_1212	(8Z,11Z)-eicosadienoyl-CoA[c] + L-carnitine[c] <=> (8Z,11Z)-eicosadienoylcarnitine[c] + CoA[c]	EC:2.3.1.21	ENSG00000110090;ENSG00000169169;ENSG00000205560				c	Carnitine shuttle (cytosolic)	SBO:0000176								3
	HMR_2691	R_1213	(8Z,11Z)-eicosadienoylcarnitine[c] + L-carnitine[m] <=> (8Z,11Z)-eicosadienoylcarnitine[m] + L-carnitine[c]	TCDB:2.A.29.8.3	ENSG00000149742;ENSG00000175003;ENSG00000178537;ENSG00000197119;ENSG00000197208				m	Carnitine shuttle (mitochondrial)	SBO:0000176								3
	HMR_2692	R_1214	(8Z,11Z)-eicosadienoyl-CoA[m] + L-carnitine[m] <=> (8Z,11Z)-eicosadienoylcarnitine[m] + CoA[m]	EC:2.3.1.7	ENSG00000095321;ENSG00000157184				m	Carnitine shuttle (mitochondrial)	SBO:0000176								3
	HMR_2693	R_1215	(5Z,8Z,11Z)-eicosatrienoyl-CoA[c] + L-carnitine[c] <=> (5Z,8Z,11Z)-eicosatrienoylcarnitine[c] + CoA[c]	EC:2.3.1.21	ENSG00000110090;ENSG00000169169;ENSG00000205560				c	Carnitine shuttle (cytosolic)	SBO:0000176								3
	HMR_2695	R_1216	(5Z,8Z,11Z)-eicosatrienoylcarnitine[c] + L-carnitine[m] <=> (5Z,8Z,11Z)-eicosatrienoylcarnitine[m] + L-carnitine[c]	TCDB:2.A.29.8.3	ENSG00000149742;ENSG00000175003;ENSG00000178537;ENSG00000197119;ENSG00000197208				m	Carnitine shuttle (mitochondrial)	SBO:0000176								3
	HMR_2697	R_1217	(5Z,8Z,11Z)-eicosatrienoyl-CoA[m] + L-carnitine[m] <=> (5Z,8Z,11Z)-eicosatrienoylcarnitine[m] + CoA[m]	EC:2.3.1.7	ENSG00000095321;ENSG00000157184				m	Carnitine shuttle (mitochondrial)	SBO:0000176								0
	HMR_2699	R_1218	CoA[c] + heneicosanoylcarnitine[c] <=> L-carnitine[c] + heneicosanoyl-CoA[c]	EC:2.3.1.21	ENSG00000110090;ENSG00000169169;ENSG00000205560				c	Carnitine shuttle (cytosolic)	SBO:0000176								3
	HMR_2700	R_1219	L-carnitine[c] + heneicosanoylcarnitine[m] <=> L-carnitine[m] + heneicosanoylcarnitine[c]	TCDB:2.A.29.8.3	ENSG00000149742;ENSG00000175003;ENSG00000178537;ENSG00000197119;ENSG00000197208				m	Carnitine shuttle (mitochondrial)	SBO:0000176								3
	HMR_2701	R_1220	CoA[m] + heneicosanoylcarnitine[m] <=> L-carnitine[m] + heneicosanoyl-CoA[m]	EC:2.3.1.7	ENSG00000095321;ENSG00000157184				m	Carnitine shuttle (mitochondrial)	SBO:0000176								3
	HMR_2702	R_1221	CoA[c] + docosanoylcarnitine[c] <=> L-carnitine[c] + docosanoyl-CoA[c]	EC:2.3.1.21	ENSG00000110090;ENSG00000169169;ENSG00000205560				c	Carnitine shuttle (cytosolic)	SBO:0000176								3
	HMR_2703	R_1222	L-carnitine[c] + docosanoylcarnitine[m] <=> L-carnitine[m] + docosanoylcarnitine[c]	TCDB:2.A.29.8.3	ENSG00000149742;ENSG00000175003;ENSG00000178537;ENSG00000197119;ENSG00000197208				m	Carnitine shuttle (mitochondrial)	SBO:0000176								3
	HMR_2704	R_1223	CoA[m] + docosanoylcarnitine[m] <=> L-carnitine[m] + docosanoyl-CoA[m]	EC:2.3.1.7	ENSG00000095321;ENSG00000157184				m	Carnitine shuttle (mitochondrial)	SBO:0000176								3
	HMR_2705	R_1224	(13Z)-docosenoyl-CoA[c] + L-carnitine[c] <=> CoA[c] + docosenoylcarnitine[c]	EC:2.3.1.21	ENSG00000110090;ENSG00000169169;ENSG00000205560				c	Carnitine shuttle (cytosolic)	SBO:0000176					CRNDS9			3
	HMR_2706	R_1225	L-carnitine[c] + docosenoylcarnitine[m] <=> L-carnitine[m] + docosenoylcarnitine[c]	TCDB:2.A.29.8.3	ENSG00000149742;ENSG00000175003;ENSG00000178537;ENSG00000197119;ENSG00000197208				m	Carnitine shuttle (mitochondrial)	SBO:0000176					CRNDS9tm			3
	HMR_2707	R_1226	(13Z)-docosenoyl-CoA[m] + L-carnitine[m] <=> CoA[m] + docosenoylcarnitine[m]	EC:2.3.1.7	ENSG00000095321;ENSG00000157184				m	Carnitine shuttle (mitochondrial)	SBO:0000176					CRNDS9m			3
	HMR_2708	R_1227	(11Z)-docosenoyl-CoA[c] + L-carnitine[c] <=> CoA[c] + docosenoylcarnitine(11)[c]	EC:2.3.1.21	ENSG00000110090;ENSG00000169169;ENSG00000205560				c	Carnitine shuttle (cytosolic)	SBO:0000176								3
	HMR_2709	R_1228	L-carnitine[c] + docosenoylcarnitine(11)[m] <=> L-carnitine[m] + docosenoylcarnitine(11)[c]	TCDB:2.A.29.8.3	ENSG00000149742;ENSG00000175003;ENSG00000178537;ENSG00000197119;ENSG00000197208				m	Carnitine shuttle (mitochondrial)	SBO:0000176								3
	HMR_2710	R_1229	(11Z)-docosenoyl-CoA[m] + L-carnitine[m] <=> CoA[m] + docosenoylcarnitine(11)[m]	EC:2.3.1.7	ENSG00000095321;ENSG00000157184				m	Carnitine shuttle (mitochondrial)	SBO:0000176								3
	HMR_2711	R_1230	CoA[c] + octadecatrienoylcarnitine[c] <=> L-carnitine[c] + linolenoyl-CoA[c]	EC:2.3.1.21	ENSG00000110090;ENSG00000169169;ENSG00000205560				c	Carnitine shuttle (cytosolic)	SBO:0000176					CRNODT3			3
	HMR_2712	R_1231	L-carnitine[c] + octadecatrienoylcarnitine[m] <=> L-carnitine[m] + octadecatrienoylcarnitine[c]	TCDB:2.A.29.8.3	ENSG00000149742;ENSG00000175003;ENSG00000178537;ENSG00000197119;ENSG00000197208				m	Carnitine shuttle (mitochondrial)	SBO:0000176					CRNODT3tm			3
	HMR_2713	R_1232	CoA[m] + octadecatrienoylcarnitine[m] <=> L-carnitine[m] + linolenoyl-CoA[m]	EC:2.3.1.7	ENSG00000095321;ENSG00000157184				m	Carnitine shuttle (mitochondrial)	SBO:0000176					CRNODT3m			3
	HMR_2714	R_1233	(6Z,9Z,12Z,15Z)-octadecatetraenoyl-CoA[c] + L-carnitine[c] <=> (6Z,9Z,12Z,15Z)-octadecatetraenoylcarnitine[c] + CoA[c]	EC:2.3.1.21	ENSG00000110090;ENSG00000169169;ENSG00000205560				c	Carnitine shuttle (cytosolic)	SBO:0000176								3
	HMR_2715	R_1234	(6Z,9Z,12Z,15Z)-octadecatetraenoylcarnitine[c] + L-carnitine[m] <=> (6Z,9Z,12Z,15Z)-octadecatetraenoylcarnitine[m] + L-carnitine[c]	TCDB:2.A.29.8.3	ENSG00000149742;ENSG00000175003;ENSG00000178537;ENSG00000197119;ENSG00000197208				m	Carnitine shuttle (mitochondrial)	SBO:0000176								3
	HMR_2716	R_1235	(6Z,9Z,12Z,15Z)-octadecatetraenoyl-CoA[m] + L-carnitine[m] <=> (6Z,9Z,12Z,15Z)-octadecatetraenoylcarnitine[m] + CoA[m]	EC:2.3.1.7	ENSG00000095321;ENSG00000157184				m	Carnitine shuttle (mitochondrial)	SBO:0000176								3
	HMR_2717	R_1236	(8Z,11Z,14Z,17Z)-eicosatetraenoyl-CoA[c] + L-carnitine[c] <=> (8Z,11Z,14Z,17Z)-eicosatetraenoylcarnitine[c] + CoA[c]	EC:2.3.1.21	ENSG00000110090;ENSG00000169169;ENSG00000205560				c	Carnitine shuttle (cytosolic)	SBO:0000176								3
	HMR_2718	R_1237	(8Z,11Z,14Z,17Z)-eicosatetraenoylcarnitine[c] + L-carnitine[m] <=> (8Z,11Z,14Z,17Z)-eicosatetraenoylcarnitine[m] + L-carnitine[c]	TCDB:2.A.29.8.3	ENSG00000149742;ENSG00000175003;ENSG00000178537;ENSG00000197119;ENSG00000197208				m	Carnitine shuttle (mitochondrial)	SBO:0000176								3
	HMR_2719	R_1238	(8Z,11Z,14Z,17Z)-eicosatetraenoyl-CoA[m] + L-carnitine[m] <=> (8Z,11Z,14Z,17Z)-eicosatetraenoylcarnitine[m] + CoA[m]	EC:2.3.1.7	ENSG00000095321;ENSG00000157184				m	Carnitine shuttle (mitochondrial)	SBO:0000176								3
	HMR_2720	R_1239	(5Z,8Z,11Z,14Z,17Z)-eicosapentaenoyl-CoA[c] + L-carnitine[c] <=> (5Z,8Z,11Z,14Z,17Z)-eicosapentaenoylcarnitine[c] + CoA[c]	EC:2.3.1.21	ENSG00000110090;ENSG00000169169;ENSG00000205560				c	Carnitine shuttle (cytosolic)	SBO:0000176								3
	HMR_2722	R_1240	(5Z,8Z,11Z,14Z,17Z)-eicosapentaenoylcarnitine[c] + L-carnitine[m] <=> (5Z,8Z,11Z,14Z,17Z)-eicosapentaenoylcarnitine[m] + L-carnitine[c]	TCDB:2.A.29.8.3	ENSG00000149742;ENSG00000175003;ENSG00000178537;ENSG00000197119;ENSG00000197208				m	Carnitine shuttle (mitochondrial)	SBO:0000176								3
	HMR_2724	R_1241	(5Z,8Z,11Z,14Z,17Z)-eicosapentaenoyl-CoA[m] + L-carnitine[m] <=> (5Z,8Z,11Z,14Z,17Z)-eicosapentaenoylcarnitine[m] + CoA[m]	EC:2.3.1.7	ENSG00000095321;ENSG00000157184				m	Carnitine shuttle (mitochondrial)	SBO:0000176								3
	HMR_2726	R_1242	(7Z,10Z,13Z,16Z,19Z)-docosapentaenoyl-CoA[c] + L-carnitine[c] <=> (7Z,10Z,13Z,16Z,19Z)-docosapentaenoylcarnitine[c] + CoA[c]	EC:2.3.1.21	ENSG00000110090;ENSG00000169169;ENSG00000205560				c	Carnitine shuttle (cytosolic)	SBO:0000176					CRNDSP3			3
	HMR_2727	R_1243	(7Z,10Z,13Z,16Z,19Z)-docosapentaenoylcarnitine[c] + L-carnitine[m] <=> (7Z,10Z,13Z,16Z,19Z)-docosapentaenoylcarnitine[m] + L-carnitine[c]	TCDB:2.A.29.8.3	ENSG00000149742;ENSG00000175003;ENSG00000178537;ENSG00000197119;ENSG00000197208				m	Carnitine shuttle (mitochondrial)	SBO:0000176					CRNDSP3tm			3
	HMR_2729	R_1244	(7Z,10Z,13Z,16Z,19Z)-docosapentaenoyl-CoA[m] + L-carnitine[m] <=> (7Z,10Z,13Z,16Z,19Z)-docosapentaenoylcarnitine[m] + CoA[m]	EC:2.3.1.7	ENSG00000095321;ENSG00000157184				m	Carnitine shuttle (mitochondrial)	SBO:0000176					CRNDSP3m			3
	HMR_2730	R_1245	(4Z,7Z,10Z,13Z,16Z,19Z)-docosahexaenoyl-CoA[c] + L-carnitine[c] <=> CoA[c] + docosahexaenoylcarnitine[c]	EC:2.3.1.21	ENSG00000110090;ENSG00000169169;ENSG00000205560				c	Carnitine shuttle (cytosolic)	SBO:0000176					CRNDSH3			3
	HMR_2731	R_1246	L-carnitine[c] + docosahexaenoylcarnitine[m] <=> L-carnitine[m] + docosahexaenoylcarnitine[c]	TCDB:2.A.29.8.3	ENSG00000149742;ENSG00000175003;ENSG00000178537;ENSG00000197119;ENSG00000197208				m	Carnitine shuttle (mitochondrial)	SBO:0000176					CRNDSH3tm			3
	HMR_2732	R_1247	(4Z,7Z,10Z,13Z,16Z,19Z)-docosahexaenoyl-CoA[m] + L-carnitine[m] <=> CoA[m] + docosahexaenoylcarnitine[m]	EC:2.3.1.7	ENSG00000095321;ENSG00000157184				m	Carnitine shuttle (mitochondrial)	SBO:0000176					CRNDSH3m			3
	HMR_2733	R_1248	(11Z,14Z,17Z)-eicosatrienoyl-CoA[c] + L-carnitine[c] <=> (11Z,14Z,17Z)-eicosatrienoylcarnitine[c] + CoA[c]	EC:2.3.1.21	ENSG00000110090;ENSG00000169169;ENSG00000205560				c	Carnitine shuttle (cytosolic)	SBO:0000176								3
	HMR_2734	R_1249	(11Z,14Z,17Z)-eicosatrienoylcarnitine[c] + L-carnitine[m] <=> (11Z,14Z,17Z)-eicosatrienoylcarnitine[m] + L-carnitine[c]	TCDB:2.A.29.8.3	ENSG00000149742;ENSG00000175003;ENSG00000178537;ENSG00000197119;ENSG00000197208				m	Carnitine shuttle (mitochondrial)	SBO:0000176								0
	HMR_2735	R_1250	(11Z,14Z,17Z)-eicosatrienoyl-CoA[m] + L-carnitine[m] <=> (11Z,14Z,17Z)-eicosatrienoylcarnitine[m] + CoA[m]	EC:2.3.1.7	ENSG00000095321;ENSG00000157184				m	Carnitine shuttle (mitochondrial)	SBO:0000176								3
	HMR_2736	R_1251	13,16,19-docosatrienoyl-CoA[c] + L-carnitine[c] <=> 13,16,19-docosatrienoylcarnitine[c] + CoA[c]	EC:2.3.1.21	ENSG00000110090;ENSG00000169169;ENSG00000205560				c	Carnitine shuttle (cytosolic)	SBO:0000176								3
	HMR_2737	R_1252	13,16,19-docosatrienoylcarnitine[c] + L-carnitine[m] <=> 13,16,19-docosatrienoylcarnitine[m] + L-carnitine[c]	TCDB:2.A.29.8.3	ENSG00000149742;ENSG00000175003;ENSG00000178537;ENSG00000197119;ENSG00000197208				m	Carnitine shuttle (mitochondrial)	SBO:0000176								3
	HMR_2738	R_1253	13,16,19-docosatrienoyl-CoA[m] + L-carnitine[m] <=> 13,16,19-docosatrienoylcarnitine[m] + CoA[m]	EC:2.3.1.7	ENSG00000095321;ENSG00000157184				m	Carnitine shuttle (mitochondrial)	SBO:0000176								3
	HMR_2739	R_1254	10,13,16,19-docosatetraenoyl-CoA[c] + L-carnitine[c] <=> 10,13,16,19-docosatetraenoylcarnitine[c] + CoA[c]	EC:2.3.1.21	ENSG00000110090;ENSG00000169169;ENSG00000205560				c	Carnitine shuttle (cytosolic)	SBO:0000176								3
	HMR_2740	R_1255	10,13,16,19-docosatetraenoylcarnitine[c] + L-carnitine[m] <=> 10,13,16,19-docosatetraenoylcarnitine[m] + L-carnitine[c]	TCDB:2.A.29.8.3	ENSG00000149742;ENSG00000175003;ENSG00000178537;ENSG00000197119;ENSG00000197208				m	Carnitine shuttle (mitochondrial)	SBO:0000176								3
	HMR_2741	R_1256	10,13,16,19-docosatetraenoyl-CoA[m] + L-carnitine[m] <=> 10,13,16,19-docosatetraenoylcarnitine[m] + CoA[m]	EC:2.3.1.7	ENSG00000095321;ENSG00000157184				m	Carnitine shuttle (mitochondrial)	SBO:0000176								3
	HMR_2742	R_1257	CoA[c] + linoleic-carnitine[c] <=> L-carnitine[c] + linoleoyl-CoA[c]	EC:2.3.1.21	ENSG00000110090;ENSG00000169169;ENSG00000205560				c	Carnitine shuttle (cytosolic)	SBO:0000176	r0439		R01923	R01923X	CRNODD6	PMID:1735445;PMID:1988962;PMID:2355017;PMID:6361812;PMID:7892212		3
	HMR_2744	R_1258	L-carnitine[c] + linoleic-carnitine[m] <=> L-carnitine[m] + linoleic-carnitine[c]	TCDB:2.A.29.8.3	ENSG00000149742;ENSG00000175003;ENSG00000178537;ENSG00000197119;ENSG00000197208				m	Carnitine shuttle (mitochondrial)	SBO:0000176					CRNODD6tm			3
	HMR_2745	R_1259	CoA[m] + linoleic-carnitine[m] => L-carnitine[m] + linoleoyl-CoA[m]	EC:2.3.1.7	ENSG00000095321;ENSG00000157184				m	Carnitine shuttle (mitochondrial)	SBO:0000176					CRNODD6m			3
	HMR_2746	R_1260	CoA[c] + gamma-linolenoylcarnitine[c] <=> L-carnitine[c] + gamma-linolenoyl-CoA[c]	EC:2.3.1.21	ENSG00000110090;ENSG00000169169;ENSG00000205560				c	Carnitine shuttle (cytosolic)	SBO:0000176								3
	HMR_2748	R_1261	L-carnitine[c] + gamma-linolenoylcarnitine[m] <=> L-carnitine[m] + gamma-linolenoylcarnitine[c]	TCDB:2.A.29.8.3	ENSG00000149742;ENSG00000175003;ENSG00000178537;ENSG00000197119;ENSG00000197208				m	Carnitine shuttle (mitochondrial)	SBO:0000176								3
	HMR_2750	R_1262	CoA[m] + gamma-linolenoylcarnitine[m] <=> L-carnitine[m] + gamma-linolenoyl-CoA[m]	EC:2.3.1.7	ENSG00000095321;ENSG00000157184				m	Carnitine shuttle (mitochondrial)	SBO:0000176								3
	HMR_2752	R_1263	CoA[c] + eicosatrienoylcarnitine[c] <=> L-carnitine[c] + dihomo-gamma-linolenoyl-CoA[c]	EC:2.3.1.21	ENSG00000110090;ENSG00000169169;ENSG00000205560				c	Carnitine shuttle (cytosolic)	SBO:0000176					CRNEST6			3
	HMR_2753	R_1264	L-carnitine[c] + eicosatrienoylcarnitine[m] <=> L-carnitine[m] + eicosatrienoylcarnitine[c]	TCDB:2.A.29.8.3	ENSG00000149742;ENSG00000175003;ENSG00000178537;ENSG00000197119;ENSG00000197208				m	Carnitine shuttle (mitochondrial)	SBO:0000176					CRNEST6tm			3
	HMR_2754	R_1265	CoA[m] + eicosatrienoylcarnitine[m] <=> L-carnitine[m] + dihomo-gamma-linolenoyl-CoA[m]	EC:2.3.1.7	ENSG00000095321;ENSG00000157184				m	Carnitine shuttle (mitochondrial)	SBO:0000176					CRNEST6m			3
	HMR_2755	R_1266	CoA[c] + arachidonyl-carnitine[c] <=> L-carnitine[c] + arachidonyl-CoA[c]	EC:2.3.1.21	ENSG00000110090;ENSG00000169169;ENSG00000205560				c	Carnitine shuttle (cytosolic)	SBO:0000176	r0442		R01923	R01923X	C204CPT1	PMID:1735445;PMID:1988962;PMID:2355017;PMID:6361812;PMID:7892212		3
	HMR_2757	R_1267	L-carnitine[c] + arachidonyl-carnitine[m] <=> L-carnitine[m] + arachidonyl-carnitine[c]	TCDB:2.A.29.8.3	ENSG00000149742;ENSG00000175003;ENSG00000178537;ENSG00000197119;ENSG00000197208				m	Carnitine shuttle (mitochondrial)	SBO:0000176					CRNESR6tm			3
	HMR_2758	R_1268	CoA[m] + arachidonyl-carnitine[m] <=> L-carnitine[m] + arachidonyl-CoA[m]	EC:2.3.1.7	ENSG00000095321;ENSG00000157184				m	Carnitine shuttle (mitochondrial)	SBO:0000176					CRNESR6m			3
	HMR_2759	R_1269	(7Z,10Z,13Z,16Z)-docosatetraenoyl-CoA[c] + L-carnitine[c] <=> CoA[c] + ocosatetraenoylcarnitine[c]	EC:2.3.1.21	ENSG00000110090;ENSG00000169169;ENSG00000205560				c	Carnitine shuttle (cytosolic)	SBO:0000176					CRNOSR9			0
	HMR_2760	R_1270	L-carnitine[c] + ocosatetraenoylcarnitine[m] <=> L-carnitine[m] + ocosatetraenoylcarnitine[c]	TCDB:2.A.29.8.3	ENSG00000149742;ENSG00000175003;ENSG00000178537;ENSG00000197119;ENSG00000197208				m	Carnitine shuttle (mitochondrial)	SBO:0000176					CRNOSR9tm			3
	HMR_2761	R_1271	(7Z,10Z,13Z,16Z)-docosatetraenoyl-CoA[m] + L-carnitine[m] <=> CoA[m] + ocosatetraenoylcarnitine[m]	EC:2.3.1.7	ENSG00000095321;ENSG00000157184				m	Carnitine shuttle (mitochondrial)	SBO:0000176					CRNOSR9m			3
	HMR_2762	R_1272	(4Z,7Z,10Z,13Z,16Z)-docosapentaenoyl-CoA[c] + L-carnitine[c] <=> (4Z,7Z,10Z,13Z,16Z)-docosapentaenoylcarnitine[c] + CoA[c]	EC:2.3.1.21	ENSG00000110090;ENSG00000169169;ENSG00000205560				c	Carnitine shuttle (cytosolic)	SBO:0000176								3
	HMR_2764	R_1273	(4Z,7Z,10Z,13Z,16Z)-docosapentaenoylcarnitine[c] + L-carnitine[m] <=> (4Z,7Z,10Z,13Z,16Z)-docosapentaenoylcarnitine[m] + L-carnitine[c]	TCDB:2.A.29.8.3	ENSG00000149742;ENSG00000175003;ENSG00000178537;ENSG00000197119;ENSG00000197208				m	Carnitine shuttle (mitochondrial)	SBO:0000176								3
	HMR_2766	R_1274	(4Z,7Z,10Z,13Z,16Z)-docosapentaenoyl-CoA[m] + L-carnitine[m] <=> (4Z,7Z,10Z,13Z,16Z)-docosapentaenoylcarnitine[m] + CoA[m]	EC:2.3.1.7	ENSG00000095321;ENSG00000157184				m	Carnitine shuttle (mitochondrial)	SBO:0000176								3
	HMR_2768	R_1275	(11Z,14Z)-eicosadienoyl-CoA[c] + L-carnitine[c] <=> CoA[c] + eicosadienoylcarnitine[c]	EC:2.3.1.21	ENSG00000110090;ENSG00000169169;ENSG00000205560				c	Carnitine shuttle (cytosolic)	SBO:0000176					CRNESD6			3
	HMR_2769	R_1276	L-carnitine[c] + eicosadienoylcarnitine[m] <=> L-carnitine[m] + eicosadienoylcarnitine[c]	TCDB:2.A.29.8.3	ENSG00000149742;ENSG00000175003;ENSG00000178537;ENSG00000197119;ENSG00000197208				m	Carnitine shuttle (mitochondrial)	SBO:0000176					CRNESD6tm			3
	HMR_2770	R_1277	(11Z,14Z)-eicosadienoyl-CoA[m] + L-carnitine[m] <=> CoA[m] + eicosadienoylcarnitine[m]	EC:2.3.1.7	ENSG00000095321;ENSG00000157184				m	Carnitine shuttle (mitochondrial)	SBO:0000176					CRNESD6m			3
	HMR_2771	R_1278	(13Z,16Z)-docosadienoyl-CoA[c] + L-carnitine[c] <=> (13Z,16Z)-docosadienoylcarnitine[c] + CoA[c]	EC:2.3.1.21	ENSG00000110090;ENSG00000169169;ENSG00000205560				c	Carnitine shuttle (cytosolic)	SBO:0000176								3
	HMR_2772	R_1279	(13Z,16Z)-docosadienoylcarnitine[c] + L-carnitine[m] <=> (13Z,16Z)-docosadienoylcarnitine[m] + L-carnitine[c]	TCDB:2.A.29.8.3	ENSG00000149742;ENSG00000175003;ENSG00000178537;ENSG00000197119;ENSG00000197208				m	Carnitine shuttle (mitochondrial)	SBO:0000176								3
	HMR_2773	R_1280	(13Z,16Z)-docosadienoyl-CoA[m] + L-carnitine[m] <=> (13Z,16Z)-docosadienoylcarnitine[m] + CoA[m]	EC:2.3.1.7	ENSG00000095321;ENSG00000157184				m	Carnitine shuttle (mitochondrial)	SBO:0000176								3
	HMR_2774	R_1281	10,13,16-docosatrienoyl-CoA[c] + L-carnitine[c] <=> 10,13,16-docosatrienoylcarnitine[c] + CoA[c]	EC:2.3.1.21	ENSG00000110090;ENSG00000169169;ENSG00000205560				c	Carnitine shuttle (cytosolic)	SBO:0000176								3
	HMR_2775	R_1282	10,13,16-docosatrienoylcarnitine[c] + L-carnitine[m] <=> 10,13,16-docosatrienoylcarnitine[m] + L-carnitine[c]	TCDB:2.A.29.8.3	ENSG00000149742;ENSG00000175003;ENSG00000178537;ENSG00000197119;ENSG00000197208				m	Carnitine shuttle (mitochondrial)	SBO:0000176								3
	HMR_2776	R_1283	10,13,16-docosatrienoyl-CoA[m] + L-carnitine[m] <=> 10,13,16-docosatrienoylcarnitine[m] + CoA[m]	EC:2.3.1.7	ENSG00000095321;ENSG00000157184				m	Carnitine shuttle (mitochondrial)	SBO:0000176								3
	HMR_2777	R_1284	L-carnitine[c] <=> L-carnitine[r]	TCDB:2.A.29.8.3	ENSG00000197375				r	Transport, endoplasmic reticular	SBO:0000185	r0002					PMID:10460205;PMID:1296165;PMID:16288981;PMID:17466261;PMID:2199597;PMID:6219439;PMID:6361812;PMID:8353366		3
	HMR_2778	R_1285	L-carnitine[c] + O-acetylcarnitine[r] <=> L-carnitine[r] + O-acetylcarnitine[c]	TCDB:2.A.29.8.3	ENSG00000197375				r	Carnitine shuttle (endoplasmic reticular)	SBO:0000176	r0995					PMID:14598172;PMID:18406340;PMID:6361812;PMID:8132483;PMID:1735445;PMID:1988962;PMID:2351134;PMID:2355017;PMID:7892212		3
	HMR_2780	R_1286	CoA[r] + O-acetylcarnitine[r] <=> L-carnitine[r] + acetyl-CoA[r]	EC:2.3.1.7	ENSG00000095321				r	Carnitine shuttle (endoplasmic reticular)	SBO:0000176	r0533		R02396	R02396C	CSNATer	PMID:14598172;PMID:2351134;PMID:6361812;PMID:8132483		3
	HMR_2783	R_1287	L-carnitine[c] + malonyl-carnitin[r] <=> L-carnitine[r] + malonyl-carnitin[c]	TCDB:2.A.29.8.3	ENSG00000178537;ENSG00000197119				r	Carnitine shuttle (endoplasmic reticular)	SBO:0000176	r1004					PMID:14598172;PMID:18406340;PMID:6361812;PMID:8132483;PMID:1735445;PMID:1988962;PMID:2351134;PMID:2355017;PMID:7892212		3
	HMR_2785	R_1288	CoA[r] + malonyl-carnitin[r] <=> L-carnitine[r] + malonyl-CoA[r]	EC:2.3.1.7	ENSG00000095321				r	Carnitine shuttle (endoplasmic reticular)	SBO:0000176	r0430		R01923	R01923X		PMID:1735445;PMID:1988962;PMID:2355017;PMID:6361812;PMID:7892212		3
	HMR_2787	R_1289	L-carnitine[c] + dodecanoylcarnitine[r] <=> L-carnitine[r] + dodecanoylcarnitine[c]	TCDB:2.A.29.8.3	ENSG00000197375				r	Carnitine shuttle (endoplasmic reticular)	SBO:0000176								3
	HMR_2788	R_1290	CoA[r] + dodecanoylcarnitine[r] <=> L-carnitine[r] + lauroyl-CoA[r]	EC:2.3.1.7	ENSG00000095321				r	Carnitine shuttle (endoplasmic reticular)	SBO:0000176								3
	HMR_2789	R_1291	L-carnitine[c] + tridecanoylcarnitine[r] <=> L-carnitine[r] + tridecanoylcarnitine[c]	TCDB:2.A.29.8.3	ENSG00000197375				r	Carnitine shuttle (endoplasmic reticular)	SBO:0000176								3
	HMR_2790	R_1292	CoA[r] + tridecanoylcarnitine[r] <=> L-carnitine[r] + tridecanoyl-CoA[r]	EC:2.3.1.7	ENSG00000095321				r	Carnitine shuttle (endoplasmic reticular)	SBO:0000176								3
	HMR_2791	R_1293	L-carnitine[c] + tetradecanoylcarnitine[r] <=> L-carnitine[r] + tetradecanoylcarnitine[c]	TCDB:2.A.29.8.3	ENSG00000197375				r	Carnitine shuttle (endoplasmic reticular)	SBO:0000176								0
	HMR_2792	R_1294	CoA[r] + tetradecanoylcarnitine[r] <=> L-carnitine[r] + myristoyl-CoA[r]	EC:2.3.1.7	ENSG00000095321				r	Carnitine shuttle (endoplasmic reticular)	SBO:0000176								3
	HMR_2793	R_1295	L-carnitine[c] + tetradecenoylcarnitine(5)[r] <=> L-carnitine[r] + tetradecenoylcarnitine(5)[c]	TCDB:2.A.29.8.3	ENSG00000197375				r	Carnitine shuttle (endoplasmic reticular)	SBO:0000176								3
	HMR_2794	R_1296	(9E)-tetradecenoyl-CoA[r] + L-carnitine[r] <=> CoA[r] + tetradecenoylcarnitine(5)[r]	EC:2.3.1.7	ENSG00000095321				r	Carnitine shuttle (endoplasmic reticular)	SBO:0000176								0
	HMR_2795	R_1297	L-carnitine[c] + tetradecenoylcarnitine(7)[r] <=> L-carnitine[r] + tetradecenoylcarnitine(7)[c]	TCDB:2.A.29.8.3	ENSG00000197375				r	Carnitine shuttle (endoplasmic reticular)	SBO:0000176								3
	HMR_2796	R_1298	(7Z)-tetradecenoyl-CoA[r] + L-carnitine[r] <=> CoA[r] + tetradecenoylcarnitine(7)[r]	EC:2.3.1.7	ENSG00000095321				r	Carnitine shuttle (endoplasmic reticular)	SBO:0000176								3
	HMR_2797	R_1299	L-carnitine[c] + tetradecenoylcarnitine(9)[r] <=> L-carnitine[r] + tetradecenoylcarnitine(9)[c]	TCDB:2.A.29.8.3	ENSG00000197375				r	Carnitine shuttle (endoplasmic reticular)	SBO:0000176								3
	HMR_2798	R_1300	5-tetradecenoyl-CoA[r] + L-carnitine[r] <=> CoA[r] + tetradecenoylcarnitine(9)[r]	EC:2.3.1.7	ENSG00000095321				r	Carnitine shuttle (endoplasmic reticular)	SBO:0000176								3
	HMR_2799	R_1301	L-carnitine[c] + pentadecanoylcarnitine[r] <=> L-carnitine[r] + pentadecanoylcarnitine[c]	TCDB:2.A.29.8.3	ENSG00000197375				r	Carnitine shuttle (endoplasmic reticular)	SBO:0000176								3
	HMR_2800	R_1302	CoA[r] + pentadecanoylcarnitine[r] <=> L-carnitine[r] + pentadecanoyl-CoA[r]	EC:2.3.1.7	ENSG00000095321				r	Carnitine shuttle (endoplasmic reticular)	SBO:0000176								3
	HMR_2801	R_1303	L-carnitine[c] + L-palmitoylcarnitine[r] <=> L-carnitine[r] + L-palmitoylcarnitine[c]	TCDB:2.A.29.8.3	ENSG00000197375				r	Carnitine shuttle (endoplasmic reticular)	SBO:0000176	r0998					PMID:14598172;PMID:18406340;PMID:6361812;PMID:8132483;PMID:1735445;PMID:1988962;PMID:2351134;PMID:2355017;PMID:7892212PMID:9399886		0
	HMR_2803	R_1304	CoA[r] + L-palmitoylcarnitine[r] <=> L-carnitine[r] + palmitoyl-CoA[r]	EC:2.3.1.7	ENSG00000095321				r	Carnitine shuttle (endoplasmic reticular)	SBO:0000176	r0434		R01923	R01923X		PMID:1735445;PMID:1988962;PMID:2355017;PMID:6361812;PMID:7892212PMID:7711730		3
	HMR_2805	R_1305	L-carnitine[c] + hexadecenoylcarnitine(9)[r] <=> L-carnitine[r] + hexadecenoylcarnitine(9)[c]	TCDB:2.A.29.8.3	ENSG00000197375				r	Carnitine shuttle (endoplasmic reticular)	SBO:0000176								3
	HMR_2806	R_1306	7-hexadecenoyl-CoA[r] + L-carnitine[r] <=> CoA[r] + hexadecenoylcarnitine(9)[r]	EC:2.3.1.7	ENSG00000095321				r	Carnitine shuttle (endoplasmic reticular)	SBO:0000176								3
	HMR_2807	R_1307	L-carnitine[c] + palmitoleoyl-carnitine[r] <=> L-carnitine[r] + palmitoleoyl-carnitine[c]	TCDB:2.A.29.8.3	ENSG00000197375				r	Carnitine shuttle (endoplasmic reticular)	SBO:0000176	r1000					PMID:14598172;PMID:18406340;PMID:6361812;PMID:8132483;PMID:1735445;PMID:1988962;PMID:2351134;PMID:2355017;PMID:7892212		3
	HMR_2809	R_1308	CoA[r] + palmitoleoyl-carnitine[r] <=> L-carnitine[r] + palmitoleoyl-CoA[r]	EC:2.3.1.7	ENSG00000095321				r	Carnitine shuttle (endoplasmic reticular)	SBO:0000176	r0444		R01923	R01923X		PMID:1735445;PMID:1988962;PMID:2355017;PMID:6361812;PMID:7892212		3
	HMR_2811	R_1309	L-carnitine[c] + heptadecanoylcarnitine[r] <=> L-carnitine[r] + heptadecanoylcarnitine[c]	TCDB:2.A.29.8.3	ENSG00000197375				r	Carnitine shuttle (endoplasmic reticular)	SBO:0000176								3
	HMR_2812	R_1310	CoA[r] + heptadecanoylcarnitine[r] <=> L-carnitine[r] + heptadecanoyl-CoA[r]	EC:2.3.1.7	ENSG00000095321				r	Carnitine shuttle (endoplasmic reticular)	SBO:0000176								3
	HMR_2813	R_1311	L-carnitine[c] + heptadecenoylcarnitine(7)[r] <=> L-carnitine[r] + heptadecenoylcarnitine(7)[c]	TCDB:2.A.29.8.3	ENSG00000197375				r	Carnitine shuttle (endoplasmic reticular)	SBO:0000176								3
	HMR_2814	R_1312	(10Z)-heptadecenoyl-CoA[r] + L-carnitine[r] <=> CoA[r] + heptadecenoylcarnitine(7)[r]	EC:2.3.1.7	ENSG00000095321				r	Carnitine shuttle (endoplasmic reticular)	SBO:0000176								3
	HMR_2815	R_1313	L-carnitine[c] + heptadecenoylcarnitine(8)[r] <=> L-carnitine[r] + heptadecenoylcarnitine(8)[c]	TCDB:2.A.29.8.3	ENSG00000197375				r	Carnitine shuttle (endoplasmic reticular)	SBO:0000176								3
	HMR_2816	R_1314	9-heptadecenoyl-CoA[r] + L-carnitine[r] <=> CoA[r] + heptadecenoylcarnitine(8)[r]	EC:2.3.1.7	ENSG00000095321				r	Carnitine shuttle (endoplasmic reticular)	SBO:0000176								3
	HMR_2817	R_1315	L-carnitine[c] + stearoylcarnitine[r] <=> L-carnitine[r] + stearoylcarnitine[c]	TCDB:2.A.29.8.3	ENSG00000197375				r	Carnitine shuttle (endoplasmic reticular)	SBO:0000176								3
	HMR_2819	R_1316	CoA[r] + stearoylcarnitine[r] <=> L-carnitine[r] + stearoyl-CoA[r]	EC:2.3.1.7	ENSG00000095321				r	Carnitine shuttle (endoplasmic reticular)	SBO:0000176								3
	HMR_2821	R_1317	L-carnitine[c] + octadecenoylcarnitine(5)[r] <=> L-carnitine[r] + octadecenoylcarnitine(5)[c]	TCDB:2.A.29.8.3	ENSG00000197375				r	Carnitine shuttle (endoplasmic reticular)	SBO:0000176								3
	HMR_2822	R_1318	(13Z)-octadecenoyl-CoA[r] + L-carnitine[r] <=> CoA[r] + octadecenoylcarnitine(5)[r]	EC:2.3.1.7	ENSG00000095321				r	Carnitine shuttle (endoplasmic reticular)	SBO:0000176								3
	HMR_2823	R_1319	L-carnitine[c] + octadecenoylcarnitine(7)[r] <=> L-carnitine[r] + octadecenoylcarnitine(7)[c]	TCDB:2.A.29.8.3	ENSG00000197375				r	Carnitine shuttle (endoplasmic reticular)	SBO:0000176								3
	HMR_2824	R_1320	CoA[r] + octadecenoylcarnitine(7)[r] <=> L-carnitine[r] + cis-vaccenoyl-CoA[r]	EC:2.3.1.7	ENSG00000095321				r	Carnitine shuttle (endoplasmic reticular)	SBO:0000176								3
	HMR_2825	R_1321	L-carnitine[r] + L-oleoylcarnitine[c] => L-carnitine[c] + L-oleoylcarnitine[r]	TCDB:2.A.29.8.3	ENSG00000197375				r	Carnitine shuttle (endoplasmic reticular)	SBO:0000176						PMID:14598172;PMID:18406340;PMID:6361812;PMID:8132483;PMID:1735445;PMID:1988962;PMID:2351134;PMID:2355017;PMID:7892212		3
	HMR_2827	R_1322	CoA[r] + L-oleoylcarnitine[r] <=> L-carnitine[r] + oleoyl-CoA[r]	EC:2.3.1.7	ENSG00000095321				r	Carnitine shuttle (endoplasmic reticular)	SBO:0000176						PMID:1735445;PMID:1988962;PMID:2355017;PMID:6361812;PMID:7892212		3
	HMR_2829	R_1323	(9E)-octadecenoylcarnitine[c] + L-carnitine[r] => (9E)-octadecenoylcarnitine[r] + L-carnitine[c]	TCDB:2.A.29.8.3	ENSG00000197375				r	Carnitine shuttle (endoplasmic reticular)	SBO:0000176								3
	HMR_2830	R_1324	(9E)-octadecenoylcarnitine[r] + CoA[r] => (9E)-octadecenoyl-CoA[r] + L-carnitine[r]	EC:2.3.1.7	ENSG00000095321				r	Carnitine shuttle (endoplasmic reticular)	SBO:0000176								3
	HMR_2831	R_1325	L-carnitine[c] + octadecenoylcarnitine(11)[r] <=> L-carnitine[r] + octadecenoylcarnitine(11)[c]	TCDB:2.A.29.8.3	ENSG00000197375				r	Carnitine shuttle (endoplasmic reticular)	SBO:0000176								3
	HMR_2832	R_1326	(7Z)-octadecenoyl-CoA[r] + L-carnitine[r] <=> CoA[r] + octadecenoylcarnitine(11)[r]	EC:2.3.1.7	ENSG00000095321				r	Carnitine shuttle (endoplasmic reticular)	SBO:0000176								3
	HMR_2833	R_1327	(6Z,9Z)-octadecadienoylcarnitine[c] + L-carnitine[r] => (6Z,9Z)-octadecadienoylcarnitine[r] + L-carnitine[c]	TCDB:2.A.29.8.3	ENSG00000197375				r	Carnitine shuttle (endoplasmic reticular)	SBO:0000176								3
	HMR_2834	R_1328	(6Z,9Z)-octadecadienoylcarnitine[r] + CoA[r] => (6Z,9Z)-octadecadienoyl-CoA[r] + L-carnitine[r]	EC:2.3.1.7	ENSG00000095321				r	Carnitine shuttle (endoplasmic reticular)	SBO:0000176								3
	HMR_2835	R_1329	L-carnitine[c] + nonadecanoylcarnitine[r] <=> L-carnitine[r] + nonadecanoylcarnitine[c]	TCDB:2.A.29.8.3	ENSG00000197375				r	Carnitine shuttle (endoplasmic reticular)	SBO:0000176								3
	HMR_2836	R_1330	CoA[r] + nonadecanoylcarnitine[r] <=> L-carnitine[r] + nonadecanoyl-CoA[r]	EC:2.3.1.7	ENSG00000095321				r	Carnitine shuttle (endoplasmic reticular)	SBO:0000176								3
	HMR_2837	R_1331	L-carnitine[c] + eicosanoylcarnitine[r] <=> L-carnitine[r] + eicosanoylcarnitine[c]	TCDB:2.A.29.8.3	ENSG00000197375				r	Carnitine shuttle (endoplasmic reticular)	SBO:0000176								3
	HMR_2838	R_1332	CoA[r] + eicosanoylcarnitine[r] <=> L-carnitine[r] + eicosanoyl-CoA[r]	EC:2.3.1.7	ENSG00000095321				r	Carnitine shuttle (endoplasmic reticular)	SBO:0000176								3
	HMR_2839	R_1333	L-carnitine[c] + eicosenoylcarnitine(9)[r] <=> L-carnitine[r] + eicosenoylcarnitine(9)[c]	TCDB:2.A.29.8.3	ENSG00000197375				r	Carnitine shuttle (endoplasmic reticular)	SBO:0000176								3
	HMR_2840	R_1334	(11Z)-eicosenoyl-CoA[r] + L-carnitine[r] <=> CoA[r] + eicosenoylcarnitine(9)[r]	EC:2.3.1.7	ENSG00000095321				r	Carnitine shuttle (endoplasmic reticular)	SBO:0000176								3
	HMR_2841	R_1335	L-carnitine[c] + eicosenoylcarnitine(11)[r] <=> L-carnitine[r] + eicosenoylcarnitine(11)[c]	TCDB:2.A.29.8.3	ENSG00000197375				r	Carnitine shuttle (endoplasmic reticular)	SBO:0000176								3
	HMR_2842	R_1336	9-eicosenoyl-CoA[r] + L-carnitine[r] <=> CoA[r] + eicosenoylcarnitine(11)[r]	EC:2.3.1.7	ENSG00000095321				r	Carnitine shuttle (endoplasmic reticular)	SBO:0000176								3
	HMR_2843	R_1337	L-carnitine[c] + eicosenoylcarnitine(7)[r] <=> L-carnitine[r] + eicosenoylcarnitine(7)[c]	TCDB:2.A.29.8.3	ENSG00000197375				r	Carnitine shuttle (endoplasmic reticular)	SBO:0000176								3
	HMR_2844	R_1338	(13Z)-eicosenoyl-CoA[r] + L-carnitine[r] <=> CoA[r] + eicosenoylcarnitine(7)[r]	EC:2.3.1.7	ENSG00000095321				r	Carnitine shuttle (endoplasmic reticular)	SBO:0000176								3
	HMR_2845	R_1339	(8Z,11Z)-eicosadienoylcarnitine[c] + L-carnitine[r] <=> (8Z,11Z)-eicosadienoylcarnitine[r] + L-carnitine[c]	TCDB:2.A.29.8.3	ENSG00000197375				r	Carnitine shuttle (endoplasmic reticular)	SBO:0000176								3
	HMR_2846	R_1340	(8Z,11Z)-eicosadienoyl-CoA[r] + L-carnitine[r] <=> (8Z,11Z)-eicosadienoylcarnitine[r] + CoA[r]	EC:2.3.1.7	ENSG00000095321				r	Carnitine shuttle (endoplasmic reticular)	SBO:0000176								3
	HMR_2847	R_1341	(5Z,8Z,11Z)-eicosatrienoylcarnitine[c] + L-carnitine[r] <=> (5Z,8Z,11Z)-eicosatrienoylcarnitine[r] + L-carnitine[c]	TCDB:2.A.29.8.3	ENSG00000197375				r	Carnitine shuttle (endoplasmic reticular)	SBO:0000176								3
	HMR_2848	R_1342	(5Z,8Z,11Z)-eicosatrienoyl-CoA[r] + L-carnitine[r] <=> (5Z,8Z,11Z)-eicosatrienoylcarnitine[r] + CoA[r]	EC:2.3.1.7	ENSG00000095321				r	Carnitine shuttle (endoplasmic reticular)	SBO:0000176								3
	HMR_2849	R_1343	L-carnitine[c] + heneicosanoylcarnitine[r] <=> L-carnitine[r] + heneicosanoylcarnitine[c]	TCDB:2.A.29.8.3	ENSG00000197375				r	Carnitine shuttle (endoplasmic reticular)	SBO:0000176								3
	HMR_2850	R_1344	CoA[r] + heneicosanoylcarnitine[r] <=> L-carnitine[r] + heneicosanoyl-CoA[r]	EC:2.3.1.7	ENSG00000095321				r	Carnitine shuttle (endoplasmic reticular)	SBO:0000176								3
	HMR_2851	R_1345	L-carnitine[c] + docosanoylcarnitine[r] <=> L-carnitine[r] + docosanoylcarnitine[c]	TCDB:2.A.29.8.3	ENSG00000197375				r	Carnitine shuttle (endoplasmic reticular)	SBO:0000176								3
	HMR_2852	R_1346	CoA[r] + docosanoylcarnitine[r] <=> L-carnitine[r] + docosanoyl-CoA[r]	EC:2.3.1.7	ENSG00000095321				r	Carnitine shuttle (endoplasmic reticular)	SBO:0000176								3
	HMR_2853	R_1347	L-carnitine[c] + docosenoylcarnitine[r] <=> L-carnitine[r] + docosenoylcarnitine[c]	TCDB:2.A.29.8.3	ENSG00000197375				r	Carnitine shuttle (endoplasmic reticular)	SBO:0000176								3
	HMR_2854	R_1348	(13Z)-docosenoyl-CoA[r] + L-carnitine[r] <=> CoA[r] + docosenoylcarnitine[r]	EC:2.3.1.7	ENSG00000095321				r	Carnitine shuttle (endoplasmic reticular)	SBO:0000176								3
	HMR_2855	R_1349	L-carnitine[c] + docosenoylcarnitine(11)[r] <=> L-carnitine[r] + docosenoylcarnitine(11)[c]	TCDB:2.A.29.8.3	ENSG00000197375				r	Carnitine shuttle (endoplasmic reticular)	SBO:0000176								3
	HMR_2856	R_1350	(11Z)-docosenoyl-CoA[r] + L-carnitine[r] <=> CoA[r] + docosenoylcarnitine(11)[r]	EC:2.3.1.7	ENSG00000095321				r	Carnitine shuttle (endoplasmic reticular)	SBO:0000176								3
	HMR_2857	R_1351	L-carnitine[c] + octadecatrienoylcarnitine[r] <=> L-carnitine[r] + octadecatrienoylcarnitine[c]	TCDB:2.A.29.8.3	ENSG00000197375				r	Carnitine shuttle (endoplasmic reticular)	SBO:0000176								3
	HMR_2859	R_1352	CoA[r] + octadecatrienoylcarnitine[r] <=> L-carnitine[r] + linolenoyl-CoA[r]	EC:2.3.1.7	ENSG00000095321				r	Carnitine shuttle (endoplasmic reticular)	SBO:0000176								3
	HMR_2861	R_1353	(6Z,9Z,12Z,15Z)-octadecatetraenoylcarnitine[c] + L-carnitine[r] <=> (6Z,9Z,12Z,15Z)-octadecatetraenoylcarnitine[r] + L-carnitine[c]	TCDB:2.A.29.8.3	ENSG00000197375				r	Carnitine shuttle (endoplasmic reticular)	SBO:0000176								3
	HMR_2862	R_1354	(6Z,9Z,12Z,15Z)-octadecatetraenoyl-CoA[r] + L-carnitine[r] <=> (6Z,9Z,12Z,15Z)-octadecatetraenoylcarnitine[r] + CoA[r]	EC:2.3.1.7	ENSG00000095321				r	Carnitine shuttle (endoplasmic reticular)	SBO:0000176								3
	HMR_2863	R_1355	(8Z,11Z,14Z,17Z)-eicosatetraenoylcarnitine[c] + L-carnitine[r] <=> (8Z,11Z,14Z,17Z)-eicosatetraenoylcarnitine[r] + L-carnitine[c]	TCDB:2.A.29.8.3	ENSG00000197375				r	Carnitine shuttle (endoplasmic reticular)	SBO:0000176								3
	HMR_2864	R_1356	(8Z,11Z,14Z,17Z)-eicosatetraenoyl-CoA[r] + L-carnitine[r] <=> (8Z,11Z,14Z,17Z)-eicosatetraenoylcarnitine[r] + CoA[r]	EC:2.3.1.7	ENSG00000095321				r	Carnitine shuttle (endoplasmic reticular)	SBO:0000176								3
	HMR_2865	R_1357	(5Z,8Z,11Z,14Z,17Z)-eicosapentaenoylcarnitine[c] + L-carnitine[r] <=> (5Z,8Z,11Z,14Z,17Z)-eicosapentaenoylcarnitine[r] + L-carnitine[c]	TCDB:2.A.29.8.3	ENSG00000197375				r	Carnitine shuttle (endoplasmic reticular)	SBO:0000176								3
	HMR_2866	R_1358	(5Z,8Z,11Z,14Z,17Z)-eicosapentaenoyl-CoA[r] + L-carnitine[r] <=> (5Z,8Z,11Z,14Z,17Z)-eicosapentaenoylcarnitine[r] + CoA[r]	EC:2.3.1.7	ENSG00000095321				r	Carnitine shuttle (endoplasmic reticular)	SBO:0000176								3
	HMR_2867	R_1359	(7Z,10Z,13Z,16Z,19Z)-docosapentaenoylcarnitine[c] + L-carnitine[r] <=> (7Z,10Z,13Z,16Z,19Z)-docosapentaenoylcarnitine[r] + L-carnitine[c]	TCDB:2.A.29.8.3	ENSG00000197375				r	Carnitine shuttle (endoplasmic reticular)	SBO:0000176								3
	HMR_2868	R_1360	(7Z,10Z,13Z,16Z,19Z)-docosapentaenoyl-CoA[r] + L-carnitine[r] <=> (7Z,10Z,13Z,16Z,19Z)-docosapentaenoylcarnitine[r] + CoA[r]	EC:2.3.1.7	ENSG00000095321				r	Carnitine shuttle (endoplasmic reticular)	SBO:0000176								3
	HMR_2869	R_1361	L-carnitine[c] + docosahexaenoylcarnitine[r] <=> L-carnitine[r] + docosahexaenoylcarnitine[c]	TCDB:2.A.29.8.3	ENSG00000197375				r	Carnitine shuttle (endoplasmic reticular)	SBO:0000176								3
	HMR_2870	R_1362	(4Z,7Z,10Z,13Z,16Z,19Z)-docosahexaenoyl-CoA[r] + L-carnitine[r] <=> CoA[r] + docosahexaenoylcarnitine[r]	EC:2.3.1.7	ENSG00000095321				r	Carnitine shuttle (endoplasmic reticular)	SBO:0000176								3
	HMR_2871	R_1363	(11Z,14Z,17Z)-eicosatrienoylcarnitine[c] + L-carnitine[r] <=> (11Z,14Z,17Z)-eicosatrienoylcarnitine[r] + L-carnitine[c]	TCDB:2.A.29.8.3	ENSG00000197375				r	Carnitine shuttle (endoplasmic reticular)	SBO:0000176								3
	HMR_2872	R_1364	(11Z,14Z,17Z)-eicosatrienoyl-CoA[r] + L-carnitine[r] <=> (11Z,14Z,17Z)-eicosatrienoylcarnitine[r] + CoA[r]	EC:2.3.1.7	ENSG00000095321				r	Carnitine shuttle (endoplasmic reticular)	SBO:0000176								3
	HMR_2873	R_1365	13,16,19-docosatrienoylcarnitine[c] + L-carnitine[r] <=> 13,16,19-docosatrienoylcarnitine[r] + L-carnitine[c]	TCDB:2.A.29.8.3	ENSG00000197375				r	Carnitine shuttle (endoplasmic reticular)	SBO:0000176								3
	HMR_2874	R_1366	13,16,19-docosatrienoyl-CoA[r] + L-carnitine[r] <=> 13,16,19-docosatrienoylcarnitine[r] + CoA[r]	EC:2.3.1.7	ENSG00000095321				r	Carnitine shuttle (endoplasmic reticular)	SBO:0000176								3
	HMR_2875	R_1367	10,13,16,19-docosatetraenoylcarnitine[c] + L-carnitine[r] <=> 10,13,16,19-docosatetraenoylcarnitine[r] + L-carnitine[c]	TCDB:2.A.29.8.3	ENSG00000197375				r	Carnitine shuttle (endoplasmic reticular)	SBO:0000176								3
	HMR_2876	R_1368	10,13,16,19-docosatetraenoyl-CoA[r] + L-carnitine[r] <=> 10,13,16,19-docosatetraenoylcarnitine[r] + CoA[r]	EC:2.3.1.7	ENSG00000095321				r	Carnitine shuttle (endoplasmic reticular)	SBO:0000176								3
	HMR_2877	R_1369	12,15,18,21-tetracosatetraenoyl-CoA[c] + L-carnitine[c] <=> 12,15,18,21-tetracosatetraenoylcarnitine[c] + CoA[c]	EC:2.3.1.21	ENSG00000110090;ENSG00000169169;ENSG00000205560				c	Carnitine shuttle (cytosolic)	SBO:0000176								3
	HMR_2878	R_1370	12,15,18,21-tetracosatetraenoylcarnitine[c] + L-carnitine[r] <=> 12,15,18,21-tetracosatetraenoylcarnitine[r] + L-carnitine[c]	TCDB:2.A.29.8.3	ENSG00000197375				r	Carnitine shuttle (endoplasmic reticular)	SBO:0000176								3
	HMR_2879	R_1371	12,15,18,21-tetracosatetraenoyl-CoA[r] + L-carnitine[r] <=> 12,15,18,21-tetracosatetraenoylcarnitine[r] + CoA[r]	EC:2.3.1.7	ENSG00000095321				r	Carnitine shuttle (endoplasmic reticular)	SBO:0000176								3
	HMR_2880	R_1372	L-carnitine[c] + linoleic-carnitine[r] <=> L-carnitine[r] + linoleic-carnitine[c]	TCDB:2.A.29.8.3	ENSG00000197375				r	Carnitine shuttle (endoplasmic reticular)	SBO:0000176	r1002							3
	HMR_2882	R_1373	CoA[r] + linoleic-carnitine[r] <=> L-carnitine[r] + linoleoyl-CoA[r]	EC:2.3.1.7	ENSG00000095321				r	Carnitine shuttle (endoplasmic reticular)	SBO:0000176	r0438		R01923	R01923X				3
	HMR_2884	R_1374	L-carnitine[c] + gamma-linolenoylcarnitine[r] <=> L-carnitine[r] + gamma-linolenoylcarnitine[c]	TCDB:2.A.29.8.3	ENSG00000197375				r	Carnitine shuttle (endoplasmic reticular)	SBO:0000176								3
	HMR_2886	R_1375	CoA[r] + gamma-linolenoylcarnitine[r] <=> L-carnitine[r] + gamma-linolenoyl-CoA[r]	EC:2.3.1.7	ENSG00000095321				r	Carnitine shuttle (endoplasmic reticular)	SBO:0000176								3
	HMR_2888	R_1376	L-carnitine[c] + eicosatrienoylcarnitine[r] <=> L-carnitine[r] + eicosatrienoylcarnitine[c]	TCDB:2.A.29.8.3	ENSG00000197375				r	Carnitine shuttle (endoplasmic reticular)	SBO:0000176								3
	HMR_2890	R_1377	CoA[r] + eicosatrienoylcarnitine[r] <=> L-carnitine[r] + dihomo-gamma-linolenoyl-CoA[r]	EC:2.3.1.7	ENSG00000095321				r	Carnitine shuttle (endoplasmic reticular)	SBO:0000176								3
	HMR_2892	R_1378	L-carnitine[c] + arachidonyl-carnitine[r] <=> L-carnitine[r] + arachidonyl-carnitine[c]	TCDB:2.A.29.8.3	ENSG00000197375				r	Carnitine shuttle (endoplasmic reticular)	SBO:0000176	r1007							3
	HMR_2894	R_1379	CoA[r] + arachidonyl-carnitine[r] <=> L-carnitine[r] + arachidonyl-CoA[r]	EC:2.3.1.7	ENSG00000095321				r	Carnitine shuttle (endoplasmic reticular)	SBO:0000176	r0441		R01923	R01923X				3
	HMR_2896	R_1380	L-carnitine[c] + ocosatetraenoylcarnitine[r] <=> L-carnitine[r] + ocosatetraenoylcarnitine[c]	TCDB:2.A.29.8.3	ENSG00000197375				r	Carnitine shuttle (endoplasmic reticular)	SBO:0000176								3
	HMR_2897	R_1381	(7Z,10Z,13Z,16Z)-docosatetraenoyl-CoA[r] + L-carnitine[r] <=> CoA[r] + ocosatetraenoylcarnitine[r]	EC:2.3.1.7	ENSG00000095321				r	Carnitine shuttle (endoplasmic reticular)	SBO:0000176								3
	HMR_2898	R_1382	(4Z,7Z,10Z,13Z,16Z)-docosapentaenoylcarnitine[c] + L-carnitine[r] <=> (4Z,7Z,10Z,13Z,16Z)-docosapentaenoylcarnitine[r] + L-carnitine[c]	TCDB:2.A.29.8.3	ENSG00000197375				r	Carnitine shuttle (endoplasmic reticular)	SBO:0000176								3
	HMR_2899	R_1383	(4Z,7Z,10Z,13Z,16Z)-docosapentaenoyl-CoA[r] + L-carnitine[r] <=> (4Z,7Z,10Z,13Z,16Z)-docosapentaenoylcarnitine[r] + CoA[r]	EC:2.3.1.7	ENSG00000095321				r	Carnitine shuttle (endoplasmic reticular)	SBO:0000176								3
	HMR_2900	R_1384	L-carnitine[c] + eicosadienoylcarnitine[r] <=> L-carnitine[r] + eicosadienoylcarnitine[c]	TCDB:2.A.29.8.3	ENSG00000197375				r	Carnitine shuttle (endoplasmic reticular)	SBO:0000176								3
	HMR_2901	R_1385	(11Z,14Z)-eicosadienoyl-CoA[r] + L-carnitine[r] <=> CoA[r] + eicosadienoylcarnitine[r]	EC:2.3.1.7	ENSG00000095321				r	Carnitine shuttle (endoplasmic reticular)	SBO:0000176								3
	HMR_2902	R_1386	(13Z,16Z)-docosadienoylcarnitine[c] + L-carnitine[r] <=> (13Z,16Z)-docosadienoylcarnitine[r] + L-carnitine[c]	TCDB:2.A.29.8.3	ENSG00000197375				r	Carnitine shuttle (endoplasmic reticular)	SBO:0000176								3
	HMR_2903	R_1387	(13Z,16Z)-docosadienoyl-CoA[r] + L-carnitine[r] <=> (13Z,16Z)-docosadienoylcarnitine[r] + CoA[r]	EC:2.3.1.7	ENSG00000095321				r	Carnitine shuttle (endoplasmic reticular)	SBO:0000176								3
	HMR_2904	R_1388	10,13,16-docosatrienoylcarnitine[c] + L-carnitine[r] <=> 10,13,16-docosatrienoylcarnitine[r] + L-carnitine[c]	TCDB:2.A.29.8.3	ENSG00000197375				r	Carnitine shuttle (endoplasmic reticular)	SBO:0000176								3
	HMR_2905	R_1389	10,13,16-docosatrienoyl-CoA[r] + L-carnitine[r] <=> 10,13,16-docosatrienoylcarnitine[r] + CoA[r]	EC:2.3.1.7	ENSG00000095321				r	Carnitine shuttle (endoplasmic reticular)	SBO:0000176								3
	HMR_2906	R_1390	CoA[c] + tricosanoylcarnitine[c] <=> L-carnitine[c] + tricosanoyl-CoA[c]	EC:2.3.1.21	ENSG00000110090;ENSG00000169169;ENSG00000205560				c	Carnitine shuttle (endoplasmic reticular)	SBO:0000176								3
	HMR_2907	R_1391	L-carnitine[c] + tricosanoylcarnitine[r] <=> L-carnitine[r] + tricosanoylcarnitine[c]	TCDB:2.A.29.8.3	ENSG00000197375				r	Carnitine shuttle (endoplasmic reticular)	SBO:0000176								3
	HMR_2908	R_1392	CoA[r] + tricosanoylcarnitine[r] <=> L-carnitine[r] + tricosanoyl-CoA[r]	EC:2.3.1.7	ENSG00000095321				r	Carnitine shuttle (endoplasmic reticular)	SBO:0000176								3
	HMR_2909	R_1393	CoA[c] + tetracosanoylcarnitine[c] <=> L-carnitine[c] + tetracosanoyl-CoA[c]	EC:2.3.1.21	ENSG00000110090;ENSG00000169169;ENSG00000205560				c	Carnitine shuttle (endoplasmic reticular)	SBO:0000176								3
	HMR_2910	R_1394	L-carnitine[c] + tetracosanoylcarnitine[r] <=> L-carnitine[r] + tetracosanoylcarnitine[c]	TCDB:2.A.29.8.3	ENSG00000197375				r	Carnitine shuttle (endoplasmic reticular)	SBO:0000176								3
	HMR_2911	R_1395	CoA[r] + tetracosanoylcarnitine[r] <=> L-carnitine[r] + tetracosanoyl-CoA[r]	EC:2.3.1.7	ENSG00000095321				r	Carnitine shuttle (endoplasmic reticular)	SBO:0000176								3
	HMR_2912	R_1396	(15Z)-tetracosenoyl-CoA[c] + L-carnitine[c] <=> (15Z)-tetracosenoylcarnitine[c] + CoA[c]	EC:2.3.1.21	ENSG00000110090;ENSG00000169169;ENSG00000205560				c	Carnitine shuttle (endoplasmic reticular)	SBO:0000176								3
	HMR_2913	R_1397	(15Z)-tetracosenoylcarnitine[c] + L-carnitine[r] <=> (15Z)-tetracosenoylcarnitine[r] + L-carnitine[c]	TCDB:2.A.29.8.3	ENSG00000197375				r	Carnitine shuttle (endoplasmic reticular)	SBO:0000176								3
	HMR_2914	R_1398	(15Z)-tetracosenoyl-CoA[r] + L-carnitine[r] <=> (15Z)-tetracosenoylcarnitine[r] + CoA[r]	EC:2.3.1.7	ENSG00000095321				r	Carnitine shuttle (endoplasmic reticular)	SBO:0000176								3
	HMR_2915	R_1399	CoA[c] + hexacosanoylcarnitine[c] <=> L-carnitine[c] + hexacosanoyl-CoA[c]	EC:2.3.1.21	ENSG00000110090;ENSG00000169169;ENSG00000205560				c	Carnitine shuttle (endoplasmic reticular)	SBO:0000176								3
	HMR_2916	R_1400	L-carnitine[c] + hexacosanoylcarnitine[r] <=> L-carnitine[r] + hexacosanoylcarnitine[c]	TCDB:2.A.29.8.3	ENSG00000197375				r	Carnitine shuttle (endoplasmic reticular)	SBO:0000176								3
	HMR_2917	R_1401	CoA[r] + hexacosanoylcarnitine[r] <=> L-carnitine[r] + hexacosanoyl-CoA[r]	EC:2.3.1.7	ENSG00000095321				r	Carnitine shuttle (endoplasmic reticular)	SBO:0000176								3
	HMR_2918	R_1402	CoA[c] + hexacosenoylcarnitine[c] <=> L-carnitine[c] + hexacosenoyl-CoA[c]	EC:2.3.1.21	ENSG00000110090;ENSG00000169169;ENSG00000205560				c	Carnitine shuttle (endoplasmic reticular)	SBO:0000176								3
	HMR_2919	R_1403	L-carnitine[c] + hexacosenoylcarnitine[r] <=> L-carnitine[r] + hexacosenoylcarnitine[c]	TCDB:2.A.29.8.3	ENSG00000197375				r	Carnitine shuttle (endoplasmic reticular)	SBO:0000176								3
	HMR_2920	R_1404	CoA[r] + hexacosenoylcarnitine[r] <=> L-carnitine[r] + hexacosenoyl-CoA[r]	EC:2.3.1.7	ENSG00000095321				r	Carnitine shuttle (endoplasmic reticular)	SBO:0000176								3
	HMR_2921	R_1405	(9Z,12Z,15Z,18Z,21Z)-tetracosapentaenoyl-CoA[c] + L-carnitine[c] <=> (9Z,12Z,15Z,18Z,21Z)-tetracosapentaenoylcarnitine[c] + CoA[c]	EC:2.3.1.21	ENSG00000110090;ENSG00000169169;ENSG00000205560				c	Carnitine shuttle (endoplasmic reticular)	SBO:0000176								3
	HMR_2922	R_1406	(9Z,12Z,15Z,18Z,21Z)-tetracosapentaenoylcarnitine[c] + L-carnitine[r] <=> (9Z,12Z,15Z,18Z,21Z)-tetracosapentaenoylcarnitine[r] + L-carnitine[c]	TCDB:2.A.29.8.3	ENSG00000197375				r	Carnitine shuttle (endoplasmic reticular)	SBO:0000176								3
	HMR_2923	R_1407	(9Z,12Z,15Z,18Z,21Z)-tetracosapentaenoyl-CoA[r] + L-carnitine[r] <=> (9Z,12Z,15Z,18Z,21Z)-tetracosapentaenoylcarnitine[r] + CoA[r]	EC:2.3.1.7	ENSG00000095321				r	Carnitine shuttle (endoplasmic reticular)	SBO:0000176								3
	HMR_2924	R_1408	(9Z,12Z,15Z,18Z)-tetracosatetraenoyl-CoA[c] + L-carnitine[c] <=> (9Z,12Z,15Z,18Z)-tetracosatetraenoylcarnitine[c] + CoA[c]	EC:2.3.1.21	ENSG00000110090;ENSG00000169169;ENSG00000205560				c	Carnitine shuttle (endoplasmic reticular)	SBO:0000176								3
	HMR_2925	R_1409	(9Z,12Z,15Z,18Z)-tetracosatetraenoylcarnitine[c] + L-carnitine[r] <=> (9Z,12Z,15Z,18Z)-tetracosatetraenoylcarnitine[r] + L-carnitine[c]	TCDB:2.A.29.8.3	ENSG00000197375				r	Carnitine shuttle (endoplasmic reticular)	SBO:0000176								3
	HMR_2926	R_1410	(9Z,12Z,15Z,18Z)-tetracosatetraenoyl-CoA[r] + L-carnitine[r] <=> (9Z,12Z,15Z,18Z)-tetracosatetraenoylcarnitine[r] + CoA[r]	EC:2.3.1.7	ENSG00000095321				r	Carnitine shuttle (endoplasmic reticular)	SBO:0000176								3
	HMR_2927	R_1411	(6Z,9Z,12Z,15Z,18Z)-tetracosapentaenoyl-CoA[c] + L-carnitine[c] <=> (6Z,9Z,12Z,15Z,18Z)-tetracosapentaenoylcarnitine[c] + CoA[c]	EC:2.3.1.21	ENSG00000110090;ENSG00000169169;ENSG00000205560				c	Carnitine shuttle (endoplasmic reticular)	SBO:0000176								3
	HMR_2928	R_1412	(6Z,9Z,12Z,15Z,18Z)-tetracosapentaenoylcarnitine[c] + L-carnitine[r] <=> (6Z,9Z,12Z,15Z,18Z)-tetracosapentaenoylcarnitine[r] + L-carnitine[c]	TCDB:2.A.29.8.3	ENSG00000197375				r	Carnitine shuttle (endoplasmic reticular)	SBO:0000176								3
	HMR_2929	R_1413	(6Z,9Z,12Z,15Z,18Z)-tetracosapentaenoyl-CoA[r] + L-carnitine[r] <=> (6Z,9Z,12Z,15Z,18Z)-tetracosapentaenoylcarnitine[r] + CoA[r]	EC:2.3.1.7	ENSG00000095321				r	Carnitine shuttle (endoplasmic reticular)	SBO:0000176								3
	HMR_2930	R_1414	(6Z,9Z,12Z,15Z,18Z,21Z)-tetracosahexaenoyl-CoA[c] + L-carnitine[c] <=> (6Z,9Z,12Z,15Z,18Z,21Z)-tetracosahexaenoylcarnitine[c] + CoA[c]	EC:2.3.1.21	ENSG00000110090;ENSG00000169169;ENSG00000205560				c	Carnitine shuttle (endoplasmic reticular)	SBO:0000176								3
	HMR_2931	R_1415	(6Z,9Z,12Z,15Z,18Z,21Z)-tetracosahexaenoylcarnitine[c] + L-carnitine[r] <=> (6Z,9Z,12Z,15Z,18Z,21Z)-tetracosahexaenoylcarnitine[r] + L-carnitine[c]	TCDB:2.A.29.8.3	ENSG00000197375				r	Carnitine shuttle (endoplasmic reticular)	SBO:0000176								3
	HMR_2932	R_1416	(6Z,9Z,12Z,15Z,18Z,21Z)-tetracosahexaenoyl-CoA[r] + L-carnitine[r] <=> (6Z,9Z,12Z,15Z,18Z,21Z)-tetracosahexaenoylcarnitine[r] + CoA[r]	EC:2.3.1.7	ENSG00000095321				r	Carnitine shuttle (endoplasmic reticular)	SBO:0000176								3
	HMR_2942	R_1417	AMP[r] + PPi[r] + lauroyl-CoA[r] <=> ATP[r] + CoA[r] + lauric acid[r]	EC:6.2.1.3	ENSG00000068366;ENSG00000103740;ENSG00000123983;ENSG00000130377;ENSG00000140284;ENSG00000151726;ENSG00000164398;ENSG00000197142				r	Fatty acid activation (endoplasmic reticular)	SBO:0000176								3
	HMR_2943	R_1418	AMP[r] + PPi[r] + tridecanoyl-CoA[r] <=> ATP[r] + CoA[r] + tridecylic acid[r]	EC:6.2.1.3	ENSG00000068366;ENSG00000103740;ENSG00000123983;ENSG00000130377;ENSG00000140284;ENSG00000151726;ENSG00000164398;ENSG00000197142				r	Fatty acid activation (endoplasmic reticular)	SBO:0000176								3
	HMR_2944	R_1419	AMP[r] + PPi[r] + myristoyl-CoA[r] <=> ATP[r] + CoA[r] + myristic acid[r]	EC:6.2.1.3	ENSG00000068366;ENSG00000103740;ENSG00000123983;ENSG00000130377;ENSG00000140284;ENSG00000151726;ENSG00000164398;ENSG00000197142				r	Fatty acid activation (endoplasmic reticular)	SBO:0000176								3
	HMR_2945	R_1420	5-tetradecenoyl-CoA[r] + AMP[r] + PPi[r] <=> ATP[r] + CoA[r] + physeteric acid[r]	EC:6.2.1.3	ENSG00000068366;ENSG00000103740;ENSG00000123983;ENSG00000130377;ENSG00000140284;ENSG00000151726;ENSG00000164398;ENSG00000197142				r	Fatty acid activation (endoplasmic reticular)	SBO:0000176								3
	HMR_2946	R_1421	(9E)-tetradecenoic acid[r] + ATP[r] + CoA[r] <=> (9E)-tetradecenoyl-CoA[r] + AMP[r] + PPi[r]	EC:6.2.1.3	ENSG00000068366;ENSG00000103740;ENSG00000123983;ENSG00000130377;ENSG00000140284;ENSG00000151726;ENSG00000164398;ENSG00000197142				r	Fatty acid activation (endoplasmic reticular)	SBO:0000176								3
	HMR_2947	R_1422	(7Z)-tetradecenoic acid[r] + ATP[r] + CoA[r] <=> (7Z)-tetradecenoyl-CoA[r] + AMP[r] + PPi[r]	EC:6.2.1.3	ENSG00000068366;ENSG00000103740;ENSG00000123983;ENSG00000130377;ENSG00000140284;ENSG00000151726;ENSG00000164398;ENSG00000197142				r	Fatty acid activation (endoplasmic reticular)	SBO:0000176								3
	HMR_2948	R_1423	AMP[r] + PPi[r] + pentadecanoyl-CoA[r] <=> ATP[r] + CoA[r] + pentadecylic acid[r]	EC:6.2.1.3	ENSG00000068366;ENSG00000103740;ENSG00000123983;ENSG00000130377;ENSG00000140284;ENSG00000151726;ENSG00000164398;ENSG00000197142				r	Fatty acid activation (endoplasmic reticular)	SBO:0000176								3
	HMR_2949	R_1424	AMP[r] + PPi[r] + palmitoyl-CoA[r] <=> ATP[r] + CoA[r] + palmitate[r]	EC:6.2.1.3	ENSG00000068366;ENSG00000103740;ENSG00000123983;ENSG00000130377;ENSG00000140284;ENSG00000151726;ENSG00000164398;ENSG00000197142				r	Fatty acid activation (endoplasmic reticular)	SBO:0000176	r0311		R01280			PMID:8584017PMID:10548543PMID:17379924PMID:17681178PMID:10548543		3
	HMR_2951	R_1425	7-hexadecenoyl-CoA[r] + AMP[r] + PPi[r] <=> 7-palmitoleic acid[r] + ATP[r] + CoA[r]	EC:6.2.1.3	ENSG00000068366;ENSG00000103740;ENSG00000123983;ENSG00000130377;ENSG00000140284;ENSG00000151726;ENSG00000164398;ENSG00000197142				r	Fatty acid activation (endoplasmic reticular)	SBO:0000176								3
	HMR_2952	R_1426	AMP[r] + PPi[r] + palmitoleoyl-CoA[r] <=> ATP[r] + CoA[r] + palmitolate[r]	EC:6.2.1.3	ENSG00000068366;ENSG00000103740;ENSG00000123983;ENSG00000130377;ENSG00000140284;ENSG00000151726;ENSG00000164398;ENSG00000197142				r	Fatty acid activation (endoplasmic reticular)	SBO:0000176	r1487					PMID:8584017;PMID:9784915;PMID:10479480		3
	HMR_2954	R_1427	AMP[r] + PPi[r] + heptadecanoyl-CoA[r] <=> ATP[r] + CoA[r] + margaric acid[r]	EC:6.2.1.3	ENSG00000068366;ENSG00000103740;ENSG00000123983;ENSG00000130377;ENSG00000140284;ENSG00000151726;ENSG00000164398;ENSG00000197142				r	Fatty acid activation (endoplasmic reticular)	SBO:0000176								3
	HMR_2955	R_1428	(10Z)-heptadecenoic acid[r] + ATP[r] + CoA[r] <=> (10Z)-heptadecenoyl-CoA[r] + AMP[r] + PPi[r]	EC:6.2.1.3	ENSG00000068366;ENSG00000103740;ENSG00000123983;ENSG00000130377;ENSG00000140284;ENSG00000151726;ENSG00000164398;ENSG00000197142				r	Fatty acid activation (endoplasmic reticular)	SBO:0000176								3
	HMR_2956	R_1429	9-heptadecenoyl-CoA[r] + AMP[r] + PPi[r] <=> 9-heptadecylenic acid[r] + ATP[r] + CoA[r]	EC:6.2.1.3	ENSG00000068366;ENSG00000103740;ENSG00000123983;ENSG00000130377;ENSG00000140284;ENSG00000151726;ENSG00000164398;ENSG00000197142				r	Fatty acid activation (endoplasmic reticular)	SBO:0000176								3
	HMR_2957	R_1430	AMP[r] + PPi[r] + stearoyl-CoA[r] <=> ATP[r] + CoA[r] + stearate[r]	EC:6.2.1.3	ENSG00000068366;ENSG00000103740;ENSG00000119673;ENSG00000123983;ENSG00000130377;ENSG00000140284;ENSG00000151726;ENSG00000164398;ENSG00000177465;ENSG00000197142				r	Fatty acid activation (endoplasmic reticular)	SBO:0000176	r1253					PMID:8584017		3
	HMR_2959	R_1431	ATP[r] + CoA[r] + oleate[r] => AMP[r] + PPi[r] + oleoyl-CoA[r]	EC:6.2.1.3	ENSG00000068366;ENSG00000103740;ENSG00000123983;ENSG00000130377;ENSG00000140284;ENSG00000151726;ENSG00000164398;ENSG00000197142				r	Fatty acid activation (endoplasmic reticular)	SBO:0000176	r1255					PMID:8584017		3
	HMR_2961	R_1432	(9E)-octadecenoyl-CoA[r] + AMP[r] + PPi[r] <=> ATP[r] + CoA[r] + elaidate[r]	EC:6.2.1.3	ENSG00000068366;ENSG00000103740;ENSG00000123983;ENSG00000130377;ENSG00000140284;ENSG00000151726;ENSG00000164398;ENSG00000197142				r	Fatty acid activation (endoplasmic reticular)	SBO:0000176								3
	HMR_2962	R_1433	(13Z)-octadecenoic acid[r] + ATP[r] + CoA[r] <=> (13Z)-octadecenoyl-CoA[r] + AMP[r] + PPi[r]	EC:6.2.1.3	ENSG00000068366;ENSG00000103740;ENSG00000123983;ENSG00000130377;ENSG00000140284;ENSG00000151726;ENSG00000164398;ENSG00000197142				r	Fatty acid activation (endoplasmic reticular)	SBO:0000176								3
	HMR_2963	R_1434	AMP[r] + PPi[r] + cis-vaccenoyl-CoA[r] <=> ATP[r] + CoA[r] + cis-vaccenic acid[r]	EC:6.2.1.3	ENSG00000068366;ENSG00000103740;ENSG00000123983;ENSG00000130377;ENSG00000140284;ENSG00000151726;ENSG00000164398;ENSG00000197142				r	Fatty acid activation (endoplasmic reticular)	SBO:0000176								3
	HMR_2964	R_1435	(6Z,9Z)-octadecadienoic acid[r] + ATP[r] + CoA[r] <=> (6Z,9Z)-octadecadienoyl-CoA[r] + AMP[r] + PPi[r]	EC:6.2.1.3	ENSG00000068366;ENSG00000103740;ENSG00000123983;ENSG00000130377;ENSG00000140284;ENSG00000151726;ENSG00000164398;ENSG00000197142				r	Fatty acid activation (endoplasmic reticular)	SBO:0000176								3
	HMR_2965	R_1436	AMP[r] + PPi[r] + nonadecanoyl-CoA[r] <=> ATP[r] + CoA[r] + nonadecylic acid[r]	EC:6.2.1.3	ENSG00000068366;ENSG00000103740;ENSG00000123983;ENSG00000130377;ENSG00000140284;ENSG00000151726;ENSG00000164398;ENSG00000197142				r	Fatty acid activation (endoplasmic reticular)	SBO:0000176								3
	HMR_2966	R_1437	AMP[r] + PPi[r] + eicosanoyl-CoA[r] <=> ATP[r] + CoA[r] + eicosanoate[r]	EC:6.2.1.3	ENSG00000068366;ENSG00000103740;ENSG00000123983;ENSG00000130377;ENSG00000140284;ENSG00000151726;ENSG00000164398;ENSG00000197142				r	Fatty acid activation (endoplasmic reticular)	SBO:0000176								3
	HMR_2967	R_1438	(11Z)-eicosenoyl-CoA[r] + AMP[r] + PPi[r] <=> ATP[r] + CoA[r] + cis-gondoic acid[r]	EC:6.2.1.3	ENSG00000068366;ENSG00000103740;ENSG00000123983;ENSG00000130377;ENSG00000140284;ENSG00000151726;ENSG00000164398;ENSG00000197142				r	Fatty acid activation (endoplasmic reticular)	SBO:0000176								3
	HMR_2968	R_1439	(13Z)-eicosenoic acid[r] + ATP[r] + CoA[r] <=> (13Z)-eicosenoyl-CoA[r] + AMP[r] + PPi[r]	EC:6.2.1.3	ENSG00000068366;ENSG00000103740;ENSG00000123983;ENSG00000130377;ENSG00000140284;ENSG00000151726;ENSG00000164398;ENSG00000197142				r	Fatty acid activation (endoplasmic reticular)	SBO:0000176								3
	HMR_2969	R_1440	9-eicosenoic acid[r] + ATP[r] + CoA[r] <=> 9-eicosenoyl-CoA[r] + AMP[r] + PPi[r]	EC:6.2.1.3	ENSG00000068366;ENSG00000103740;ENSG00000123983;ENSG00000130377;ENSG00000140284;ENSG00000151726;ENSG00000164398;ENSG00000197142				r	Fatty acid activation (endoplasmic reticular)	SBO:0000176								3
	HMR_2970	R_1441	(8Z,11Z)-eicosadienoyl-CoA[r] + AMP[r] + PPi[r] <=> 8,11-eicosadienoic acid[r] + ATP[r] + CoA[r]	EC:6.2.1.3	ENSG00000068366;ENSG00000103740;ENSG00000123983;ENSG00000130377;ENSG00000140284;ENSG00000151726;ENSG00000164398;ENSG00000197142				r	Fatty acid activation (endoplasmic reticular)	SBO:0000176								3
	HMR_2971	R_1442	(5Z,8Z,11Z)-eicosatrienoyl-CoA[r] + AMP[r] + PPi[r] <=> ATP[r] + CoA[r] + mead acid[r]	EC:6.2.1.3	ENSG00000068366;ENSG00000103740;ENSG00000123983;ENSG00000130377;ENSG00000140284;ENSG00000151726;ENSG00000164398;ENSG00000197142				r	Fatty acid activation (endoplasmic reticular)	SBO:0000176								3
	HMR_2972	R_1443	AMP[r] + PPi[r] + heneicosanoyl-CoA[r] <=> ATP[r] + CoA[r] + henicosanoic acid[r]	EC:6.2.1.3	ENSG00000068366;ENSG00000103740;ENSG00000123983;ENSG00000130377;ENSG00000140284;ENSG00000151726;ENSG00000164398;ENSG00000197142				r	Fatty acid activation (endoplasmic reticular)	SBO:0000176								3
	HMR_2973	R_1444	AMP[r] + PPi[r] + docosanoyl-CoA[r] <=> ATP[r] + CoA[r] + behenic acid[r]	EC:6.2.1.3	ENSG00000068366;ENSG00000103740;ENSG00000123983;ENSG00000130377;ENSG00000140284;ENSG00000151726;ENSG00000164398;ENSG00000197142				r	Fatty acid activation (endoplasmic reticular)	SBO:0000176								3
[truncated: 4,215 more rows]

## Sheet: METS
#	METID	METNAME	UNCONSTRAINED	MIRIAM	COMPOSITION	InChI	COMPARTMENT	REPLACEMENT ID	LM_ID	SYSTEMATIC_NAME	SYNONYMS	BIGG ID	EHMN ID	CHEBI_ID	CHEBI_ID	KEGG_ID	HMDB_ID	HepatoNET ID
[truncated: 5,683 more rows]

## Sheet: GENES
#	GENE NAME	GENE ID 1	GENE ID 2	SHORT NAME	COMPARTMENT	DESCRIPTION
[truncated: 3,765 more rows]

[truncated: 4 more sheets: COMPS, MODEL, Eliminadas, mal]
