# Supplementary material for: Genome-Scale Reconstruction of the Human Astrocyte Metabolic Network
Source: Front Aging Neurosci. 2017 Feb 13;9:23. doi: 10.3389/fnagi.2017.00023 (PMC5303712; doi:10.3389/fnagi.2017.00023)
Supplement: Supplementary file 4 [file DataSheet4.XLS]

## Sheet: ramdom
				0						1.96						3.9						5.8								0.784				0.98
REACTION	EC-NUMBER	COMPARMENT	PATHWAY	ST	ME	VA	UB	LB	Z-score	ST	ME	VA	UB	LB	Z-score	ST	ME	VA	UB	LB	Z-score	ST	ME	VA	UB	LB	Z-score	ST	ME	VA	UB	LB	Z-score	ST	ME	VA	UB	LB
cytochrome-C[m] + [protein]-N6-(lipoyl)lysine[c] + vitamin A derivatives[c] + vitamin D derivatives[c] + vitamin E derivatives[c] + riboflavin[c] => cofactors and vitamins[c]		m	Artificial reactions	3.40007e-08	0.000292361	0.000184393	0.000422075	0	0.00273478	3.50431e-08	0.000288388	0.000187198	0.000422075	0	-0.012383	3.45556e-08	0.000291263	0.000185891	0.000422075	0	-0.00146164	3.45947e-08	0.000293674	0.000185997	0.000422075	0	0.00772738	3.40761e-08	0.000292583	0.000184597	0.000422075	0	0.00358397	3.42187e-08	0.000291647	0.000184983	0.000422075	0
1-acylglycerol-chylomicron pool[s] => 1-acylglycerol-chylomicron pool[c]		s	Transport, extracellular	3.04234e-66	7.19014e-35	1.74423e-33	5.85483e-32	-2.46519e-32	-0.0210116	1.48277e-60	-2.22417e-32	1.21769e-30	1.69482e-32	-6.66957e-29	-0.0210116	4.26334e-38	-3.46945e-21	2.06479e-19	8.67362e-19	-1.12757e-17	-0.0241103	5.92544e-60	-8.84849e-32	2.43422e-30	5.19231e-31	-6.66957e-29	-0.0210116	5.50604e-38	-1.70394e-21	2.34649e-19	6.16387e-18	-1.12757e-17	-0.0146966	9.27757e-39	2.02384e-21	9.63201e-20	5.20417e-18	-6.66957e-29
1-acylglycerol-chylomicron pool[c] + H2O[c] => fatty acid-LD-TG1 pool[c] + glycerol[c]	EC:3.1.1.23	c	Acylglycerides metabolism	3.04234e-66	7.19014e-35	1.74423e-33	5.85483e-32	-2.46519e-32	-0.0210116	1.48277e-60	-2.22417e-32	1.21769e-30	1.69482e-32	-6.66957e-29	-0.0210116	4.26334e-38	-3.46945e-21	2.06479e-19	8.67362e-19	-1.12757e-17	-0.0241103	5.92544e-60	-8.84849e-32	2.43422e-30	5.19231e-31	-6.66957e-29	-0.0210116	5.50604e-38	-1.70394e-21	2.34649e-19	6.16387e-18	-1.12757e-17	-0.0146966	9.27757e-39	2.02384e-21	9.63201e-20	5.20417e-18	-6.66957e-29
1-acylglycerol-VLDL pool[s] => 1-acylglycerol-VLDL pool[c]		s	Transport, extracellular	0	0	0	0	0	0	0	0	0	0	0	0	0	0	0	0	0	0	0	0	0	0	0	0	0	0	0	0	0	0	0	0	0	0	0
1-acylglycerol-VLDL pool[c] + H2O[c] => fatty acid-LD-TG1 pool[c] + glycerol[c]	EC:3.1.1.23	c	Pool reactions	0	0	0	0	0	0	0	0	0	0	0	0	0	0	0	0	0	0	0	0	0	0	0	0	0	0	0	0	0	0	0	0	0	0	0
cholesterol[c] <=> cholesterol[s]		s	Transport, extracellular	1.78042e-69	-7.70372e-37	4.2195e-35	0	-2.31112e-33	-0.0182574	1.78042e-69	-7.70372e-37	4.2195e-35	0	-2.31112e-33	-0.0182574	0	0	0	0	0	0	0	0	0	0	0	0	0	0	0	0	0	0	0	0	0	0	0
cholesterol-ester pool[s] => cholesterol-ester pool[l]		s	Transport, extracellular	0	0	0	0	0	0	0	0	0	0	0	0	0	0	0	0	0	0	0	0	0	0	0	0	0	0	0	0	0	0	0	0	0	0	0
0.19 1,2-diacylglycerol-LD-TAG pool[c] + 0.0014 1-acyl-PE pool[c] + 0.0024 1-radyl-2-acyl-sn-glycero-3-phosphocholine[c] + 0.0006 2-lysolecithin pool[c] + 0.0008 O-1-alk-1-enyl-2-acyl-sn-glycero-3-phosphoethanolamine[c] + 0.0092 PC-LD pool[c] + 0.0034 PE-LD pool[c] + 0.0016 PI pool[c] + 0.0002 PS-LD pool[c] + 0.0004 SM pool[c] + 0.44 TAG-LD pool[c] + 0.34 cholesterol-ester pool[c] + 0.005 cholest…		c	Pool reactions	0	0	0	0	0	0	0	0	0	0	0	0	0	0	0	0	0	0	0	0	0	0	0	0	0	0	0	0	0	0	0	0	0	0	0
lipid droplet[c] => 0.19 1,2-diacylglycerol-LD-TAG pool[c] + 0.0014 1-acyl-PE pool[c] + 0.0024 1-radyl-2-acyl-sn-glycero-3-phosphocholine[c] + 0.0006 2-lysolecithin pool[c] + 0.0008 O-1-alk-1-enyl-2-acyl-sn-glycero-3-phosphoethanolamine[c] + 0.0092 PC-LD pool[c] + 0.0034 PE-LD pool[c] + 0.0016 PI pool[c] + 0.0002 PS-LD pool[c] + 0.0004 SM pool[c] + 0.44 TAG-LD pool[c] + 0.34 cholesterol-ester poo…		c	Pool reactions	0	0	0	0	0	0	0	0	0	0	0	0	0	0	0	0	0	0	0	0	0	0	0	0	0	0	0	0	0	0	0	0	0	0	0
AMP[c] + PPi[c] + propanoyl-CoA[c] <=> ATP[c] + CoA[c] + propanoate[c]	EC:6.2.1.17;EC:6.2.1.1;EC:3.1.2.2	c	Propanoate metabolism	5.23613e-07	0.00123727	0.000723611	0.00454768	0	-0.00746765	5.25948e-07	0.00123261	0.000725223	0.00454768	0	-0.0119995	5.27226e-07	0.0012314	0.000726103	0.00454768	0	-0.0131713	5.20875e-07	0.00124955	0.000721716	0.00454768	0	0.00450809	5.23432e-07	0.00124276	0.000723486	0.00454768	0	-0.0021133	5.27841e-07	0.00124493	0.000726527	0.00454768	0
H2O[c] + propanoyl-CoA[c] => CoA[c] + propanoate[c]	EC:3.1.2.2	c	Acyl-CoA hydrolysis	0	0	0	0	0	0	0	0	0	0	0	0	0	0	0	0	0	0	0	0	0	0	0	0	0	0	0	0	0	0	0	0	0	0	0
butyryl-CoA[c] => butyryl-CoA[m]		m	Transport, mitochondrial	0	0	0	0	0	0	0	0	0	0	0	0	0	0	0	0	0	0	0	0	0	0	0	0	0	0	0	0	0	0	0	0	0	0	0
L-carnitine[c] + butyryl-CoA[m] <=> L-carnitine[m] + butyryl-CoA[c]		m	Transport, mitochondrial	0	0	0	0	0	0	0	0	0	0	0	0	0	0	0	0	0	0	0	0	0	0	0	0	0	0	0	0	0	0	0	0	0	0	0
L-carnitine[c] + butyryl-CoA[c] <=> CoA[c] + O-butanoylcarnitine[c]	EC:2.3.1.21	c	Carnitine shuttle (cytosolic)	0	0	0	0	0	0	0	0	0	0	0	0	0	0	0	0	0	0	0	0	0	0	0	0	0	0	0	0	0	0	0	0	0	0	0
L-carnitine[c] + O-butanoylcarnitine[m] <=> L-carnitine[m] + O-butanoylcarnitine[c]	TCDB:2.A.29.8.3	m	Carnitine shuttle (mitochondrial)	0	0	0	0	0	0	0	0	0	0	0	0	0	0	0	0	0	0	0	0	0	0	0	0	0	0	0	0	0	0	0	0	0	0	0
CoA[m] + O-butanoylcarnitine[m] <=> L-carnitine[m] + butyryl-CoA[m]	EC:2.3.1.7	m	Carnitine shuttle (mitochondrial)	0	0	0	0	0	0	0	0	0	0	0	0	0	0	0	0	0	0	0	0	0	0	0	0	0	0	0	0	0	0	0	0	0	0	0
L-carnitine[m] + L-octanoylcarnitine[c] <=> L-carnitine[c] + L-octanoylcarnitine[m]	TCDB:2.A.29.8.3	m	Carnitine shuttle (mitochondrial)	0	0	0	0	0	0.0316333	8.06398e-10	-7.33333e-07	2.83971e-05	0	-0.0011	0.00816714	0	0	0	0	0	0.0316333	4.03333e-10	-3.66667e-07	2.00832e-05	0	-0.0011	0.018262	4.03333e-10	-3.66667e-07	2.00832e-05	0	-0.0011	0.018262	1.20919e-09	-1.1e-06	3.47735e-05	0	-0.0011
CoA[m] + L-octanoylcarnitine[m] <=> L-carnitine[m] + octanoyl-CoA[m]	EC:2.3.1.137	m	Carnitine shuttle (mitochondrial)	0	0	0	0	0	0.0316333	8.06398e-10	-7.33333e-07	2.83971e-05	0	-0.0011	0.00816714	0	0	0	0	0	0.0316333	4.03333e-10	-3.66667e-07	2.00832e-05	0	-0.0011	0.018262	4.03333e-10	-3.66667e-07	2.00832e-05	0	-0.0011	0.018262	1.20919e-09	-1.1e-06	3.47735e-05	0	-0.0011
valeric acid[s] <=> valeric acid[c]	TCDB:4.C.1.1.5;TCDB:4.C.1.1.8	s	Transport, extracellular	0	0	0	0	0	0	0	0	0	0	0	0	0	0	0	0	0	0	0	0	0	0	0	0	0	0	0	0	0	0	0	0	0	0	0
AMP[c] + PPi[c] + pentanoyl-CoA[c] <=> ATP[c] + CoA[c] + valeric acid[c]	EC:6.2.1.2	c	Fatty acid activation (cytosolic)	0	0	0	0	0	0	0	0	0	0	0	0	0	0	0	0	0	0	0	0	0	0	0	0	0	0	0	0	0	0	0	0	0	0	0
pentanoyl-CoA[c] <=> pentanoyl-CoA[m]		m	Transport, mitochondrial	0	0	0	0	0	0	0	0	0	0	0	0	0	0	0	0	0	0	0	0	0	0	0	0	0	0	0	0	0	0	0	0	0	0	0
hexanoic acid[s] <=> hexanoic acid[c]	TCDB:4.C.1.1.5;TCDB:4.C.1.1.8	s	Transport, extracellular	0	0	0	0	0	0	0	0	0	0	0	0	0	0	0	0	0	0	0	0	0	0	0	0	0	0	0	0	0	0	0	0	0	0	0
AMP[c] + PPi[c] + hexanoyl-CoA[c] <=> ATP[c] + CoA[c] + hexanoic acid[c]	EC:6.2.1.2	c	Fatty acid activation (cytosolic)	0	0	0	0	0	0	0	0	0	0	0	0	0	0	0	0	0	0	0	0	0	0	0	0	0	0	0	0	0	0	0	0	0	0	0
hexanoyl-CoA[c] <=> hexanoyl-CoA[m]		m	Transport, mitochondrial	0	0	0	0	0	0	0	0	0	0	0	0	0	0	0	0	0	0	0	0	0	0	0	0	0	0	0	0	0	0	0	0	0	0	0
heptylic acid[s] <=> heptylic acid[c]	TCDB:4.C.1.1.5;TCDB:4.C.1.1.8	s	Transport, extracellular	0	0	0	0	0	0	0	0	0	0	0	0	0	0	0	0	0	0	0	0	0	0	0	0	0	0	0	0	0	0	0	0	0	0	0
AMP[c] + PPi[c] + heptanoyl-CoA[c] <=> ATP[c] + CoA[c] + heptylic acid[c]	EC:6.2.1.2	c	Fatty acid activation (cytosolic)	0	0	0	0	0	0	0	0	0	0	0	0	0	0	0	0	0	0	0	0	0	0	0	0	0	0	0	0	0	0	0	0	0	0	0
heptanoyl-CoA[c] <=> heptanoyl-CoA[m]		m	Transport, mitochondrial	0	0	0	0	0	0	0	0	0	0	0	0	0	0	0	0	0	0	0	0	0	0	0	0	0	0	0	0	0	0	0	0	0	0	0
octanoyl-CoA[c] <=> octanoyl-CoA[m]		m	Transport, mitochondrial	0	0	0	0	0	0	0	0	0	0	0	0	0	0	0	0	0	0	0	0	0	0	0	0	0	0	0	0	0	0	0	0	0	0	0
nonanoic acid[s] <=> nonanoic acid[c]	TCDB:4.C.1.1.5;TCDB:4.C.1.1.8	s	Transport, extracellular	0	0	0	0	0	0	0	0	0	0	0	0	0	0	0	0	0	0	0	0	0	0	0	0	0	0	0	0	0	0	0	0	0	0	0
AMP[c] + PPi[c] + nonanoyl-CoA[c] <=> ATP[c] + CoA[c] + nonanoic acid[c]	EC:6.2.1.2	c	Fatty acid activation (cytosolic)	0	0	0	0	0	0	0	0	0	0	0	0	0	0	0	0	0	0	0	0	0	0	0	0	0	0	0	0	0	0	0	0	0	0	0
nonanoyl-CoA[c] <=> nonanoyl-CoA[m]		m	Transport, mitochondrial	0	0	0	0	0	0	0	0	0	0	0	0	0	0	0	0	0	0	0	0	0	0	0	0	0	0	0	0	0	0	0	0	0	0	0
decanoic acid[s] <=> decanoic acid[c]	TCDB:4.C.1.1.5;TCDB:4.C.1.1.8	s	Transport, extracellular	0	0	0	0	0	0	0	0	0	0	0	0	0	0	0	0	0	0	0	0	0	0	0	0	0	0	0	0	0	0	0	0	0	0	0
AMP[c] + PPi[c] + decanoyl-CoA[c] <=> ATP[c] + CoA[c] + decanoic acid[c]	EC:6.2.1.2	c	Fatty acid activation (cytosolic)	0	0	0	0	0	0	0	0	0	0	0	0	0	0	0	0	0	0	0	0	0	0	0	0	0	0	0	0	0	0	0	0	0	0	0
decanoyl-CoA[c] <=> decanoyl-CoA[m]		m	Transport, mitochondrial	0	0	0	0	0	0	0	0	0	0	0	0	0	0	0	0	0	0	0	0	0	0	0	0	0	0	0	0	0	0	0	0	0	0	0
undecylic acid[s] <=> undecylic acid[c]	TCDB:4.C.1.1.5;TCDB:4.C.1.1.8	s	Transport, extracellular	5.76988e-41	-1.96158e-22	7.59597e-21	2.75296e-24	-2.9424e-19	0	1.15466e-40	-2.00015e-22	1.07455e-20	2.75296e-24	-5.88479e-19	-0.00025383	5.78219e-41	-2.04001e-22	7.60407e-21	2.75296e-24	-2.9424e-19	-0.000595813	5.80394e-41	-1.8557e-22	7.61836e-21	3.17708e-20	-2.9424e-19	0.000803919	2.8859e-41	-9.80799e-23	5.37206e-21	0	-2.9424e-19	0.00816481	1.15436e-40	-1.96158e-22	1.07441e-20	2.75296e-24	-5.88479e-19
AMP[c] + PPi[c] + undecanoyl-CoA[c] <=> ATP[c] + CoA[c] + undecylic acid[c]	EC:6.2.1.2	c	Fatty acid activation (cytosolic)	5.76988e-41	1.96158e-22	7.59597e-21	2.9424e-19	-2.75296e-24	0	1.15466e-40	2.00015e-22	1.07455e-20	5.88479e-19	-2.75296e-24	0.00025383	5.78219e-41	2.04001e-22	7.60407e-21	2.9424e-19	-2.75296e-24	0.000595813	5.80394e-41	1.8557e-22	7.61836e-21	2.9424e-19	-3.17708e-20	-0.000803919	2.8859e-41	9.80799e-23	5.37206e-21	2.9424e-19	0	-0.00816481	1.15436e-40	1.96158e-22	1.07441e-20	5.88479e-19	-2.75296e-24
undecanoyl-CoA[c] <=> undecanoyl-CoA[m]		m	Transport, mitochondrial	5.76988e-41	-1.96158e-22	7.59597e-21	2.75296e-24	-2.9424e-19	0	1.15466e-40	-2.00015e-22	1.07455e-20	2.75296e-24	-5.88479e-19	-0.00025383	5.78219e-41	-2.04001e-22	7.60407e-21	2.75296e-24	-2.9424e-19	-0.000595813	5.80394e-41	-1.8557e-22	7.61836e-21	3.17708e-20	-2.9424e-19	0.000803919	2.8859e-41	-9.80799e-23	5.37206e-21	0	-2.9424e-19	0.00816481	1.15436e-40	-1.96158e-22	1.07441e-20	2.75296e-24	-5.88479e-19
AMP[c] + PPi[c] + lauroyl-CoA[c] <=> ATP[c] + CoA[c] + lauric acid[c]	EC:6.2.1.3	c	Fatty acid activation (cytosolic)	3.02604e-43	1.14752e-23	5.50094e-22	2.03288e-20	-8.78204e-21	0.0139892	1.49837e-45	-5.48298e-25	3.87088e-23	2.94291e-23	-2.11419e-21	-0.00504074	3.28883e-43	8.99048e-24	5.73483e-22	2.03288e-20	-8.78204e-21	0.0101808	5.1408e-44	-5.65744e-24	2.26733e-22	5.98554e-23	-8.78204e-21	-0.014889	1.83347e-42	2.21705e-23	1.35406e-21	7.36223e-20	-8.78204e-21	0.0144208	1.89949e-43	1.65726e-24	4.35831e-22	2.03288e-20	-8.78204e-21
H2O[c] + lauroyl-CoA[c] => CoA[c] + lauric acid[c]	EC:3.1.2.2	c	Acyl-CoA hydrolysis	0	0	0	0	0	0	0	0	0	0	0	0	0	0	0	0	0	0	0	0	0	0	0	0	0	0	0	0	0	0	0	0	0	0	0
AMP[c] + PPi[c] + tridecanoyl-CoA[c] <=> ATP[c] + CoA[c] + tridecylic acid[c]	EC:6.2.1.3	c	Fatty acid activation (cytosolic)	3.02604e-43	1.14752e-23	5.50094e-22	2.03288e-20	-8.78204e-21	0.0139892	1.49837e-45	-5.48298e-25	3.87088e-23	2.94291e-23	-2.11419e-21	-0.00504074	3.28883e-43	8.99048e-24	5.73483e-22	2.03288e-20	-8.78204e-21	0.0101808	5.1408e-44	-5.65744e-24	2.26733e-22	5.98554e-23	-8.78204e-21	-0.014889	1.83347e-42	2.21705e-23	1.35406e-21	7.36223e-20	-8.78204e-21	0.0144208	1.89949e-43	1.65726e-24	4.35831e-22	2.03288e-20	-8.78204e-21
H2O[c] + tridecanoyl-CoA[c] => CoA[c] + tridecylic acid[c]	EC:3.1.2.2	c	Acyl-CoA hydrolysis	0	0	0	0	0	0	0	0	0	0	0	0	0	0	0	0	0	0	0	0	0	0	0	0	0	0	0	0	0	0	0	0	0	0	0
AMP[c] + PPi[c] + myristoyl-CoA[c] <=> ATP[c] + CoA[c] + myristic acid[c]	EC:6.2.1.3	c	Fatty acid activation (cytosolic)	9.15736e-42	6.75582e-23	3.02611e-21	1.11808e-19	-4.83012e-20	0.013448	4.99543e-44	2.4119e-24	2.23505e-22	8.82873e-22	-1.16281e-20	-0.00520762	1.39444e-41	8.7299e-23	3.73422e-21	1.11808e-19	-4.83012e-20	0.016144	1.56061e-42	-2.56195e-23	1.24924e-21	1.79566e-21	-4.83012e-20	-0.014857	6.04112e-41	1.44185e-22	7.77247e-21	4.04923e-19	-5.3595e-20	0.0158269	5.99322e-42	1.52137e-23	2.44811e-21	1.11808e-19	-4.83012e-20
H2O[c] + myristoyl-CoA[c] => CoA[c] + myristic acid[c]	EC:3.1.2.2	c	Acyl-CoA hydrolysis	0	0	0	0	0	0	0	0	0	0	0	0	0	0	0	0	0	0	0	0	0	0	0	0	0	0	0	0	0	0	0	0	0	0	0
(9E)-tetradecenoic acid[c] + ATP[c] + CoA[c] <=> (9E)-tetradecenoyl-CoA[c] + AMP[c] + PPi[c]	EC:6.2.1.3	c	Fatty acid activation (cytosolic)	3.02604e-43	-1.14752e-23	5.50094e-22	8.78204e-21	-2.03288e-20	-0.0139892	1.49837e-45	5.48298e-25	3.87088e-23	2.11419e-21	-2.94291e-23	0.00504074	3.28883e-43	-8.99048e-24	5.73483e-22	8.78204e-21	-2.03288e-20	-0.0101808	5.1408e-44	5.65744e-24	2.26733e-22	8.78204e-21	-5.98554e-23	0.014889	1.83347e-42	-2.21705e-23	1.35406e-21	8.78204e-21	-7.36223e-20	-0.0144208	1.89949e-43	-1.65726e-24	4.35831e-22	8.78204e-21	-2.03288e-20
(9E)-tetradecenoyl-CoA[c] + H2O[c] => (9E)-tetradecenoic acid[c] + CoA[c]	EC:3.1.2.2	c	Acyl-CoA hydrolysis	0	0	0	0	0	0	0	0	0	0	0	0	0	0	0	0	0	0	0	0	0	0	0	0	0	0	0	0	0	0	0	0	0	0	0
(7Z)-tetradecenoic acid[c] + ATP[c] + CoA[c] <=> (7Z)-tetradecenoyl-CoA[c] + AMP[c] + PPi[c]	EC:6.2.1.3	c	Fatty acid activation (cytosolic)	3.02604e-43	-1.14752e-23	5.50094e-22	8.78204e-21	-2.03288e-20	-0.0139892	1.49837e-45	5.48298e-25	3.87088e-23	2.11419e-21	-2.94291e-23	0.00504074	3.28883e-43	-8.99048e-24	5.73483e-22	8.78204e-21	-2.03288e-20	-0.0101808	5.1408e-44	5.65744e-24	2.26733e-22	8.78204e-21	-5.98554e-23	0.014889	1.83347e-42	-2.21705e-23	1.35406e-21	8.78204e-21	-7.36223e-20	-0.0144208	1.89949e-43	-1.65726e-24	4.35831e-22	8.78204e-21	-2.03288e-20
(7Z)-tetradecenoyl-CoA[c] + H2O[c] => (7Z)-tetradecenoic acid[c] + CoA[c]	EC:3.1.2.2	c	Acyl-CoA hydrolysis	0	0	0	0	0	0	0	0	0	0	0	0	0	0	0	0	0	0	0	0	0	0	0	0	0	0	0	0	0	0	0	0	0	0	0
5-tetradecenoyl-CoA[c] + AMP[c] + PPi[c] <=> ATP[c] + CoA[c] + physeteric acid[c]	EC:6.2.1.3	c	Fatty acid activation (cytosolic)	3.02604e-43	1.14752e-23	5.50094e-22	2.03288e-20	-8.78204e-21	0.0139892	1.49837e-45	-5.48298e-25	3.87088e-23	2.94291e-23	-2.11419e-21	-0.00504074	3.28883e-43	8.99048e-24	5.73483e-22	2.03288e-20	-8.78204e-21	0.0101808	5.1408e-44	-5.65744e-24	2.26733e-22	5.98554e-23	-8.78204e-21	-0.014889	1.83347e-42	2.21705e-23	1.35406e-21	7.36223e-20	-8.78204e-21	0.0144208	1.89949e-43	1.65726e-24	4.35831e-22	2.03288e-20	-8.78204e-21
5-tetradecenoyl-CoA[c] + H2O[c] => CoA[c] + physeteric acid[c]	EC:3.1.2.2	c	Acyl-CoA hydrolysis	0	0	0	0	0	0	0	0	0	0	0	0	0	0	0	0	0	0	0	0	0	0	0	0	0	0	0	0	0	0	0	0	0	0	0
AMP[c] + PPi[c] + pentadecanoyl-CoA[c] <=> ATP[c] + CoA[c] + pentadecylic acid[c]	EC:6.2.1.3	c	Fatty acid activation (cytosolic)	3.02604e-43	1.14752e-23	5.50094e-22	2.03288e-20	-8.78204e-21	0.0139892	1.49837e-45	-5.48298e-25	3.87088e-23	2.94291e-23	-2.11419e-21	-0.00504074	3.28883e-43	8.99048e-24	5.73483e-22	2.03288e-20	-8.78204e-21	0.0101808	5.1408e-44	-5.65744e-24	2.26733e-22	5.98554e-23	-8.78204e-21	-0.014889	1.83347e-42	2.21705e-23	1.35406e-21	7.36223e-20	-8.78204e-21	0.0144208	1.89949e-43	1.65726e-24	4.35831e-22	2.03288e-20	-8.78204e-21
H2O[c] + pentadecanoyl-CoA[c] => CoA[c] + pentadecylic acid[c]	EC:3.1.2.2	c	Acyl-CoA hydrolysis	0	0	0	0	0	0	0	0	0	0	0	0	0	0	0	0	0	0	0	0	0	0	0	0	0	0	0	0	0	0	0	0	0	0	0
palmitate[s] => palmitate[c]	TCDB:4.C.1.1.5;TCDB:4.C.1.1.8	s	Transport, extracellular	2.1149e-05	0.00226629	0.0045988	0.013776	0	0.00753958	2.10232e-05	0.00223053	0.00458511	0.013776	0	0.00202167	1.98893e-05	0.00209194	0.00445974	0.013776	0	-0.0196719	2.10222e-05	0.00217481	0.004585	0.013776	0	-0.00659162	2.23422e-05	0.00238291	0.00472675	0.013776	0	0.0251856	2.08152e-05	0.00221745	0.00456237	0.013776	0
AMP[c] + PPi[c] + palmitoyl-CoA[c] <=> ATP[c] + CoA[c] + palmitate[c]	EC:6.2.1.3	c	Fatty acid activation (cytosolic)	2.1149e-05	-0.00226629	0.0045988	2.24728e-24	-0.013776	-0.00753958	2.10232e-05	-0.00223053	0.00458511	1.07367e-22	-0.013776	-0.00202167	1.98893e-05	-0.00209194	0.00445974	9.79325e-19	-0.013776	0.0196719	2.10222e-05	-0.00217481	0.004585	2.24728e-24	-0.013776	0.00659162	2.23422e-05	-0.00238291	0.00472675	9.79325e-19	-0.013776	-0.0251856	2.08152e-05	-0.00221745	0.00456237	1.05177e-19	-0.013776
H2O[c] + palmitoyl-CoA[c] => CoA[c] + palmitate[c]	EC:3.1.2.2	c	Acyl-CoA hydrolysis	0	0	0	0	0	0	0	0	0	0	0	0	0	0	0	0	0	0	0	0	0	0	0	0	0	0	0	0	0	0	0	0	0	0	0
ATP[c] + H2O[c] + palmitate[c] => ADP[c] + Pi[c] + palmitate[s]	TCDB:3.A.1.211.1	s	Transport, extracellular	0	0	0	0	0	0	0	0	0	0	0	0	0	0	0	0	0	0	0	0	0	0	0	0	0	0	0	0	0	0	0	0	0	0	0
AMP[c] + PPi[c] + palmitoleoyl-CoA[c] <=> ATP[c] + CoA[c] + palmitolate[c]	EC:6.2.1.3	c	Fatty acid activation (cytosolic)	9.70404e-41	2.27557e-22	9.85091e-21	3.63885e-19	-1.57198e-19	0.016598	5.96568e-43	1.72387e-23	7.72378e-22	4.12007e-21	-3.78441e-20	0.000115567	1.40621e-40	2.84854e-22	1.18584e-20	3.63885e-19	-1.57198e-19	0.0187302	1.65919e-41	-7.38721e-23	4.07331e-21	8.37975e-21	-1.57198e-19	-0.00998592	6.32333e-40	4.60268e-22	2.51462e-20	1.31784e-18	-1.718e-19	0.0168129	6.49531e-41	1.6303e-23	8.05935e-21	3.63885e-19	-1.57198e-19
H2O[c] + palmitoleoyl-CoA[c] => CoA[c] + palmitolate[c]	EC:3.1.2.2	c	Acyl-CoA hydrolysis	0	0	0	0	0	0	0	0	0	0	0	0	0	0	0	0	0	0	0	0	0	0	0	0	0	0	0	0	0	0	0	0	0	0	0
7-hexadecenoyl-CoA[c] + AMP[c] + PPi[c] <=> 7-palmitoleic acid[c] + ATP[c] + CoA[c]	EC:6.2.1.3	c	Fatty acid activation (cytosolic)	3.02604e-43	1.14752e-23	5.50094e-22	2.03288e-20	-8.78204e-21	0.0139892	1.49837e-45	-5.48298e-25	3.87088e-23	2.94291e-23	-2.11419e-21	-0.00504074	3.28883e-43	8.99048e-24	5.73483e-22	2.03288e-20	-8.78204e-21	0.0101808	5.1408e-44	-5.65744e-24	2.26733e-22	5.98554e-23	-8.78204e-21	-0.014889	1.83347e-42	2.21705e-23	1.35406e-21	7.36223e-20	-8.78204e-21	0.0144208	1.89949e-43	1.65726e-24	4.35831e-22	2.03288e-20	-8.78204e-21
7-hexadecenoyl-CoA[c] + H2O[c] => 7-palmitoleic acid[c] + CoA[c]	EC:3.1.2.2	c	Acyl-CoA hydrolysis	0	0	0	0	0	0	0	0	0	0	0	0	0	0	0	0	0	0	0	0	0	0	0	0	0	0	0	0	0	0	0	0	0	0	0
AMP[c] + PPi[c] + heptadecanoyl-CoA[c] <=> ATP[c] + CoA[c] + margaric acid[c]	EC:6.2.1.3	c	Fatty acid activation (cytosolic)	6.8181e-42	-6.92498e-23	2.61115e-21	2.94291e-23	-1.35521e-19	0.0145068	9.81253e-43	-1.86234e-23	9.90582e-22	2.94291e-23	-5.42155e-20	0.0281199	5.19439e-44	-5.39177e-24	2.27912e-22	1.22937e-21	-8.78204e-21	0.0319218	3.87758e-43	-1.62468e-23	6.22702e-22	5.98554e-23	-3.17712e-20	0.0291158	2.51184e-42	-7.87781e-26	1.58488e-21	7.36223e-20	-3.17712e-20	0.0311349	1.82179e-41	-1.41836e-22	4.26824e-21	8.67362e-22	-1.88569e-19
H2O[c] + heptadecanoyl-CoA[c] => CoA[c] + margaric acid[c]	EC:3.1.2.2	c	Acyl-CoA hydrolysis	0	0	0	0	0	0	0	0	0	0	0	0	0	0	0	0	0	0	0	0	0	0	0	0	0	0	0	0	0	0	0	0	0	0	0
(10Z)-heptadecenoic acid[c] + ATP[c] + CoA[c] <=> (10Z)-heptadecenoyl-CoA[c] + AMP[c] + PPi[c]	EC:6.2.1.3	c	Fatty acid activation (cytosolic)	3.02604e-43	-1.14752e-23	5.50094e-22	8.78204e-21	-2.03288e-20	-0.0139892	1.49837e-45	5.48298e-25	3.87088e-23	2.11419e-21	-2.94291e-23	0.00504074	3.28883e-43	-8.99048e-24	5.73483e-22	8.78204e-21	-2.03288e-20	-0.0101808	5.1408e-44	5.65744e-24	2.26733e-22	8.78204e-21	-5.98554e-23	0.014889	1.83347e-42	-2.21705e-23	1.35406e-21	8.78204e-21	-7.36223e-20	-0.0144208	1.89949e-43	-1.65726e-24	4.35831e-22	8.78204e-21	-2.03288e-20
(10Z)-heptadecenoyl-CoA[c] + H2O[c] => (10Z)-heptadecenoic acid[c] + CoA[c]	EC:3.1.2.2	c	Acyl-CoA hydrolysis	0	0	0	0	0	0	0	0	0	0	0	0	0	0	0	0	0	0	0	0	0	0	0	0	0	0	0	0	0	0	0	0	0	0	0
9-heptadecenoyl-CoA[c] + AMP[c] + PPi[c] <=> 9-heptadecylenic acid[c] + ATP[c] + CoA[c]	EC:6.2.1.3	c	Fatty acid activation (cytosolic)	3.02604e-43	1.14752e-23	5.50094e-22	2.03288e-20	-8.78204e-21	0.0139892	1.49837e-45	-5.48298e-25	3.87088e-23	2.94291e-23	-2.11419e-21	-0.00504074	3.28883e-43	8.99048e-24	5.73483e-22	2.03288e-20	-8.78204e-21	0.0101808	5.1408e-44	-5.65744e-24	2.26733e-22	5.98554e-23	-8.78204e-21	-0.014889	1.83347e-42	2.21705e-23	1.35406e-21	7.36223e-20	-8.78204e-21	0.0144208	1.89949e-43	1.65726e-24	4.35831e-22	2.03288e-20	-8.78204e-21
9-heptadecenoyl-CoA[c] + H2O[c] => 9-heptadecylenic acid[c] + CoA[c]	EC:3.1.2.2	c	Acyl-CoA hydrolysis	0	0	0	0	0	0	0	0	0	0	0	0	0	0	0	0	0	0	0	0	0	0	0	0	0	0	0	0	0	0	0	0	0	0	0
AMP[c] + PPi[c] + stearoyl-CoA[c] <=> ATP[c] + CoA[c] + stearate[c]	EC:6.2.1.3	c	Fatty acid activation (cytosolic)	2.20444e-40	-5.70931e-22	1.48474e-20	1.71866e-20	-6.05961e-19	0.0100571	1.47212e-40	-3.33611e-22	1.21331e-20	2.96175e-19	-3.00109e-19	0.0214449	4.23711e-40	-5.51688e-22	2.05842e-20	5.18487e-19	-6.05961e-19	0.00932363	3.2524e-40	-6.7012e-22	1.80344e-20	3.49555e-20	-6.05961e-19	0.00541673	9.56408e-40	-8.86606e-22	3.09258e-20	5.18487e-19	-1.25241e-18	-0.00210419	3.47567e-40	-8.10622e-22	1.86432e-20	9.73625e-20	-6.05961e-19
H2O[c] + stearoyl-CoA[c] => CoA[c] + stearate[c]	EC:3.1.2.2	c	Acyl-CoA hydrolysis	0	0	0	0	0	0	0	0	0	0	0	0	0	0	0	0	0	0	0	0	0	0	0	0	0	0	0	0	0	0	0	0	0	0	0
(13Z)-octadecenoic acid[c] + ATP[c] + CoA[c] <=> (13Z)-octadecenoyl-CoA[c] + AMP[c] + PPi[c]	EC:6.2.1.3	c	Fatty acid activation (cytosolic)	3.02604e-43	-1.14752e-23	5.50094e-22	8.78204e-21	-2.03288e-20	-0.0139892	1.49837e-45	5.48298e-25	3.87088e-23	2.11419e-21	-2.94291e-23	0.00504074	3.28883e-43	-8.99048e-24	5.73483e-22	8.78204e-21	-2.03288e-20	-0.0101808	5.1408e-44	5.65744e-24	2.26733e-22	8.78204e-21	-5.98554e-23	0.014889	1.83347e-42	-2.21705e-23	1.35406e-21	8.78204e-21	-7.36223e-20	-0.0144208	1.89949e-43	-1.65726e-24	4.35831e-22	8.78204e-21	-2.03288e-20
(13Z)-octadecenoyl-CoA[c] + H2O[c] => (13Z)-octadecenoic acid[c] + CoA[c]	EC:3.1.2.2	c	Acyl-CoA hydrolysis	0	0	0	0	0	0	0	0	0	0	0	0	0	0	0	0	0	0	0	0	0	0	0	0	0	0	0	0	0	0	0	0	0	0	0
AMP[c] + PPi[c] + cis-vaccenoyl-CoA[c] <=> ATP[c] + CoA[c] + cis-vaccenic acid[c]	EC:6.2.1.3	c	Fatty acid activation (cytosolic)	1.55404e-40	2.90999e-22	1.24661e-20	4.60447e-19	-1.98913e-19	0.0139297	1.07497e-42	2.55428e-23	1.03681e-21	1.21426e-20	-4.78865e-20	-0.00426822	1.87979e-40	3.12791e-22	1.37105e-20	4.60447e-19	-1.98913e-19	0.0144024	2.66041e-41	-8.96973e-23	5.15792e-21	1.16119e-20	-1.98913e-19	-0.0140596	9.65964e-40	5.63923e-22	3.108e-20	1.66755e-18	-1.98913e-19	0.0151771	9.98899e-41	6.84304e-23	9.99449e-21	4.60447e-19	-1.98913e-19
H2O[c] + cis-vaccenoyl-CoA[c] => CoA[c] + cis-vaccenic acid[c]	EC:3.1.2.2	c	Acyl-CoA hydrolysis	0	0	0	0	0	0	0	0	0	0	0	0	0	0	0	0	0	0	0	0	0	0	0	0	0	0	0	0	0	0	0	0	0	0	0
ATP[c] + CoA[c] + oleate[c] => AMP[c] + PPi[c] + oleoyl-CoA[c]	EC:6.2.1.3	c	Fatty acid activation (cytosolic)	2.47027e-41	2.36669e-22	4.97018e-21	1.69708e-19	0	-0.00885661	7.16434e-41	3.54307e-22	8.46424e-21	4.0335e-19	0	0.00237608	1.34391e-41	1.64808e-22	3.66593e-21	1.69708e-19	0	-0.0170061	4.04169e-41	2.10181e-22	6.35743e-21	3.32338e-19	0	-0.0106931	3.08766e-39	1.24904e-21	5.55667e-20	3.03577e-18	0	0.0164208	7.57963e-41	3.25456e-22	8.70611e-21	4.33681e-19	0
H2O[c] + oleoyl-CoA[c] => CoA[c] + oleate[c]	EC:3.1.2.2	c	Acyl-CoA hydrolysis	3.35137e-40	1.45197e-21	1.83067e-20	5.35024e-19	0	-0.00979786	2.50403e-40	1.77593e-21	1.58241e-20	2.94291e-19	0	0.00314097	7.56492e-40	2.38092e-21	2.75044e-20	9.75782e-19	0	0.0207801	2.00985e-40	1.41843e-21	1.41769e-20	2.47175e-19	0	-0.0124826	2.12431e-39	2.11195e-21	4.60903e-20	2.24548e-18	0	0.0083164	3.12868e-40	1.70139e-21	1.76881e-20	5.35024e-19	0
(9E)-octadecenoyl-CoA[c] + AMP[c] + PPi[c] <=> ATP[c] + CoA[c] + elaidate[c]	EC:6.2.1.3	c	Fatty acid activation (cytosolic)	3.02604e-43	1.14752e-23	5.50094e-22	2.03288e-20	-8.78204e-21	0.0139892	1.49837e-45	-5.48298e-25	3.87088e-23	2.94291e-23	-2.11419e-21	-0.00504074	3.28883e-43	8.99048e-24	5.73483e-22	2.03288e-20	-8.78204e-21	0.0101808	5.1408e-44	-5.65744e-24	2.26733e-22	5.98554e-23	-8.78204e-21	-0.014889	1.83347e-42	2.21705e-23	1.35406e-21	7.36223e-20	-8.78204e-21	0.0144208	1.89949e-43	1.65726e-24	4.35831e-22	2.03288e-20	-8.78204e-21
(9E)-octadecenoyl-CoA[c] + H2O[c] => CoA[c] + elaidate[c]	EC:3.1.2.2	c	Acyl-CoA hydrolysis	0	0	0	0	0	0	0	0	0	0	0	0	0	0	0	0	0	0	0	0	0	0	0	0	0	0	0	0	0	0	0	0	0	0	0
(13Z)-octadecenoyl-CoA[c] + AMP[c] + PPi[c] <=> (7Z)-octadecenoic acid[c] + ATP[c] + CoA[c]	EC:6.2.1.3	c	Fatty acid activation (cytosolic)	3.02604e-43	1.14752e-23	5.50094e-22	2.03288e-20	-8.78204e-21	0.0139892	1.49837e-45	-5.48298e-25	3.87088e-23	2.94291e-23	-2.11419e-21	-0.00504074	3.28883e-43	8.99048e-24	5.73483e-22	2.03288e-20	-8.78204e-21	0.0101808	5.1408e-44	-5.65744e-24	2.26733e-22	5.98554e-23	-8.78204e-21	-0.014889	1.83347e-42	2.21705e-23	1.35406e-21	7.36223e-20	-8.78204e-21	0.0144208	1.89949e-43	1.65726e-24	4.35831e-22	2.03288e-20	-8.78204e-21
(7Z)-octadecenoyl-CoA[c] + H2O[c] => (7Z)-octadecenoic acid[c] + CoA[c]	EC:3.1.2.2	c	Acyl-CoA hydrolysis	0	0	0	0	0	0	0	0	0	0	0	0	0	0	0	0	0	0	0	0	0	0	0	0	0	0	0	0	0	0	0	0	0	0	0
(6Z,9Z)-octadecadienoic acid[c] + ATP[c] + CoA[c] <=> (6Z,9Z)-octadecadienoyl-CoA[c] + AMP[c] + PPi[c]	EC:6.2.1.3	c	Fatty acid activation (cytosolic)	3.02604e-43	-1.14752e-23	5.50094e-22	8.78204e-21	-2.03288e-20	-0.0139892	1.49837e-45	5.48298e-25	3.87088e-23	2.11419e-21	-2.94291e-23	0.00504074	3.28883e-43	-8.99048e-24	5.73483e-22	8.78204e-21	-2.03288e-20	-0.0101808	5.1408e-44	5.65744e-24	2.26733e-22	8.78204e-21	-5.98554e-23	0.014889	1.83347e-42	-2.21705e-23	1.35406e-21	8.78204e-21	-7.36223e-20	-0.0144208	1.89949e-43	-1.65726e-24	4.35831e-22	8.78204e-21	-2.03288e-20
(6Z,9Z)-octadecadienoyl-CoA[c] + H2O[c] => (6Z,9Z)-octadecadienoic acid[c] + CoA[c]	EC:3.1.2.2	c	Acyl-CoA hydrolysis	0	0	0	0	0	0	0	0	0	0	0	0	0	0	0	0	0	0	0	0	0	0	0	0	0	0	0	0	0	0	0	0	0	0	0
AMP[c] + PPi[c] + nonadecanoyl-CoA[c] <=> ATP[c] + CoA[c] + nonadecylic acid[c]	EC:6.2.1.3	c	Fatty acid activation (cytosolic)	3.02604e-43	1.14752e-23	5.50094e-22	2.03288e-20	-8.78204e-21	0.0139892	1.49837e-45	-5.48298e-25	3.87088e-23	2.94291e-23	-2.11419e-21	-0.00504074	3.28883e-43	8.99048e-24	5.73483e-22	2.03288e-20	-8.78204e-21	0.0101808	5.1408e-44	-5.65744e-24	2.26733e-22	5.98554e-23	-8.78204e-21	-0.014889	1.83347e-42	2.21705e-23	1.35406e-21	7.36223e-20	-8.78204e-21	0.0144208	1.89949e-43	1.65726e-24	4.35831e-22	2.03288e-20	-8.78204e-21
H2O[c] + nonadecanoyl-CoA[c] => CoA[c] + nonadecylic acid[c]	EC:3.1.2.2	c	Acyl-CoA hydrolysis	0	0	0	0	0	0	0	0	0	0	0	0	0	0	0	0	0	0	0	0	0	0	0	0	0	0	0	0	0	0	0	0	0	0	0
AMP[c] + PPi[c] + eicosanoyl-CoA[c] <=> ATP[c] + CoA[c] + eicosanoate[c]	EC:6.2.1.3	c	Fatty acid activation (cytosolic)	2.87273e-40	9.93456e-22	1.69491e-20	2.94269e-19	-1.35521e-19	0.000286952	2.76773e-40	1.12269e-21	1.66365e-20	2.94269e-19	-5.42155e-20	0.00545522	3.35777e-40	1.22932e-21	1.83242e-20	2.94269e-19	-6.66513e-21	0.0092896	3.79777e-40	1.31217e-21	1.94879e-20	5.98814e-19	-3.17712e-20	0.0120739	1.4433e-40	6.08699e-22	1.20137e-20	2.94269e-19	-3.17712e-20	-0.0169959	3.49055e-40	9.86217e-22	1.8683e-20	5.98814e-19	-9.42779e-20
H2O[c] + eicosanoyl-CoA[c] => CoA[c] + eicosanoate[c]	EC:3.1.2.2	c	Acyl-CoA hydrolysis	0	0	0	0	0	0	0	0	0	0	0	0	0	0	0	0	0	0	0	0	0	0	0	0	0	0	0	0	0	0	0	0	0	0	0
(13Z)-eicosenoic acid[c] + ATP[c] + CoA[c] <=> (13Z)-eicosenoyl-CoA[c] + AMP[c] + PPi[c]	EC:6.2.1.3	c	Fatty acid activation (cytosolic)	3.02604e-43	-1.14752e-23	5.50094e-22	8.78204e-21	-2.03288e-20	-0.0139892	1.49837e-45	5.48298e-25	3.87088e-23	2.11419e-21	-2.94291e-23	0.00504074	3.28883e-43	-8.99048e-24	5.73483e-22	8.78204e-21	-2.03288e-20	-0.0101808	5.1408e-44	5.65744e-24	2.26733e-22	8.78204e-21	-5.98554e-23	0.014889	1.83347e-42	-2.21705e-23	1.35406e-21	8.78204e-21	-7.36223e-20	-0.0144208	1.89949e-43	-1.65726e-24	4.35831e-22	8.78204e-21	-2.03288e-20
(13Z)-eicosenoyl-CoA[c] + H2O[c] => (13Z)-eicosenoic acid[c] + CoA[c]	EC:3.1.2.2	c	Acyl-CoA hydrolysis	0	0	0	0	0	0	0	0	0	0	0	0	0	0	0	0	0	0	0	0	0	0	0	0	0	0	0	0	0	0	0	0	0	0	0
(11Z)-eicosenoyl-CoA[c] + AMP[c] + PPi[c] <=> ATP[c] + CoA[c] + cis-gondoic acid[c]	EC:6.2.1.3	c	Fatty acid activation (cytosolic)	3.02604e-43	1.14752e-23	5.50094e-22	2.03288e-20	-8.78204e-21	0.0139892	1.49837e-45	-5.48298e-25	3.87088e-23	2.94291e-23	-2.11419e-21	-0.00504074	3.28883e-43	8.99048e-24	5.73483e-22	2.03288e-20	-8.78204e-21	0.0101808	5.1408e-44	-5.65744e-24	2.26733e-22	5.98554e-23	-8.78204e-21	-0.014889	1.83347e-42	2.21705e-23	1.35406e-21	7.36223e-20	-8.78204e-21	0.0144208	1.89949e-43	1.65726e-24	4.35831e-22	2.03288e-20	-8.78204e-21
(11Z)-eicosenoyl-CoA[c] + H2O[c] => CoA[c] + cis-gondoic acid[c]	EC:3.1.2.2	c	Acyl-CoA hydrolysis	0	0	0	0	0	0	0	0	0	0	0	0	0	0	0	0	0	0	0	0	0	0	0	0	0	0	0	0	0	0	0	0	0	0	0
9-eicosenoic acid[c] + ATP[c] + CoA[c] <=> 9-eicosenoyl-CoA[c] + AMP[c] + PPi[c]	EC:6.2.1.3	c	Fatty acid activation (cytosolic)	3.02604e-43	-1.14752e-23	5.50094e-22	8.78204e-21	-2.03288e-20	-0.0139892	1.49837e-45	5.48298e-25	3.87088e-23	2.11419e-21	-2.94291e-23	0.00504074	3.28883e-43	-8.99048e-24	5.73483e-22	8.78204e-21	-2.03288e-20	-0.0101808	5.1408e-44	5.65744e-24	2.26733e-22	8.78204e-21	-5.98554e-23	0.014889	1.83347e-42	-2.21705e-23	1.35406e-21	8.78204e-21	-7.36223e-20	-0.0144208	1.89949e-43	-1.65726e-24	4.35831e-22	8.78204e-21	-2.03288e-20
9-eicosenoyl-CoA[c] + H2O[c] => 9-eicosenoic acid[c] + CoA[c]	EC:3.1.2.2	c	Acyl-CoA hydrolysis	0	0	0	0	0	0	0	0	0	0	0	0	0	0	0	0	0	0	0	0	0	0	0	0	0	0	0	0	0	0	0	0	0	0	0
(8Z,11Z)-eicosadienoyl-CoA[c] + AMP[c] + PPi[c] <=> 8,11-eicosadienoic acid[c] + ATP[c] + CoA[c]	EC:6.2.1.3	c	Fatty acid activation (cytosolic)	3.02604e-43	1.14752e-23	5.50094e-22	2.03288e-20	-8.78204e-21	0.0139892	1.49837e-45	-5.48298e-25	3.87088e-23	2.94291e-23	-2.11419e-21	-0.00504074	3.28883e-43	8.99048e-24	5.73483e-22	2.03288e-20	-8.78204e-21	0.0101808	5.1408e-44	-5.65744e-24	2.26733e-22	5.98554e-23	-8.78204e-21	-0.014889	1.83347e-42	2.21705e-23	1.35406e-21	7.36223e-20	-8.78204e-21	0.0144208	1.89949e-43	1.65726e-24	4.35831e-22	2.03288e-20	-8.78204e-21
(8Z,11Z)-eicosadienoyl-CoA[c] + H2O[c] => 8,11-eicosadienoic acid[c] + CoA[c]	EC:3.1.2.2	c	Acyl-CoA hydrolysis	0	0	0	0	0	0	0	0	0	0	0	0	0	0	0	0	0	0	0	0	0	0	0	0	0	0	0	0	0	0	0	0	0	0	0
(5Z,8Z,11Z)-eicosatrienoyl-CoA[c] + AMP[c] + PPi[c] <=> ATP[c] + CoA[c] + mead acid[c]	EC:6.2.1.3	c	Fatty acid activation (cytosolic)	3.02604e-43	1.14752e-23	5.50094e-22	2.03288e-20	-8.78204e-21	0.0139892	1.49837e-45	-5.48298e-25	3.87088e-23	2.94291e-23	-2.11419e-21	-0.00504074	3.28883e-43	8.99048e-24	5.73483e-22	2.03288e-20	-8.78204e-21	0.0101808	5.1408e-44	-5.65744e-24	2.26733e-22	5.98554e-23	-8.78204e-21	-0.014889	1.83347e-42	2.21705e-23	1.35406e-21	7.36223e-20	-8.78204e-21	0.0144208	1.89949e-43	1.65726e-24	4.35831e-22	2.03288e-20	-8.78204e-21
(5Z,8Z,11Z)-eicosatrienoyl-CoA[c] + H2O[c] => CoA[c] + mead acid[c]	EC:3.1.2.2	c	Acyl-CoA hydrolysis	0	0	0	0	0	0	0	0	0	0	0	0	0	0	0	0	0	0	0	0	0	0	0	0	0	0	0	0	0	0	0	0	0	0	0
AMP[c] + PPi[c] + heneicosanoyl-CoA[c] <=> ATP[c] + CoA[c] + henicosanoic acid[c]	EC:6.2.1.3	c	Fatty acid activation (cytosolic)	3.02604e-43	1.14752e-23	5.50094e-22	2.03288e-20	-8.78204e-21	0.0139892	1.49837e-45	-5.48298e-25	3.87088e-23	2.94291e-23	-2.11419e-21	-0.00504074	3.28883e-43	8.99048e-24	5.73483e-22	2.03288e-20	-8.78204e-21	0.0101808	5.1408e-44	-5.65744e-24	2.26733e-22	5.98554e-23	-8.78204e-21	-0.014889	1.83347e-42	2.21705e-23	1.35406e-21	7.36223e-20	-8.78204e-21	0.0144208	1.89949e-43	1.65726e-24	4.35831e-22	2.03288e-20	-8.78204e-21
H2O[c] + heneicosanoyl-CoA[c] => CoA[c] + henicosanoic acid[c]	EC:3.1.2.2	c	Acyl-CoA hydrolysis	0	0	0	0	0	0	0	0	0	0	0	0	0	0	0	0	0	0	0	0	0	0	0	0	0	0	0	0	0	0	0	0	0	0	0
AMP[c] + PPi[c] + docosanoyl-CoA[c] <=> ATP[c] + CoA[c] + behenic acid[c]	EC:6.2.1.3	c	Fatty acid activation (cytosolic)	3.02604e-43	1.14752e-23	5.50094e-22	2.03288e-20	-8.78204e-21	0.0139892	1.49837e-45	-5.48298e-25	3.87088e-23	2.94291e-23	-2.11419e-21	-0.00504074	3.28883e-43	8.99048e-24	5.73483e-22	2.03288e-20	-8.78204e-21	0.0101808	5.1408e-44	-5.65744e-24	2.26733e-22	5.98554e-23	-8.78204e-21	-0.014889	1.83347e-42	2.21705e-23	1.35406e-21	7.36223e-20	-8.78204e-21	0.0144208	1.89949e-43	1.65726e-24	4.35831e-22	2.03288e-20	-8.78204e-21
H2O[c] + docosanoyl-CoA[c] => CoA[c] + behenic acid[c]	EC:3.1.2.2	c	Acyl-CoA hydrolysis	0	0	0	0	0	0	0	0	0	0	0	0	0	0	0	0	0	0	0	0	0	0	0	0	0	0	0	0	0	0	0	0	0	0	0
(13Z)-docosenoyl-CoA[c] + AMP[c] + PPi[c] <=> ATP[c] + CoA[c] + cis-erucic acid[c]	EC:6.2.1.3	c	Fatty acid activation (cytosolic)	3.02604e-43	1.14752e-23	5.50094e-22	2.03288e-20	-8.78204e-21	0.0139892	1.49837e-45	-5.48298e-25	3.87088e-23	2.94291e-23	-2.11419e-21	-0.00504074	3.28883e-43	8.99048e-24	5.73483e-22	2.03288e-20	-8.78204e-21	0.0101808	5.1408e-44	-5.65744e-24	2.26733e-22	5.98554e-23	-8.78204e-21	-0.014889	1.83347e-42	2.21705e-23	1.35406e-21	7.36223e-20	-8.78204e-21	0.0144208	1.89949e-43	1.65726e-24	4.35831e-22	2.03288e-20	-8.78204e-21
(13Z)-docosenoyl-CoA[c] + H2O[c] => CoA[c] + cis-erucic acid[c]	EC:3.1.2.2	c	Acyl-CoA hydrolysis	0	0	0	0	0	0	0	0	0	0	0	0	0	0	0	0	0	0	0	0	0	0	0	0	0	0	0	0	0	0	0	0	0	0	0
(11Z)-docosenoyl-CoA[c] + AMP[c] + PPi[c] <=> ATP[c] + CoA[c] + cis-cetoleic acid[c]	EC:6.2.1.3	c	Fatty acid activation (cytosolic)	3.02604e-43	1.14752e-23	5.50094e-22	2.03288e-20	-8.78204e-21	0.0139892	1.49837e-45	-5.48298e-25	3.87088e-23	2.94291e-23	-2.11419e-21	-0.00504074	3.28883e-43	8.99048e-24	5.73483e-22	2.03288e-20	-8.78204e-21	0.0101808	5.1408e-44	-5.65744e-24	2.26733e-22	5.98554e-23	-8.78204e-21	-0.014889	1.83347e-42	2.21705e-23	1.35406e-21	7.36223e-20	-8.78204e-21	0.0144208	1.89949e-43	1.65726e-24	4.35831e-22	2.03288e-20	-8.78204e-21
(11Z)-docosenoyl-CoA[c] + H2O[c] => CoA[c] + cis-cetoleic acid[c]	EC:3.1.2.2	c	Acyl-CoA hydrolysis	0	0	0	0	0	0	0	0	0	0	0	0	0	0	0	0	0	0	0	0	0	0	0	0	0	0	0	0	0	0	0	0	0	0	0
AMP[c] + PPi[c] + tricosanoyl-CoA[c] <=> ATP[c] + CoA[c] + tricosanoic acid[c]	EC:6.2.1.3	c	Fatty acid activation (cytosolic)	3.02604e-43	1.14752e-23	5.50094e-22	2.03288e-20	-8.78204e-21	0.0139892	1.49837e-45	-5.48298e-25	3.87088e-23	2.94291e-23	-2.11419e-21	-0.00504074	3.28883e-43	8.99048e-24	5.73483e-22	2.03288e-20	-8.78204e-21	0.0101808	5.1408e-44	-5.65744e-24	2.26733e-22	5.98554e-23	-8.78204e-21	-0.014889	1.83347e-42	2.21705e-23	1.35406e-21	7.36223e-20	-8.78204e-21	0.0144208	1.89949e-43	1.65726e-24	4.35831e-22	2.03288e-20	-8.78204e-21
H2O[c] + tricosanoyl-CoA[c] => CoA[c] + tricosanoic acid[c]	EC:3.1.2.2	c	Acyl-CoA hydrolysis	0	0	0	0	0	0	0	0	0	0	0	0	0	0	0	0	0	0	0	0	0	0	0	0	0	0	0	0	0	0	0	0	0	0	0
AMP[c] + PPi[c] + tetracosanoyl-CoA[c] <=> ATP[c] + CoA[c] + lignocerate[c]	EC:6.2.1.3	c	Fatty acid activation (cytosolic)	7.06093e-42	-8.3665e-23	2.65724e-21	2.94291e-23	-1.35157e-19	-0.0178569	9.81061e-43	-1.86959e-23	9.90485e-22	2.94291e-23	-5.42101e-20	0.0108331	3.28827e-43	-1.9597e-23	5.73434e-22	9.97625e-22	-2.03442e-20	0.0126515	3.87723e-43	-1.62462e-23	6.22674e-22	5.98554e-23	-3.17695e-20	0.0153473	7.03275e-43	-2.49646e-23	8.38615e-22	9.97625e-22	-3.17695e-20	0.00674448	8.61888e-43	-3.34024e-23	9.28379e-22	8.56376e-22	-3.17695e-20
H2O[c] + tetracosanoyl-CoA[c] => CoA[c] + lignocerate[c]	EC:3.1.2.2	c	Acyl-CoA hydrolysis	0	0	0	0	0	0	0	0	0	0	0	0	0	0	0	0	0	0	0	0	0	0	0	0	0	0	0	0	0	0	0	0	0	0	0
(15Z)-tetracosenoyl-CoA[c] + AMP[c] + PPi[c] <=> ATP[c] + CoA[c] + nervonic acid[c]	EC:6.2.1.3	c	Fatty acid activation (cytosolic)	2.57388e-44	-2.63793e-24	1.60433e-22	1.891e-22	-8.78204e-21	0.0112788	1.49837e-45	-5.48298e-25	3.87088e-23	2.94291e-23	-2.11419e-21	0.0226699	5.17743e-44	-5.1999e-24	2.2754e-22	1.00424e-21	-8.78204e-21	0.00179181	5.14068e-44	-5.68929e-24	2.26731e-22	2.94291e-23	-8.78204e-21	0.000270783	2.6184e-44	-2.73668e-24	1.61815e-22	1.00424e-21	-8.78204e-21	0.0108926	5.16831e-44	-5.77623e-24	2.27339e-22	5.43456e-22	-8.78204e-21
(15Z)-tetracosenoyl-CoA[c] + H2O[c] => CoA[c] + nervonic acid[c]	EC:3.1.2.2	c	Acyl-CoA hydrolysis	0	0	0	0	0	0	0	0	0	0	0	0	0	0	0	0	0	0	0	0	0	0	0	0	0	0	0	0	0	0	0	0	0	0	0
AMP[c] + PPi[c] + hexacosanoyl-CoA[c] <=> ATP[c] + CoA[c] + cerotic acid[c]	EC:6.2.1.3	c	Fatty acid activation (cytosolic)	3.02604e-43	1.14752e-23	5.50094e-22	2.03288e-20	-8.78204e-21	0.0139892	1.49837e-45	-5.48298e-25	3.87088e-23	2.94291e-23	-2.11419e-21	-0.00504074	3.28883e-43	8.99048e-24	5.73483e-22	2.03288e-20	-8.78204e-21	0.0101808	5.1408e-44	-5.65744e-24	2.26733e-22	5.98554e-23	-8.78204e-21	-0.014889	1.83347e-42	2.21705e-23	1.35406e-21	7.36223e-20	-8.78204e-21	0.0144208	1.89949e-43	1.65726e-24	4.35831e-22	2.03288e-20	-8.78204e-21
H2O[c] + hexacosanoyl-CoA[c] => CoA[c] + cerotic acid[c]	EC:3.1.2.2	c	Acyl-CoA hydrolysis	0	0	0	0	0	0	0	0	0	0	0	0	0	0	0	0	0	0	0	0	0	0	0	0	0	0	0	0	0	0	0	0	0	0	0
AMP[c] + PPi[c] + hexacosenoyl-CoA[c] <=> ATP[c] + CoA[c] + ximenic acid[c]	EC:6.2.1.3	c	Fatty acid activation (cytosolic)	3.02604e-43	1.14752e-23	5.50094e-22	2.03288e-20	-8.78204e-21	0.0139892	1.49837e-45	-5.48298e-25	3.87088e-23	2.94291e-23	-2.11419e-21	-0.00504074	3.28883e-43	8.99048e-24	5.73483e-22	2.03288e-20	-8.78204e-21	0.0101808	5.1408e-44	-5.65744e-24	2.26733e-22	5.98554e-23	-8.78204e-21	-0.014889	1.83347e-42	2.21705e-23	1.35406e-21	7.36223e-20	-8.78204e-21	0.0144208	1.89949e-43	1.65726e-24	4.35831e-22	2.03288e-20	-8.78204e-21
H2O[c] + hexacosenoyl-CoA[c] => CoA[c] + ximenic acid[c]	EC:3.1.2.2	c	Acyl-CoA hydrolysis	0	0	0	0	0	0	0	0	0	0	0	0	0	0	0	0	0	0	0	0	0	0	0	0	0	0	0	0	0	0	0	0	0	0	0
linolenate[s] => linolenate[c]	TCDB:4.C.1.1.5;TCDB:4.C.1.1.8	s	Transport, extracellular	4.03109e-09	4.5e-06	6.34909e-05	0.0009	0	-0.00955958	4.56551e-09	5.1e-06	6.75686e-05	0.0009	-3.7204e-21	-0.0030946	5.09921e-09	5.7e-06	7.14088e-05	0.0009	-1.69407e-21	0.0030103	6.16444e-09	6.9e-06	7.8514e-05	0.0009	-5.98201e-19	0.014304	4.56551e-09	5.1e-06	6.75686e-05	0.0009	-1.01644e-20	-0.0030946	4.83245e-09	5.4e-06	6.95158e-05	0.0009	-6.01589e-19
AMP[c] + PPi[c] + linolenoyl-CoA[c] <=> ATP[c] + CoA[c] + linolenate[c]	EC:6.2.1.3	c	Fatty acid activation (cytosolic)	4.03109e-09	-4.5e-06	6.34909e-05	7.6233e-20	-0.0009	0.00955958	4.56551e-09	-5.1e-06	6.75686e-05	3.7204e-21	-0.0009	0.0030946	5.09921e-09	-5.7e-06	7.14088e-05	7.6233e-20	-0.0009	-0.0030103	6.16444e-09	-6.9e-06	7.8514e-05	5.99578e-19	-0.0009	-0.014304	4.56551e-09	-5.1e-06	6.75686e-05	1.01647e-20	-0.0009	0.0030946	4.83245e-09	-5.4e-06	6.95158e-05	6.02966e-19	-0.0009
H2O[c] + linolenoyl-CoA[c] => CoA[c] + linolenate[c]	EC:3.1.2.2	c	Acyl-CoA hydrolysis	0	0	0	0	0	0	0	0	0	0	0	0	0	0	0	0	0	0	0	0	0	0	0	0	0	0	0	0	0	0	0	0	0	0	0
ATP[c] + H2O[c] + linolenate[c] => ADP[c] + Pi[c] + linolenate[s]	TCDB:3.A.1.211.1	s	Transport, extracellular	0	0	0	0	0	0	0	0	0	0	0	0	0	0	0	0	0	0	0	0	0	0	0	0	0	0	0	0	0	0	0	0	0	0	0
(6Z,9Z,12Z,15Z)-octadecatetraenoyl-CoA[c] + AMP[c] + PPi[c] <=> ATP[c] + CoA[c] + stearidonic acid[c]	EC:6.2.1.3	c	Fatty acid activation (cytosolic)	3.05727e-43	1.60106e-23	5.52926e-22	2.03288e-20	-8.78204e-21	0.0144171	5.08193e-45	4.9902e-24	7.12877e-23	7.65157e-22	-2.11419e-21	-0.000831235	6.77882e-43	2.487e-23	8.23336e-22	3.21358e-20	-8.78204e-21	0.0203673	5.5482e-44	-4.86163e-26	2.35546e-22	1.55624e-21	-8.78204e-21	-0.0100876	2.28592e-42	3.13545e-23	1.51193e-21	7.36223e-20	-1.73615e-20	0.0163443	2.3609e-43	5.39842e-24	4.85891e-22	2.03288e-20	-9.13034e-21
(6Z,9Z,12Z,15Z)-octadecatetraenoyl-CoA[c] + H2O[c] => CoA[c] + stearidonic acid[c]	EC:3.1.2.2	c	Acyl-CoA hydrolysis	0	0	0	0	0	0	0	0	0	0	0	0	0	0	0	0	0	0	0	0	0	0	0	0	0	0	0	0	0	0	0	0	0	0	0
(8Z,11Z,14Z,17Z)-eicosatetraenoyl-CoA[c] + AMP[c] + PPi[c] <=> ATP[c] + CoA[c] + omega-3-arachidonic acid[c]	EC:6.2.1.3	c	Fatty acid activation (cytosolic)	3.02604e-43	1.14752e-23	5.50094e-22	2.03288e-20	-8.78204e-21	-0.0181473	1.59183e-45	-5.48645e-25	3.98977e-23	3.46942e-22	-2.11419e-21	-0.03109	3.39233e-43	1.11751e-23	5.82437e-22	2.03288e-20	-8.78204e-21	-0.0181737	5.1408e-44	-5.65727e-24	2.26733e-22	5.98554e-23	-8.78204e-21	-0.0349951	2.16193e-42	3.30683e-23	1.47035e-21	7.36223e-20	-8.78204e-21	-0.000466457	1.22807e-42	3.39272e-23	1.10818e-21	3.57448e-20	-8.78204e-21
(8Z,11Z,14Z,17Z)-eicosatetraenoyl-CoA[c] + H2O[c] => CoA[c] + omega-3-arachidonic acid[c]	EC:3.1.2.2	c	Acyl-CoA hydrolysis	0	0	0	0	0	0	0	0	0	0	0	0	0	0	0	0	0	0	0	0	0	0	0	0	0	0	0	0	0	0	0	0	0	0	0
(5Z,8Z,11Z,14Z,17Z)-eicosapentaenoyl-CoA[c] + AMP[c] + PPi[c] <=> ATP[c] + CoA[c] + EPA[c]	EC:6.2.1.3	c	Fatty acid activation (cytosolic)	4.0685e-41	-9.44206e-23	6.37848e-21	1.74962e-20	-2.71051e-19	-0.00643157	2.12752e-42	3.8456e-23	1.4586e-21	1.3553e-20	-6.79564e-20	0.017775	6.10402e-43	5.04069e-23	7.81282e-22	1.79694e-20	-1.34712e-20	0.0210849	2.64302e-42	8.09478e-23	1.62574e-21	8.17389e-20	-1.69407e-21	0.0265704	4.80954e-42	2.76103e-23	2.19307e-21	3.34754e-20	-9.58101e-20	0.0145781	1.96367e-41	-4.44685e-23	4.43134e-21	2.46423e-20	-2.15892e-19
(5Z,8Z,11Z,14Z,17Z)-eicosapentaenoyl-CoA[c] + H2O[c] => CoA[c] + EPA[c]	EC:3.1.2.2	c	Acyl-CoA hydrolysis	0	0	0	0	0	0	0	0	0	0	0	0	0	0	0	0	0	0	0	0	0	0	0	0	0	0	0	0	0	0	0	0	0	0	0
(7Z,10Z,13Z,16Z,19Z)-docosapentaenoyl-CoA[c] + AMP[c] + PPi[c] <=> ATP[c] + CoA[c] + DPA[c]	EC:6.2.1.3	c	Fatty acid activation (cytosolic)	3.09349e-43	1.81876e-23	5.56192e-22	2.03288e-20	-8.78204e-21	0.00650392	3.82158e-43	7.64801e-24	6.18189e-22	2.3622e-20	-2.36791e-20	-0.00722842	4.76047e-43	2.4274e-23	6.89961e-22	2.0383e-20	-8.78204e-21	0.0128821	6.00739e-44	2.64325e-24	2.451e-22	2.2745e-21	-8.78204e-21	-0.0194977	2.19686e-42	3.77256e-23	1.48218e-21	7.36223e-20	-1.04144e-20	0.0156033	2.41945e-43	1.33585e-23	4.91879e-22	2.03288e-20	-8.78204e-21
(7Z,10Z,13Z,16Z,19Z)-docosapentaenoyl-CoA[c] + H2O[c] => CoA[c] + DPA[c]	EC:3.1.2.2	c	Acyl-CoA hydrolysis	0	0	0	0	0	0	0	0	0	0	0	0	0	0	0	0	0	0	0	0	0	0	0	0	0	0	0	0	0	0	0	0	0	0	0
(9Z,12Z,15Z,18Z,21Z)-TPA[c] + ATP[c] + CoA[c] <=> (9Z,12Z,15Z,18Z,21Z)-tetracosapentaenoyl-CoA[c] + AMP[c] + PPi[c]	EC:6.2.1.3	c	Fatty acid activation (cytosolic)	3.02604e-43	-1.14752e-23	5.50094e-22	8.78204e-21	-2.03288e-20	-0.0139892	1.49837e-45	5.48298e-25	3.87088e-23	2.11419e-21	-2.94291e-23	0.00504074	3.28883e-43	-8.99048e-24	5.73483e-22	8.78204e-21	-2.03288e-20	-0.0101808	5.1408e-44	5.65744e-24	2.26733e-22	8.78204e-21	-5.98554e-23	0.014889	1.83347e-42	-2.21705e-23	1.35406e-21	8.78204e-21	-7.36223e-20	-0.0144208	1.89949e-43	-1.65726e-24	4.35831e-22	8.78204e-21	-2.03288e-20
(9Z,12Z,15Z,18Z,21Z)-tetracosapentaenoyl-CoA[c] + H2O[c] => (9Z,12Z,15Z,18Z,21Z)-TPA[c] + CoA[c]	EC:3.1.2.2	c	Acyl-CoA hydrolysis	0	0	0	0	0	0	0	0	0	0	0	0	0	0	0	0	0	0	0	0	0	0	0	0	0	0	0	0	0	0	0	0	0	0	0
(6Z,9Z,12Z,15Z,18Z,21Z)-THA[c] + ATP[c] + CoA[c] <=> (6Z,9Z,12Z,15Z,18Z,21Z)-tetracosahexaenoyl-CoA[c] + AMP[c] + PPi[c]	EC:6.2.1.3	c	Fatty acid activation (cytosolic)	3.02604e-43	-1.14752e-23	5.50094e-22	8.78204e-21	-2.03288e-20	-0.0139892	1.49837e-45	5.48298e-25	3.87088e-23	2.11419e-21	-2.94291e-23	0.00504074	3.28883e-43	-8.99048e-24	5.73483e-22	8.78204e-21	-2.03288e-20	-0.0101808	5.1408e-44	5.65744e-24	2.26733e-22	8.78204e-21	-5.98554e-23	0.014889	1.83347e-42	-2.21705e-23	1.35406e-21	8.78204e-21	-7.36223e-20	-0.0144208	1.89949e-43	-1.65726e-24	4.35831e-22	8.78204e-21	-2.03288e-20
(6Z,9Z,12Z,15Z,18Z,21Z)-tetracosahexaenoyl-CoA[c] + H2O[c] => (6Z,9Z,12Z,15Z,18Z,21Z)-THA[c] + CoA[c]	EC:3.1.2.2	c	Acyl-CoA hydrolysis	0	0	0	0	0	0	0	0	0	0	0	0	0	0	0	0	0	0	0	0	0	0	0	0	0	0	0	0	0	0	0	0	0	0	0
(4Z,7Z,10Z,13Z,16Z,19Z)-docosahexaenoyl-CoA[c] + AMP[c] + PPi[c] <=> ATP[c] + CoA[c] + DHA[c]	EC:6.2.1.3	c	Fatty acid activation (cytosolic)	2.23944e-39	-1.99288e-21	4.73228e-20	6.50383e-21	-1.76587e-18	-0.0121147	8.21993e-40	-1.08176e-21	2.86704e-20	6.50383e-21	-1.5271e-18	0.00481561	2.12303e-39	-1.76606e-21	4.60764e-20	1.11022e-20	-1.76587e-18	-0.00833591	4.15477e-41	-5.26591e-22	6.44575e-21	1.3228e-20	-2.17323e-19	0.0226846	2.64009e-39	-1.61491e-21	5.13818e-20	1.95534e-20	-2.78853e-18	-0.00526644	1.09947e-39	-1.29285e-21	3.31582e-20	7.37596e-20	-1.76587e-18
(4Z,7Z,10Z,13Z,16Z,19Z)-docosahexaenoyl-CoA[c] + H2O[c] => CoA[c] + DHA[c]	EC:3.1.2.2	c	Acyl-CoA hydrolysis	0	0	0	0	0	0	0	0	0	0	0	0	0	0	0	0	0	0	0	0	0	0	0	0	0	0	0	0	0	0	0	0	0	0	0
(11Z,14Z,17Z)-eicosatrienoic acid[c] + ATP[c] + CoA[c] <=> (11Z,14Z,17Z)-eicosatrienoyl-CoA[c] + AMP[c] + PPi[c]	EC:6.2.1.3	c	Fatty acid activation (cytosolic)	3.02604e-43	-1.14752e-23	5.50094e-22	8.78204e-21	-2.03288e-20	-0.0139892	1.49837e-45	5.48298e-25	3.87088e-23	2.11419e-21	-2.94291e-23	0.00504074	3.28883e-43	-8.99048e-24	5.73483e-22	8.78204e-21	-2.03288e-20	-0.0101808	5.1408e-44	5.65744e-24	2.26733e-22	8.78204e-21	-5.98554e-23	0.014889	1.83347e-42	-2.21705e-23	1.35406e-21	8.78204e-21	-7.36223e-20	-0.0144208	1.89949e-43	-1.65726e-24	4.35831e-22	8.78204e-21	-2.03288e-20
(11Z,14Z,17Z)-eicosatrienoyl-CoA[c] + H2O[c] => (11Z,14Z,17Z)-eicosatrienoic acid[c] + CoA[c]	EC:3.1.2.2	c	Acyl-CoA hydrolysis	0	0	0	0	0	0	0	0	0	0	0	0	0	0	0	0	0	0	0	0	0	0	0	0	0	0	0	0	0	0	0	0	0	0	0
13,16,19-docosatrienoic acid[c] + ATP[c] + CoA[c] <=> 13,16,19-docosatrienoyl-CoA[c] + AMP[c] + PPi[c]	EC:6.2.1.3	c	Fatty acid activation (cytosolic)	3.02604e-43	-1.14752e-23	5.50094e-22	8.78204e-21	-2.03288e-20	-0.0139892	1.49837e-45	5.48298e-25	3.87088e-23	2.11419e-21	-2.94291e-23	0.00504074	3.28883e-43	-8.99048e-24	5.73483e-22	8.78204e-21	-2.03288e-20	-0.0101808	5.1408e-44	5.65744e-24	2.26733e-22	8.78204e-21	-5.98554e-23	0.014889	1.83347e-42	-2.21705e-23	1.35406e-21	8.78204e-21	-7.36223e-20	-0.0144208	1.89949e-43	-1.65726e-24	4.35831e-22	8.78204e-21	-2.03288e-20
13,16,19-docosatrienoyl-CoA[c] + H2O[c] => 13,16,19-docosatrienoic acid[c] + CoA[c]	EC:3.1.2.2	c	Acyl-CoA hydrolysis	0	0	0	0	0	0	0	0	0	0	0	0	0	0	0	0	0	0	0	0	0	0	0	0	0	0	0	0	0	0	0	0	0	0	0
10,13,16,19-docosatetraenoic acid[c] + ATP[c] + CoA[c] <=> 10,13,16,19-docosatetraenoyl-CoA[c] + AMP[c] + PPi[c]	EC:6.2.1.3	c	Fatty acid activation (cytosolic)	3.02604e-43	-1.14752e-23	5.50094e-22	8.78204e-21	-2.03288e-20	-0.0139892	1.49837e-45	5.48298e-25	3.87088e-23	2.11419e-21	-2.94291e-23	0.00504074	3.28883e-43	-8.99048e-24	5.73483e-22	8.78204e-21	-2.03288e-20	-0.0101808	5.1408e-44	5.65744e-24	2.26733e-22	8.78204e-21	-5.98554e-23	0.014889	1.83347e-42	-2.21705e-23	1.35406e-21	8.78204e-21	-7.36223e-20	-0.0144208	1.89949e-43	-1.65726e-24	4.35831e-22	8.78204e-21	-2.03288e-20
10,13,16,19-docosatetraenoyl-CoA[c] + H2O[c] => 10,13,16,19-docosatetraenoic acid[c] + CoA[c]	EC:3.1.2.2	c	Acyl-CoA hydrolysis	0	0	0	0	0	0	0	0	0	0	0	0	0	0	0	0	0	0	0	0	0	0	0	0	0	0	0	0	0	0	0	0	0	0	0
12,15,18,21-tetracosatetraenoic acid[c] + ATP[c] + CoA[c] <=> 12,15,18,21-tetracosatetraenoyl-CoA[c] + AMP[c] + PPi[c]	EC:6.2.1.3	c	Fatty acid activation (cytosolic)	3.02604e-43	-1.14752e-23	5.50094e-22	8.78204e-21	-2.03288e-20	-0.0139892	1.49837e-45	5.48298e-25	3.87088e-23	2.11419e-21	-2.94291e-23	0.00504074	3.28883e-43	-8.99048e-24	5.73483e-22	8.78204e-21	-2.03288e-20	-0.0101808	5.1408e-44	5.65744e-24	2.26733e-22	8.78204e-21	-5.98554e-23	0.014889	1.83347e-42	-2.21705e-23	1.35406e-21	8.78204e-21	-7.36223e-20	-0.0144208	1.89949e-43	-1.65726e-24	4.35831e-22	8.78204e-21	-2.03288e-20
12,15,18,21-tetracosatetraenoyl-CoA[c] + H2O[c] => 12,15,18,21-tetracosatetraenoic acid[c] + CoA[c]	EC:3.1.2.2	c	Acyl-CoA hydrolysis	0	0	0	0	0	0	0	0	0	0	0	0	0	0	0	0	0	0	0	0	0	0	0	0	0	0	0	0	0	0	0	0	0	0	0
linoleate[s] => linoleate[c]	TCDB:4.C.1.1.5;TCDB:4.C.1.1.8	s	Transport, extracellular	4.54932e-33	0.0011	6.74486e-17	0.0011	0.0011	0	4.54932e-33	0.0011	6.74486e-17	0.0011	0.0011	0	4.54932e-33	0.0011	6.74486e-17	0.0011	0.0011	0	4.54932e-33	0.0011	6.74486e-17	0.0011	0.0011	0	4.54932e-33	0.0011	6.74486e-17	0.0011	0.0011	0	4.54932e-33	0.0011	6.74486e-17	0.0011	0.0011
AMP[c] + PPi[c] + linoleoyl-CoA[c] <=> ATP[c] + CoA[c] + linoleate[c]	EC:6.2.1.3	c	Fatty acid activation (cytosolic)	4.54933e-33	-0.0011	6.74487e-17	-0.0011	-0.0011	0	4.54932e-33	-0.0011	6.74486e-17	-0.0011	-0.0011	0	4.54936e-33	-0.0011	6.74489e-17	-0.0011	-0.0011	0	4.54931e-33	-0.0011	6.74485e-17	-0.0011	-0.0011	0	4.54938e-33	-0.0011	6.74491e-17	-0.0011	-0.0011	0	4.54936e-33	-0.0011	6.74489e-17	-0.0011	-0.0011
H2O[c] + linoleoyl-CoA[c] => CoA[c] + linoleate[c]	EC:3.1.2.2	c	Acyl-CoA hydrolysis	0	0	0	0	0	0	0	0	0	0	0	0	0	0	0	0	0	0	0	0	0	0	0	0	0	0	0	0	0	0	0	0	0	0	0
ATP[c] + H2O[c] + linoleate[c] => ADP[c] + Pi[c] + linoleate[s]	TCDB:3.A.1.211.1	s	Transport, extracellular	0	0	0	0	0	0	0	0	0	0	0	0	0	0	0	0	0	0	0	0	0	0	0	0	0	0	0	0	0	0	0	0	0	0	0
AMP[c] + PPi[c] + gamma-linolenoyl-CoA[c] <=> ATP[c] + CoA[c] + gamma-linolenate[c]	EC:6.2.1.3	c	Fatty acid activation (cytosolic)	3.33631e-43	2.59885e-23	5.77608e-22	2.03288e-20	-8.78204e-21	0.0143593	3.94068e-44	1.71735e-23	1.98511e-22	2.38376e-21	-2.2254e-21	0.00523363	1.37736e-42	4.57756e-23	1.17361e-21	5.4904e-20	-8.78204e-21	0.0240691	9.0571e-44	1.22893e-23	3.0095e-22	4.84829e-21	-8.78204e-21	-0.00204615	3.18025e-42	4.19992e-23	1.78333e-21	7.36223e-20	-3.02408e-20	0.0149538	3.96651e-43	1.37175e-23	6.29802e-22	2.03288e-20	-2.04535e-20
H2O[c] + gamma-linolenoyl-CoA[c] => CoA[c] + gamma-linolenate[c]	EC:3.1.2.2	c	Acyl-CoA hydrolysis	0	0	0	0	0	0	0	0	0	0	0	0	0	0	0	0	0	0	0	0	0	0	0	0	0	0	0	0	0	0	0	0	0	0	0
AMP[c] + PPi[c] + dihomo-gamma-linolenoyl-CoA[c] <=> ATP[c] + CoA[c] + dihomo-gamma-linolenate[c]	EC:6.2.1.3	c	Fatty acid activation (cytosolic)	5.62736e-40	1.72773e-21	2.37221e-20	3.79904e-19	-4.33681e-19	-0.00903028	5.2776e-40	2.27736e-21	2.2973e-20	2.9131e-19	-5.41274e-20	0.0068826	6.33338e-40	2.54888e-21	2.51662e-20	2.9131e-19	-8.29361e-21	0.014185	6.13847e-40	2.32913e-21	2.47759e-20	6.07925e-19	-3.07698e-20	0.00810183	3.59251e-40	1.25874e-21	1.89539e-20	2.9131e-19	-3.89183e-19	-0.0246987	6.45464e-40	2.04162e-21	2.5406e-20	5.8082e-19	-3.89183e-19
H2O[c] + dihomo-gamma-linolenoyl-CoA[c] => CoA[c] + dihomo-gamma-linolenate[c]	EC:3.1.2.2	c	Acyl-CoA hydrolysis	0	0	0	0	0	0	0	0	0	0	0	0	0	0	0	0	0	0	0	0	0	0	0	0	0	0	0	0	0	0	0	0	0	0	0
arachidonate[s] => arachidonate[c]	TCDB:4.C.1.1.5;TCDB:4.C.1.1.8	s	Transport, extracellular	0	0	0	0	0	0	0	0	0	0	0	0	0	0	0	0	0	0	0	0	0	0	0	0	0	0	0	0	0	0	0	0	0	0	0
AMP[c] + PPi[c] + arachidonyl-CoA[c] <=> ATP[c] + CoA[c] + arachidonate[c]	EC:6.2.1.3	c	Fatty acid activation (cytosolic)	5.13259e-40	1.97325e-21	2.26552e-20	3.47739e-19	-5.94372e-20	-0.00208517	5.89221e-40	2.45247e-21	2.42739e-20	3.47739e-19	-5.42101e-20	0.0124895	7.31725e-40	2.74171e-21	2.70504e-20	5.01582e-19	-1.82851e-20	0.0199782	1.19841e-39	2.64416e-21	3.4618e-20	1.37607e-18	-3.18225e-20	0.014654	4.52404e-40	1.41305e-21	2.12698e-20	5.01582e-19	-3.80908e-19	-0.020275	5.02934e-40	2.03972e-21	2.24262e-20	3.57627e-19	-3.18225e-20
H2O[c] + arachidonyl-CoA[c] => CoA[c] + arachidonate[c]	EC:3.1.2.2	c	Acyl-CoA hydrolysis	0	0	0	0	0	0	0	0	0	0	0	0	0	0	0	0	0	0	0	0	0	0	0	0	0	0	0	0	0	0	0	0	0	0	0
(7Z,10Z,13Z,16Z)-docosatetraenoyl-CoA[c] + AMP[c] + PPi[c] <=> ATP[c] + CoA[c] + adrenic acid[c]	EC:6.2.1.3	c	Fatty acid activation (cytosolic)	1.03523e-42	2.17053e-23	1.01746e-21	5.48064e-20	-6.66513e-21	0.0122165	8.35145e-44	2.27032e-24	2.88989e-22	6.77609e-21	-1.36095e-20	-0.000980407	4.7059e-42	4.10613e-23	2.16931e-21	1.18257e-19	-6.66513e-21	0.0154853	3.43926e-44	-5.91539e-26	1.85452e-22	1.42254e-21	-6.66513e-21	-0.00308504	1.17479e-41	9.97633e-23	3.42752e-21	1.27832e-19	-1.95593e-20	0.0267701	1.21324e-42	3.38676e-24	1.10147e-21	5.48064e-20	-1.95593e-20
(7Z,10Z,13Z,16Z)-docosatetraenoyl-CoA[c] + H2O[c] => CoA[c] + adrenic acid[c]	EC:3.1.2.2	c	Acyl-CoA hydrolysis	0	0	0	0	0	0	0	0	0	0	0	0	0	0	0	0	0	0	0	0	0	0	0	0	0	0	0	0	0	0	0	0	0	0	0
(9Z,12Z,15Z,18Z)-TTA[c] + ATP[c] + CoA[c] <=> (9Z,12Z,15Z,18Z)-tetracosatetraenoyl-CoA[c] + AMP[c] + PPi[c]	EC:6.2.1.3	c	Fatty acid activation (cytosolic)	3.02604e-43	-1.14752e-23	5.50094e-22	8.78204e-21	-2.03288e-20	-0.0139892	1.49837e-45	5.48298e-25	3.87088e-23	2.11419e-21	-2.94291e-23	0.00504074	3.28883e-43	-8.99048e-24	5.73483e-22	8.78204e-21	-2.03288e-20	-0.0101808	5.1408e-44	5.65744e-24	2.26733e-22	8.78204e-21	-5.98554e-23	0.014889	1.83347e-42	-2.21705e-23	1.35406e-21	8.78204e-21	-7.36223e-20	-0.0144208	1.89949e-43	-1.65726e-24	4.35831e-22	8.78204e-21	-2.03288e-20
(9Z,12Z,15Z,18Z)-tetracosatetraenoyl-CoA[c] + H2O[c] => (9Z,12Z,15Z,18Z)-TTA[c] + CoA[c]	EC:3.1.2.2	c	Acyl-CoA hydrolysis	0	0	0	0	0	0	0	0	0	0	0	0	0	0	0	0	0	0	0	0	0	0	0	0	0	0	0	0	0	0	0	0	0	0	0
(6Z,9Z,12Z,15Z,18Z)-TPA[c] + ATP[c] + CoA[c] <=> (6Z,9Z,12Z,15Z,18Z)-tetracosapentaenoyl-CoA[c] + AMP[c] + PPi[c]	EC:6.2.1.3	c	Fatty acid activation (cytosolic)	3.02604e-43	-1.14752e-23	5.50094e-22	8.78204e-21	-2.03288e-20	-0.0139892	1.49837e-45	5.48298e-25	3.87088e-23	2.11419e-21	-2.94291e-23	0.00504074	3.28883e-43	-8.99048e-24	5.73483e-22	8.78204e-21	-2.03288e-20	-0.0101808	5.1408e-44	5.65744e-24	2.26733e-22	8.78204e-21	-5.98554e-23	0.014889	1.83347e-42	-2.21705e-23	1.35406e-21	8.78204e-21	-7.36223e-20	-0.0144208	1.89949e-43	-1.65726e-24	4.35831e-22	8.78204e-21	-2.03288e-20
(6Z,9Z,12Z,15Z,18Z)-tetracosapentaenoyl-CoA[c] + H2O[c] => (6Z,9Z,12Z,15Z,18Z)-TPA[c] + CoA[c]	EC:3.1.2.2	c	Acyl-CoA hydrolysis	0	0	0	0	0	0	0	0	0	0	0	0	0	0	0	0	0	0	0	0	0	0	0	0	0	0	0	0	0	0	0	0	0	0	0
(4Z,7Z,10Z,13Z,16Z)-DPA[c] + ATP[c] + CoA[c] <=> (4Z,7Z,10Z,13Z,16Z)-docosapentaenoyl-CoA[c] + AMP[c] + PPi[c]	EC:6.2.1.3	c	Fatty acid activation (cytosolic)	3.03136e-43	-1.32893e-23	5.50578e-22	8.78204e-21	-2.03288e-20	-0.0031296	3.36753e-45	-1.66705e-24	5.80304e-23	2.11419e-21	-1.33079e-21	0.0181083	3.30436e-43	-1.16133e-23	5.74836e-22	8.78204e-21	-2.03288e-20	-0.000873287	5.21469e-44	3.41364e-24	2.28357e-22	8.78204e-21	-6.58409e-22	0.0257365	1.84752e-42	-2.60191e-23	1.35924e-21	8.78204e-21	-7.36223e-20	-0.0103874	2.59023e-43	-1.09429e-23	5.08943e-22	8.78204e-21	-2.03288e-20
(4Z,7Z,10Z,13Z,16Z)-docosapentaenoyl-CoA[c] + H2O[c] => (4Z,7Z,10Z,13Z,16Z)-DPA[c] + CoA[c]	EC:3.1.2.2	c	Acyl-CoA hydrolysis	0	0	0	0	0	0	0	0	0	0	0	0	0	0	0	0	0	0	0	0	0	0	0	0	0	0	0	0	0	0	0	0	0	0	0
(11Z,14Z)-eicosadienoic acid[c] + ATP[c] + CoA[c] <=> (11Z,14Z)-eicosadienoyl-CoA[c] + AMP[c] + PPi[c]	EC:6.2.1.3	c	Fatty acid activation (cytosolic)	3.02604e-43	-1.14752e-23	5.50094e-22	8.78204e-21	-2.03288e-20	-0.0139892	1.49837e-45	5.48298e-25	3.87088e-23	2.11419e-21	-2.94291e-23	0.00504074	3.28883e-43	-8.99048e-24	5.73483e-22	8.78204e-21	-2.03288e-20	-0.0101808	5.1408e-44	5.65744e-24	2.26733e-22	8.78204e-21	-5.98554e-23	0.014889	1.83347e-42	-2.21705e-23	1.35406e-21	8.78204e-21	-7.36223e-20	-0.0144208	1.89949e-43	-1.65726e-24	4.35831e-22	8.78204e-21	-2.03288e-20
(11Z,14Z)-eicosadienoyl-CoA[c] + H2O[c] => (11Z,14Z)-eicosadienoic acid[c] + CoA[c]	EC:3.1.2.2	c	Acyl-CoA hydrolysis	0	0	0	0	0	0	0	0	0	0	0	0	0	0	0	0	0	0	0	0	0	0	0	0	0	0	0	0	0	0	0	0	0	0	0
(13Z,16Z)-docosadienoic acid[c] + ATP[c] + CoA[c] <=> (13Z,16Z)-docosadienoyl-CoA[c] + AMP[c] + PPi[c]	EC:6.2.1.3	c	Fatty acid activation (cytosolic)	3.02604e-43	-1.14752e-23	5.50094e-22	8.78204e-21	-2.03288e-20	-0.0139892	1.49837e-45	5.48298e-25	3.87088e-23	2.11419e-21	-2.94291e-23	0.00504074	3.28883e-43	-8.99048e-24	5.73483e-22	8.78204e-21	-2.03288e-20	-0.0101808	5.1408e-44	5.65744e-24	2.26733e-22	8.78204e-21	-5.98554e-23	0.014889	1.83347e-42	-2.21705e-23	1.35406e-21	8.78204e-21	-7.36223e-20	-0.0144208	1.89949e-43	-1.65726e-24	4.35831e-22	8.78204e-21	-2.03288e-20
(13Z,16Z)-docosadienoyl-CoA[c] + H2O[c] => (13Z,16Z)-docosadienoic acid[c] + CoA[c]	EC:3.1.2.2	c	Acyl-CoA hydrolysis	0	0	0	0	0	0	0	0	0	0	0	0	0	0	0	0	0	0	0	0	0	0	0	0	0	0	0	0	0	0	0	0	0	0	0
10,13,16-docosatrienoyl-CoA[c] + AMP[c] + PPi[c] <=> 10,13,16-docosatriynoic acid[c] + ATP[c] + CoA[c]	EC:6.2.1.3	c	Fatty acid activation (cytosolic)	3.02604e-43	1.14752e-23	5.50094e-22	2.03288e-20	-8.78204e-21	0.0139892	1.49837e-45	-5.48298e-25	3.87088e-23	2.94291e-23	-2.11419e-21	-0.00504074	3.28883e-43	8.99048e-24	5.73483e-22	2.03288e-20	-8.78204e-21	0.0101808	5.1408e-44	-5.65744e-24	2.26733e-22	5.98554e-23	-8.78204e-21	-0.014889	1.83347e-42	2.21705e-23	1.35406e-21	7.36223e-20	-8.78204e-21	0.0144208	1.89949e-43	1.65726e-24	4.35831e-22	2.03288e-20	-8.78204e-21
10,13,16-docosatrienoyl-CoA[c] + H2O[c] => 10,13,16-docosatriynoic acid[c] + CoA[c]	EC:3.1.2.2	c	Acyl-CoA hydrolysis	0	0	0	0	0	0	0	0	0	0	0	0	0	0	0	0	0	0	0	0	0	0	0	0	0	0	0	0	0	0	0	0	0	0	0
glycerol[c] <=> glycerol[s]		s	Transport, extracellular	3.17689e-66	8.3457e-35	1.78238e-33	6.16298e-32	0	-0.0152517	1.25428e-40	1.00144e-26	1.11995e-20	4.33681e-19	-4.33681e-19	-0.0151271	4.46695e-38	-3.55867e-21	2.11352e-19	8.67362e-19	-1.15434e-17	-0.0213796	6.2693e-39	1.4456e-21	7.91789e-20	4.33681e-18	-1.40355e-23	0.000991822	5.69667e-38	-2.26299e-21	2.38677e-19	6.05545e-18	-1.15434e-17	-0.0141364	7.59111e-39	1.32883e-21	8.7127e-20	4.57398e-18	-8.67362e-19
glycerol[c] <=> glycerol[m]		m	Transport, mitochondrial	0	0	0	0	0	0	0	0	0	0	0	0	0	0	0	0	0	0	0	0	0	0	0	0	0	0	0	0	0	0	0	0	0	0	0
FAD[m] + sn-glycerol-3-phosphate[m] => DHAP[m] + FADH2[m]	EC:1.1.5.3	m	Acylglycerides metabolism	7.6155e-09	1.59327e-06	8.72668e-05	0.0047798	0	-0.0105421	0	0	0	0	0	-0.0258242	0	0	0	0	0	-0.0258242	1.52259e-08	3.18653e-06	0.000123393	0.0047798	0	-7.28089e-18	0	0	0	0	0	-0.0258242	1.52259e-08	3.18653e-06	0.000123393	0.0047798	0
ATP[c] + glycerol[c] => ADP[c] + sn-glycerol-3-phosphate[c]	EC:2.7.1.30	c	Glycerophospholipid metabolism	0	0	0	0	0	0	0	0	0	0	0	0	0	0	0	0	0	0	0	0	0	0	0	0	0	0	0	0	0	0	0	0	0	0	0
H+[c] + NADPH[c] + glyceraldehyde[c] <=> NADP+[c] + glycerol[c]	EC:1.1.1.1;EC:1.1.1.2;EC:1.1.1.21;EC:1.1.1.72	c	Glycerolipid metabolism	0	0	0	0	0	0	0	0	0	0	0	0	0	0	0	0	0	0	0	0	0	0	0	0	0	0	0	0	0	0	0	0	0	0	0
H2O[c] + NAD+[c] + glyceraldehyde[c] => H+[c] + NADH[c] + glycerate[c]	EC:1.2.1.3	c	Glycerolipid metabolism	0	0	0	0	0	0	0	0	0	0	0	0	0	0	0	0	0	0	0	0	0	0	0	0	0	0	0	0	0	0	0	0	0	0	0
NADP+[m] + glycerol[m] => H+[m] + NADPH[m] + glyceraldehyde[m]	EC:1.1.1.1;EC:1.1.1.2;EC:1.1.1.21;EC:1.1.1.72	m	Glycerolipid metabolism	0	0	0	0	0	0	0	0	0	0	0	0	0	0	0	0	0	0	0	0	0	0	0	0	0	0	0	0	0	0	0	0	0	0	0
H2O[m] + NAD+[m] + glyceraldehyde[m] => H+[m] + NADH[m] + glycerate[m]	EC:1.2.1.3	m	Glycerolipid metabolism	0	0	0	0	0	0	0	0	0	0	0	0	0	0	0	0	0	0	0	0	0	0	0	0	0	0	0	0	0	0	0	0	0	0	0
ATP[m] + glycerate[m] => 3-phospho-D-glycerate[m] + ADP[m]	EC:2.7.1.31	m	Glycine, serine and threonine metabolism	0	0	0	0	0	0	0	0	0	0	0	0	0	0	0	0	0	0	0	0	0	0	0	0	0	0	0	0	0	0	0	0	0	0	0
PC-LD pool[c] <=> PC-LD pool[r]		r	Transport, endoplasmic reticular	0	0	0	0	0	0	0	0	0	0	0	0	0	0	0	0	0	0	0	0	0	0	0	0	0	0	0	0	0	0	0	0	0	0	0
2-lysolecithin pool[c] <=> 2-lysolecithin pool[r]		r	Transport, endoplasmic reticular	0	0	0	0	0	0	0	0	0	0	0	0	0	0	0	0	0	0	0	0	0	0	0	0	0	0	0	0	0	0	0	0	0	0	0
H2O[r] + PC-LD pool[r] => 2-lysolecithin pool[r] + fatty acid-LD-PC pool[r]	EC:3.1.1.4	r	Glycerolipid metabolism	0	0	0	0	0	0	0	0	0	0	0	0	0	0	0	0	0	0	0	0	0	0	0	0	0	0	0	0	0	0	0	0	0	0	0
PE-LD pool[c] <=> PE-LD pool[r]		r	Transport, endoplasmic reticular	4.7461e-69	2.10247e-36	6.8892e-35	3.08149e-33	0	-0.00439086	7.91328e-68	5.19199e-36	2.81306e-34	1.54074e-32	0	-0.00439086	4.8992e-42	-1.807e-23	2.21341e-21	5.42101e-20	-1.0842e-19	-0.00509438	4.91038e-45	-1.27937e-24	7.00741e-23	1.54074e-33	-3.83812e-21	-0.00444206	2.89921e-40	3.61401e-22	1.70271e-20	8.67362e-19	-1.0842e-19	0.00832776	6.23821e-40	1.09668e-22	2.49764e-20	8.67362e-19	-8.67362e-19
PI pool[c] <=> PI pool[r]		r	Transport, endoplasmic reticular	3.8424e-70	-5.04052e-37	1.9602e-35	0	-8.26043e-34	0.0182574	8.11063e-67	-1.69482e-35	9.0059e-34	0	-4.93038e-32	0.0182574	8.33895e-42	-7.45389e-23	2.88772e-21	0	-1.15196e-19	-0.0109678	1.75045e-49	-1.32349e-26	4.18384e-25	0	-1.32349e-23	0.0182507	4.97338e-42	-5.19514e-23	2.23011e-21	0	-1.15196e-19	-0.00530243	3.91831e-42	-3.61401e-23	1.97947e-21	0	-1.0842e-19
1,2-diacylglycerol-bile-PC pool[c] + CDP-choline[c] + H+[c] => CMP[c] + bile-PC pool[c]	EC:2.7.8.2	c	Glycerophospholipid metabolism	9.73267e-67	4.45532e-35	9.86543e-34	3.54371e-32	0	-0.0244982	4.75442e-61	-1.25885e-32	6.89523e-31	8.85928e-33	-3.77667e-29	-0.0244982	5.1412e-39	-1.15648e-21	7.17022e-20	4.33681e-19	-3.90313e-18	-0.0215308	7.16986e-46	-8.47033e-25	2.67766e-23	2.8966e-31	-8.47033e-22	-0.024546	9.33369e-39	-2.63822e-22	9.6611e-20	3.54534e-18	-3.90313e-18	-0.00710146	3.13382e-40	4.33681e-22	1.77026e-20	8.67362e-19	-3.77667e-29
ATP[c] + H2O[c] + bile-PC pool[c] => ADP[c] + Pi[c] + bile-PC pool[s]	TCDB:3.A.1.201.3	s	Transport, extracellular	9.73267e-67	4.45532e-35	9.86543e-34	3.54371e-32	0	-0.0244982	4.75442e-61	-1.25885e-32	6.89523e-31	8.85928e-33	-3.77667e-29	-0.0244982	5.1412e-39	-1.15648e-21	7.17022e-20	4.33681e-19	-3.90313e-18	-0.0215308	7.16986e-46	-8.47033e-25	2.67766e-23	2.8966e-31	-8.47033e-22	-0.024546	9.33369e-39	-2.63822e-22	9.6611e-20	3.54534e-18	-3.90313e-18	-0.00710146	3.13382e-40	4.33681e-22	1.77026e-20	8.67362e-19	-3.77667e-29
DHAP[c] + H+[c] + NADPH[c] => NADP+[c] + sn-glycerol-3-phosphate[c]	EC:1.1.1.94	c	Glycerophospholipid metabolism	0	0	0	0	0	0	0	0	0	0	0	0	0	0	0	0	0	0	0	0	0	0	0	0	0	0	0	0	0	0	0	0	0	0	0
DHAP[c] + H+[c] + NADH[c] => NAD+[c] + sn-glycerol-3-phosphate[c]	EC:1.1.1.8	c	Glycerophospholipid metabolism	0	0	0	0	0	0	0	0	0	0	0	0	0	0	0	0	0	0	0	0	0	0	0	0	0	0	0	0	0	0	0	0	0	0	0
DHAP[p] + H+[p] + NADH[p] => NAD+[p] + sn-glycerol-3-phosphate[p]	EC:1.1.1.8	p	Glycerophospholipid metabolism	0	0	0	0	0	0	0	0	0	0	0	0	0	0	0	0	0	0	0	0	0	0	0	0	0	0	0	0	0	0	0	0	0	0	0
DHAP[c] + FADH2[c] => FAD[c] + sn-glycerol-3-phosphate[c]	EC:1.1.5.3	c	Glycerophospholipid metabolism	0	0	0	0	0	0	0	0	0	0	0	0	0	0	0	0	0	0	0	0	0	0	0	0	0	0	0	0	0	0	0	0	0	0	0
DHAP[c] + ubiquinol[m] => sn-glycerol-3-phosphate[c] + ubiquinone[m]	EC:1.1.5.3	c	Glycerophospholipid metabolism	0	0	0	0	0	0	0	0	0	0	0	0	0	0	0	0	0	0	0	0	0	0	0	0	0	0	0	0	0	0	0	0	0	0	0
lauroyl-CoA[c] + sn-glycerol-3-phosphate[c] => 1-acylglycerol-3P-laur[c] + CoA[c]	EC:2.3.1.15	c	Glycerolipid metabolism	7.16019e-47	-2.39113e-25	8.46179e-24	4.51134e-36	-4.33689e-22	0.00666303	3.13384e-46	-4.33706e-25	1.77027e-23	8.85928e-37	-8.67362e-22	-0.00490581	1.15509e-46	-2.29398e-25	1.07475e-23	1.2229e-22	-5.56331e-22	0.00664402	9.83856e-54	-1.1944e-28	3.13665e-27	2.8966e-35	-9.13207e-26	0.0301685	2.57796e-46	1.08225e-25	1.6056e-23	6.34894e-22	-5.56331e-22	0.0226036	1.20656e-46	-3.31501e-25	1.09843e-23	5.23853e-36	-4.33681e-22
sn-glycerol-3-phosphate[c] + tridecanoyl-CoA[c] => 1-acylglycerol-3P-tridec[c] + CoA[c]	EC:2.3.1.15	c	Glycerolipid metabolism	7.16019e-47	-2.39113e-25	8.46179e-24	4.51134e-36	-4.33689e-22	0.00666303	3.13384e-46	-4.33706e-25	1.77027e-23	8.85928e-37	-8.67362e-22	-0.00490581	1.15509e-46	-2.29398e-25	1.07475e-23	1.2229e-22	-5.56331e-22	0.00664402	9.83856e-54	-1.1944e-28	3.13665e-27	2.8966e-35	-9.13207e-26	0.0301685	2.57796e-46	1.08225e-25	1.6056e-23	6.34894e-22	-5.56331e-22	0.0226036	1.20656e-46	-3.31501e-25	1.09843e-23	5.23853e-36	-4.33681e-22
myristoyl-CoA[c] + sn-glycerol-3-phosphate[c] => 1-acylglycerol-3P-myrist[c] + CoA[c]	EC:2.3.1.15	c	Glycerolipid metabolism	8.6379e-45	-2.61764e-24	9.29403e-23	1.7496e-34	-4.77058e-21	0.0168693	1.02828e-42	-2.00383e-23	1.01404e-21	2.12623e-35	-5.53377e-20	-0.00126336	9.67651e-44	-5.94791e-24	3.11071e-22	1.25846e-21	-1.69298e-20	0.0126585	1.83392e-50	-4.80645e-27	1.35422e-25	6.95184e-34	-6.16563e-24	0.0197782	1.26693e-43	-1.10251e-24	3.5594e-22	7.33789e-21	-1.69298e-20	0.017352	8.56037e-43	-1.83041e-23	9.25223e-22	3.72244e-34	-5.05672e-20
(9E)-tetradecenoyl-CoA[c] + sn-glycerol-3-phosphate[c] => 1-acylglycerol-3P-9-tetrade[c] + CoA[c]	EC:2.3.1.15	c	Glycerolipid metabolism	7.16019e-47	-2.39113e-25	8.46179e-24	4.51134e-36	-4.33689e-22	0.00666303	3.13384e-46	-4.33706e-25	1.77027e-23	8.85928e-37	-8.67362e-22	-0.00490581	1.15509e-46	-2.29398e-25	1.07475e-23	1.2229e-22	-5.56331e-22	0.00664402	9.83856e-54	-1.1944e-28	3.13665e-27	2.8966e-35	-9.13207e-26	0.0301685	2.57796e-46	1.08225e-25	1.6056e-23	6.34894e-22	-5.56331e-22	0.0226036	1.20656e-46	-3.31501e-25	1.09843e-23	5.23853e-36	-4.33681e-22
(7Z)-tetradecenoyl-CoA[c] + sn-glycerol-3-phosphate[c] => 1-acylglycerol-3P-7-tetrade[c] + CoA[c]	EC:2.3.1.15	c	Glycerolipid metabolism	7.16019e-47	-2.39113e-25	8.46179e-24	4.51134e-36	-4.33689e-22	0.00666303	3.13384e-46	-4.33706e-25	1.77027e-23	8.85928e-37	-8.67362e-22	-0.00490581	1.15509e-46	-2.29398e-25	1.07475e-23	1.2229e-22	-5.56331e-22	0.00664402	9.83856e-54	-1.1944e-28	3.13665e-27	2.8966e-35	-9.13207e-26	0.0301685	2.57796e-46	1.08225e-25	1.6056e-23	6.34894e-22	-5.56331e-22	0.0226036	1.20656e-46	-3.31501e-25	1.09843e-23	5.23853e-36	-4.33681e-22
5-tetradecenoyl-CoA[c] + sn-glycerol-3-phosphate[c] => 1-acylglycerol-3P-5-tetrade[c] + CoA[c]	EC:2.3.1.15	c	Glycerolipid metabolism	7.16019e-47	-2.39113e-25	8.46179e-24	4.51134e-36	-4.33689e-22	0.00666303	3.13384e-46	-4.33706e-25	1.77027e-23	8.85928e-37	-8.67362e-22	-0.00490581	1.15509e-46	-2.29398e-25	1.07475e-23	1.2229e-22	-5.56331e-22	0.00664402	9.83856e-54	-1.1944e-28	3.13665e-27	2.8966e-35	-9.13207e-26	0.0301685	2.57796e-46	1.08225e-25	1.6056e-23	6.34894e-22	-5.56331e-22	0.0226036	1.20656e-46	-3.31501e-25	1.09843e-23	5.23853e-36	-4.33681e-22
pentadecanoyl-CoA[c] + sn-glycerol-3-phosphate[c] => 1-acylglycerol-3P-pentade[c] + CoA[c]	EC:2.3.1.15	c	Glycerolipid metabolism	7.16019e-47	-2.39113e-25	8.46179e-24	4.51134e-36	-4.33689e-22	0.00666303	3.13384e-46	-4.33706e-25	1.77027e-23	8.85928e-37	-8.67362e-22	-0.00490581	1.15509e-46	-2.29398e-25	1.07475e-23	1.2229e-22	-5.56331e-22	0.00664402	9.83856e-54	-1.1944e-28	3.13665e-27	2.8966e-35	-9.13207e-26	0.0301685	2.57796e-46	1.08225e-25	1.6056e-23	6.34894e-22	-5.56331e-22	0.0226036	1.20656e-46	-3.31501e-25	1.09843e-23	5.23853e-36	-4.33681e-22
palmitoyl-CoA[c] + sn-glycerol-3-phosphate[c] => 1-acylglycerol-3P-palm[c] + CoA[c]	EC:2.3.1.15	c	Glycerolipid metabolism	2.14058e-42	-4.69269e-23	1.46307e-21	4.39124e-33	-5.25887e-20	0.018661	1.57817e-41	-8.17643e-23	3.97261e-21	1.06311e-33	-2.15626e-19	0.00921921	1.02433e-40	-1.32117e-22	1.01209e-20	2.20226e-19	-5.03139e-19	0.00055576	7.23115e-47	-2.82505e-25	8.50361e-24	3.47592e-32	-4.11042e-22	0.0295346	1.64129e-40	6.24021e-23	1.28113e-20	3.65138e-19	-5.03139e-19	0.0147183	2.18417e-41	-1.38313e-22	4.67351e-21	2.38748e-32	-1.86396e-19
palmitoleoyl-CoA[c] + sn-glycerol-3-phosphate[c] => 1-acylglycerol-3P-palmn[c] + CoA[c]	EC:2.3.1.15	c	Glycerolipid metabolism	7.16019e-47	-2.39113e-25	8.46179e-24	4.51134e-36	-4.33689e-22	0.00666303	3.13384e-46	-4.33706e-25	1.77027e-23	8.85928e-37	-8.67362e-22	-0.00490581	1.15509e-46	-2.29398e-25	1.07475e-23	1.2229e-22	-5.56331e-22	0.00664402	9.83856e-54	-1.1944e-28	3.13665e-27	2.8966e-35	-9.13207e-26	0.0301685	2.57796e-46	1.08225e-25	1.6056e-23	6.34894e-22	-5.56331e-22	0.0226036	1.20656e-46	-3.31501e-25	1.09843e-23	5.23853e-36	-4.33681e-22
7-hexadecenoyl-CoA[c] + sn-glycerol-3-phosphate[c] => 1-acylglycerol-3P-7-hexade[c] + CoA[c]	EC:2.3.1.15	c	Glycerolipid metabolism	1.1458e-44	-3.36623e-24	1.07042e-22	8.72487e-34	-5.0308e-21	0.00898494	1.08097e-42	-2.05919e-23	1.03969e-21	2.02877e-34	-5.67255e-20	-0.00593975	3.17412e-42	-2.93014e-23	1.78161e-21	7.65447e-21	-9.70829e-20	-0.00845698	5.019e-49	-2.75093e-26	7.08449e-25	6.63321e-33	-1.94672e-23	0.0124782	5.22529e-42	-4.6197e-24	2.28589e-21	7.89116e-20	-9.70829e-20	0.00302906	9.42622e-43	-1.21424e-23	9.70887e-22	9.61687e-21	-5.16948e-20
heptadecanoyl-CoA[c] + sn-glycerol-3-phosphate[c] => 1-acylglycerol-3P-heptade[c] + CoA[c]	EC:2.3.1.15	c	Glycerolipid metabolism	7.16019e-47	-2.39113e-25	8.46179e-24	4.51134e-36	-4.33689e-22	0.00666303	3.13384e-46	-4.33706e-25	1.77027e-23	8.85928e-37	-8.67362e-22	-0.00490581	1.15509e-46	-2.29398e-25	1.07475e-23	1.2229e-22	-5.56331e-22	0.00664402	9.83856e-54	-1.1944e-28	3.13665e-27	2.8966e-35	-9.13207e-26	0.0301685	2.57796e-46	1.08225e-25	1.6056e-23	6.34894e-22	-5.56331e-22	0.0226036	1.20656e-46	-3.31501e-25	1.09843e-23	5.23853e-36	-4.33681e-22
(10Z)-heptadecenoyl-CoA[c] + sn-glycerol-3-phosphate[c] => 1-acylglycerol-3P-10-heptade[c] + CoA[c]	EC:2.3.1.15	c	Glycerolipid metabolism	7.16019e-47	-2.39113e-25	8.46179e-24	4.51134e-36	-4.33689e-22	0.00666303	3.13384e-46	-4.33706e-25	1.77027e-23	8.85928e-37	-8.67362e-22	-0.00490581	1.15509e-46	-2.29398e-25	1.07475e-23	1.2229e-22	-5.56331e-22	0.00664402	9.83856e-54	-1.1944e-28	3.13665e-27	2.8966e-35	-9.13207e-26	0.0301685	2.57796e-46	1.08225e-25	1.6056e-23	6.34894e-22	-5.56331e-22	0.0226036	1.20656e-46	-3.31501e-25	1.09843e-23	5.23853e-36	-4.33681e-22
9-heptadecenoyl-CoA[c] + sn-glycerol-3-phosphate[c] => 1-acylglycerol-3P-9-heptade[c] + CoA[c]	EC:2.3.1.15	c	Glycerolipid metabolism	7.16019e-47	-2.39113e-25	8.46179e-24	4.51134e-36	-4.33689e-22	0.00666303	3.13384e-46	-4.33706e-25	1.77027e-23	8.85928e-37	-8.67362e-22	-0.00490581	1.15509e-46	-2.29398e-25	1.07475e-23	1.2229e-22	-5.56331e-22	0.00664402	9.83856e-54	-1.1944e-28	3.13665e-27	2.8966e-35	-9.13207e-26	0.0301685	2.57796e-46	1.08225e-25	1.6056e-23	6.34894e-22	-5.56331e-22	0.0226036	1.20656e-46	-3.31501e-25	1.09843e-23	5.23853e-36	-4.33681e-22
sn-glycerol-3-phosphate[c] + stearoyl-CoA[c] => 1-acylglycerol-3P-stea[c] + CoA[c]	EC:2.3.1.15	c	Glycerolipid metabolism	5.91703e-41	-1.8263e-22	7.69222e-21	1.61766e-33	-4.10357e-19	-0.0204172	9.55438e-41	-2.51469e-22	9.77465e-21	3.40196e-34	-4.10357e-19	-0.0231698	2.99656e-41	-1.5906e-22	5.47409e-21	5.75882e-32	-2.33809e-19	-0.0237429	2.39849e-48	-6.02862e-26	1.54871e-24	1.11229e-32	-5.26648e-23	0.00935698	3.02492e-41	1.01776e-23	5.49993e-21	1.55761e-19	-2.33809e-19	0.00508702	4.44396e-42	-1.97855e-23	2.10807e-21	6.63532e-20	-9.07152e-20
(13Z)-octadecenoyl-CoA[c] + sn-glycerol-3-phosphate[c] => 1-acylglycerol-3P-13-octade[c] + CoA[c]	EC:2.3.1.15	c	Glycerolipid metabolism	7.16019e-47	-2.39113e-25	8.46179e-24	4.51134e-36	-4.33689e-22	0.00666303	3.13384e-46	-4.33706e-25	1.77027e-23	8.85928e-37	-8.67362e-22	-0.00490581	1.15509e-46	-2.29398e-25	1.07475e-23	1.2229e-22	-5.56331e-22	0.00664402	9.83856e-54	-1.1944e-28	3.13665e-27	2.8966e-35	-9.13207e-26	0.0301685	2.57796e-46	1.08225e-25	1.6056e-23	6.34894e-22	-5.56331e-22	0.0226036	1.20656e-46	-3.31501e-25	1.09843e-23	5.23853e-36	-4.33681e-22
cis-vaccenoyl-CoA[c] + sn-glycerol-3-phosphate[c] => 1-acylglycerol-3P-cis-vac[c] + CoA[c]	EC:2.3.1.15	c	Glycerolipid metabolism	6.25463e-44	-8.0297e-24	2.50093e-22	8.01075e-34	-1.13627e-20	0.0101775	8.5767e-43	-2.02722e-23	9.26105e-22	1.92246e-34	-4.94396e-20	-0.00384412	3.04209e-42	-2.84366e-23	1.74416e-21	1.53471e-20	-9.39421e-20	-0.00671685	4.15779e-49	-2.45815e-26	6.44809e-25	6.28562e-33	-1.87327e-23	0.0219267	4.87574e-42	1.48881e-24	2.20811e-21	7.10576e-20	-9.39421e-20	0.00743198	5.15497e-43	-1.57675e-23	7.17981e-22	3.5345e-21	-3.80772e-20
oleoyl-CoA[c] + sn-glycerol-3-phosphate[c] => 1-acylglycerol-3P-ol[c] + CoA[c]	EC:2.3.1.15	c	Glycerolipid metabolism	5.85051e-43	-2.57842e-23	7.64887e-22	1.48824e-32	-2.80163e-20	-0.0226561	4.10441e-42	-4.51596e-23	2.02594e-21	3.74393e-33	-1.07379e-19	-0.0247443	9.50016e-40	-4.94756e-22	3.08223e-20	1.58489e-19	-1.67855e-18	-0.0191087	1.31561e-46	-3.94062e-25	1.147e-23	1.2241e-31	-3.59756e-22	-0.0183932	1.6637e-39	-7.77655e-23	4.07885e-20	1.47348e-18	-1.67855e-18	-0.00441727	3.23056e-41	1.04149e-22	5.68381e-21	2.55015e-19	-7.93636e-20
(9E)-octadecenoyl-CoA[c] + sn-glycerol-3-phosphate[c] => 1-acylglycerol-3P-9-octade[c] + CoA[c]	EC:2.3.1.15	c	Glycerolipid metabolism	7.16019e-47	-2.39113e-25	8.46179e-24	4.51134e-36	-4.33689e-22	0.00666303	3.13384e-46	-4.33706e-25	1.77027e-23	8.85928e-37	-8.67362e-22	-0.00490581	1.15509e-46	-2.29398e-25	1.07475e-23	1.2229e-22	-5.56331e-22	0.00664402	9.83856e-54	-1.1944e-28	3.13665e-27	2.8966e-35	-9.13207e-26	0.0301685	2.57796e-46	1.08225e-25	1.6056e-23	6.34894e-22	-5.56331e-22	0.0226036	1.20656e-46	-3.31501e-25	1.09843e-23	5.23853e-36	-4.33681e-22
(7Z)-octadecenoyl-CoA[c] + sn-glycerol-3-phosphate[c] => 1-acylglycerol-3P-7-octade[c] + CoA[c]	EC:2.3.1.15	c	Glycerolipid metabolism	7.16019e-47	-2.39113e-25	8.46179e-24	4.51134e-36	-4.33689e-22	0.00666303	3.13384e-46	-4.33706e-25	1.77027e-23	8.85928e-37	-8.67362e-22	-0.00490581	1.15509e-46	-2.29398e-25	1.07475e-23	1.2229e-22	-5.56331e-22	0.00664402	9.83856e-54	-1.1944e-28	3.13665e-27	2.8966e-35	-9.13207e-26	0.0301685	2.57796e-46	1.08225e-25	1.6056e-23	6.34894e-22	-5.56331e-22	0.0226036	1.20656e-46	-3.31501e-25	1.09843e-23	5.23853e-36	-4.33681e-22
(6Z,9Z)-octadecadienoyl-CoA[c] + sn-glycerol-3-phosphate[c] => 1-acylglycerol-3P-6,9-octa[c] + CoA[c]	EC:2.3.1.15	c	Glycerolipid metabolism	7.16019e-47	-2.39113e-25	8.46179e-24	4.51134e-36	-4.33689e-22	0.00666303	3.13384e-46	-4.33706e-25	1.77027e-23	8.85928e-37	-8.67362e-22	-0.00490581	1.15509e-46	-2.29398e-25	1.07475e-23	1.2229e-22	-5.56331e-22	0.00664402	9.83856e-54	-1.1944e-28	3.13665e-27	2.8966e-35	-9.13207e-26	0.0301685	2.57796e-46	1.08225e-25	1.6056e-23	6.34894e-22	-5.56331e-22	0.0226036	1.20656e-46	-3.31501e-25	1.09843e-23	5.23853e-36	-4.33681e-22
nonadecanoyl-CoA[c] + sn-glycerol-3-phosphate[c] => 1-acylglycerol-3P-nanode[c] + CoA[c]	EC:2.3.1.15	c	Glycerolipid metabolism	7.16019e-47	-2.39113e-25	8.46179e-24	4.51134e-36	-4.33689e-22	0.00666303	3.13384e-46	-4.33706e-25	1.77027e-23	8.85928e-37	-8.67362e-22	-0.00490581	1.15509e-46	-2.29398e-25	1.07475e-23	1.2229e-22	-5.56331e-22	0.00664402	9.83856e-54	-1.1944e-28	3.13665e-27	2.8966e-35	-9.13207e-26	0.0301685	2.57796e-46	1.08225e-25	1.6056e-23	6.34894e-22	-5.56331e-22	0.0226036	1.20656e-46	-3.31501e-25	1.09843e-23	5.23853e-36	-4.33681e-22
eicosanoyl-CoA[c] + sn-glycerol-3-phosphate[c] => 1-acylglycerol-3P-eico[c] + CoA[c]	EC:2.3.1.15	c	Glycerolipid metabolism	7.16019e-47	-2.39113e-25	8.46179e-24	4.51134e-36	-4.33689e-22	0.00666303	3.13384e-46	-4.33706e-25	1.77027e-23	8.85928e-37	-8.67362e-22	-0.00490581	1.15509e-46	-2.29398e-25	1.07475e-23	1.2229e-22	-5.56331e-22	0.00664402	9.83856e-54	-1.1944e-28	3.13665e-27	2.8966e-35	-9.13207e-26	0.0301685	2.57796e-46	1.08225e-25	1.6056e-23	6.34894e-22	-5.56331e-22	0.0226036	1.20656e-46	-3.31501e-25	1.09843e-23	5.23853e-36	-4.33681e-22
(13Z)-eicosenoyl-CoA[c] + sn-glycerol-3-phosphate[c] => 1-acylglycerol-3P-13-eicose[c] + CoA[c]	EC:2.3.1.15	c	Glycerolipid metabolism	7.16019e-47	-2.39113e-25	8.46179e-24	4.51134e-36	-4.33689e-22	0.00666303	3.13384e-46	-4.33706e-25	1.77027e-23	8.85928e-37	-8.67362e-22	-0.00490581	1.15509e-46	-2.29398e-25	1.07475e-23	1.2229e-22	-5.56331e-22	0.00664402	9.83856e-54	-1.1944e-28	3.13665e-27	2.8966e-35	-9.13207e-26	0.0301685	2.57796e-46	1.08225e-25	1.6056e-23	6.34894e-22	-5.56331e-22	0.0226036	1.20656e-46	-3.31501e-25	1.09843e-23	5.23853e-36	-4.33681e-22
(11Z)-eicosenoyl-CoA[c] + sn-glycerol-3-phosphate[c] => 1-acylglycerol-3P-11-eico[c] + CoA[c]	EC:2.3.1.15	c	Glycerolipid metabolism	7.16019e-47	-2.39113e-25	8.46179e-24	4.51134e-36	-4.33689e-22	0.00666303	3.13384e-46	-4.33706e-25	1.77027e-23	8.85928e-37	-8.67362e-22	-0.00490581	1.15509e-46	-2.29398e-25	1.07475e-23	1.2229e-22	-5.56331e-22	0.00664402	9.83856e-54	-1.1944e-28	3.13665e-27	2.8966e-35	-9.13207e-26	0.0301685	2.57796e-46	1.08225e-25	1.6056e-23	6.34894e-22	-5.56331e-22	0.0226036	1.20656e-46	-3.31501e-25	1.09843e-23	5.23853e-36	-4.33681e-22
9-eicosenoyl-CoA[c] + sn-glycerol-3-phosphate[c] => 1-acylglycerol-3P-9-eicose[c] + CoA[c]	EC:2.3.1.15	c	Glycerolipid metabolism	7.16019e-47	-2.39113e-25	8.46179e-24	4.51134e-36	-4.33689e-22	0.00666303	3.13384e-46	-4.33706e-25	1.77027e-23	8.85928e-37	-8.67362e-22	-0.00490581	1.15509e-46	-2.29398e-25	1.07475e-23	1.2229e-22	-5.56331e-22	0.00664402	9.83856e-54	-1.1944e-28	3.13665e-27	2.8966e-35	-9.13207e-26	0.0301685	2.57796e-46	1.08225e-25	1.6056e-23	6.34894e-22	-5.56331e-22	0.0226036	1.20656e-46	-3.31501e-25	1.09843e-23	5.23853e-36	-4.33681e-22
(8Z,11Z)-eicosadienoyl-CoA[c] + sn-glycerol-3-phosphate[c] => 1-acylglycerol-3P-8,11-eico[c] + CoA[c]	EC:2.3.1.15	c	Glycerolipid metabolism	7.16019e-47	-2.39113e-25	8.46179e-24	4.51134e-36	-4.33689e-22	0.00666303	3.13384e-46	-4.33706e-25	1.77027e-23	8.85928e-37	-8.67362e-22	-0.00490581	1.15509e-46	-2.29398e-25	1.07475e-23	1.2229e-22	-5.56331e-22	0.00664402	9.83856e-54	-1.1944e-28	3.13665e-27	2.8966e-35	-9.13207e-26	0.0301685	2.57796e-46	1.08225e-25	1.6056e-23	6.34894e-22	-5.56331e-22	0.0226036	1.20656e-46	-3.31501e-25	1.09843e-23	5.23853e-36	-4.33681e-22
(5Z,8Z,11Z)-eicosatrienoyl-CoA[c] + sn-glycerol-3-phosphate[c] => 1-acylglycerol-3P-5,8,11-eico[c] + CoA[c]	EC:2.3.1.15	c	Glycerolipid metabolism	7.16019e-47	-2.39113e-25	8.46179e-24	4.51134e-36	-4.33689e-22	0.00666303	3.13384e-46	-4.33706e-25	1.77027e-23	8.85928e-37	-8.67362e-22	-0.00490581	1.15509e-46	-2.29398e-25	1.07475e-23	1.2229e-22	-5.56331e-22	0.00664402	9.83856e-54	-1.1944e-28	3.13665e-27	2.8966e-35	-9.13207e-26	0.0301685	2.57796e-46	1.08225e-25	1.6056e-23	6.34894e-22	-5.56331e-22	0.0226036	1.20656e-46	-3.31501e-25	1.09843e-23	5.23853e-36	-4.33681e-22
heneicosanoyl-CoA[c] + sn-glycerol-3-phosphate[c] => 1-acylglycerol-3P-heneico[c] + CoA[c]	EC:2.3.1.15	c	Glycerolipid metabolism	7.16019e-47	-2.39113e-25	8.46179e-24	4.51134e-36	-4.33689e-22	0.00666303	3.13384e-46	-4.33706e-25	1.77027e-23	8.85928e-37	-8.67362e-22	-0.00490581	1.15509e-46	-2.29398e-25	1.07475e-23	1.2229e-22	-5.56331e-22	0.00664402	9.83856e-54	-1.1944e-28	3.13665e-27	2.8966e-35	-9.13207e-26	0.0301685	2.57796e-46	1.08225e-25	1.6056e-23	6.34894e-22	-5.56331e-22	0.0226036	1.20656e-46	-3.31501e-25	1.09843e-23	5.23853e-36	-4.33681e-22
docosanoyl-CoA[c] + sn-glycerol-3-phosphate[c] => 1-acylglycerol-3P-docosa[c] + CoA[c]	EC:2.3.1.15	c	Glycerolipid metabolism	7.16019e-47	-2.39113e-25	8.46179e-24	4.51134e-36	-4.33689e-22	0.00666303	3.13384e-46	-4.33706e-25	1.77027e-23	8.85928e-37	-8.67362e-22	-0.00490581	1.15509e-46	-2.29398e-25	1.07475e-23	1.2229e-22	-5.56331e-22	0.00664402	9.83856e-54	-1.1944e-28	3.13665e-27	2.8966e-35	-9.13207e-26	0.0301685	2.57796e-46	1.08225e-25	1.6056e-23	6.34894e-22	-5.56331e-22	0.0226036	1.20656e-46	-3.31501e-25	1.09843e-23	5.23853e-36	-4.33681e-22
(13Z)-docosenoyl-CoA[c] + sn-glycerol-3-phosphate[c] => 1-acylglycerol-3P-13-docose[c] + CoA[c]	EC:2.3.1.15	c	Glycerolipid metabolism	7.16019e-47	-2.39113e-25	8.46179e-24	4.51134e-36	-4.33689e-22	0.00666303	3.13384e-46	-4.33706e-25	1.77027e-23	8.85928e-37	-8.67362e-22	-0.00490581	1.15509e-46	-2.29398e-25	1.07475e-23	1.2229e-22	-5.56331e-22	0.00664402	9.83856e-54	-1.1944e-28	3.13665e-27	2.8966e-35	-9.13207e-26	0.0301685	2.57796e-46	1.08225e-25	1.6056e-23	6.34894e-22	-5.56331e-22	0.0226036	1.20656e-46	-3.31501e-25	1.09843e-23	5.23853e-36	-4.33681e-22
(11Z)-docosenoyl-CoA[c] + sn-glycerol-3-phosphate[c] => 1-acylglycerol-3P-11-docose[c] + CoA[c]	EC:2.3.1.15	c	Glycerolipid metabolism	7.16019e-47	-2.39113e-25	8.46179e-24	4.51134e-36	-4.33689e-22	0.00666303	3.13384e-46	-4.33706e-25	1.77027e-23	8.85928e-37	-8.67362e-22	-0.00490581	1.15509e-46	-2.29398e-25	1.07475e-23	1.2229e-22	-5.56331e-22	0.00664402	9.83856e-54	-1.1944e-28	3.13665e-27	2.8966e-35	-9.13207e-26	0.0301685	2.57796e-46	1.08225e-25	1.6056e-23	6.34894e-22	-5.56331e-22	0.0226036	1.20656e-46	-3.31501e-25	1.09843e-23	5.23853e-36	-4.33681e-22
sn-glycerol-3-phosphate[c] + tricosanoyl-CoA[c] => 1-acylglycerol-3P-trico[c] + CoA[c]	EC:2.3.1.15	c	Glycerolipid metabolism	7.16019e-47	-2.39113e-25	8.46179e-24	4.51134e-36	-4.33689e-22	0.00666303	3.13384e-46	-4.33706e-25	1.77027e-23	8.85928e-37	-8.67362e-22	-0.00490581	1.15509e-46	-2.29398e-25	1.07475e-23	1.2229e-22	-5.56331e-22	0.00664402	9.83856e-54	-1.1944e-28	3.13665e-27	2.8966e-35	-9.13207e-26	0.0301685	2.57796e-46	1.08225e-25	1.6056e-23	6.34894e-22	-5.56331e-22	0.0226036	1.20656e-46	-3.31501e-25	1.09843e-23	5.23853e-36	-4.33681e-22
sn-glycerol-3-phosphate[c] + tetracosanoyl-CoA[c] => 1-acylglycerol-3P-tetraco[c] + CoA[c]	EC:2.3.1.15	c	Glycerolipid metabolism	7.16019e-47	-2.39113e-25	8.46179e-24	4.51134e-36	-4.33689e-22	0.00666303	3.13384e-46	-4.33706e-25	1.77027e-23	8.85928e-37	-8.67362e-22	-0.00490581	1.15509e-46	-2.29398e-25	1.07475e-23	1.2229e-22	-5.56331e-22	0.00664402	9.83856e-54	-1.1944e-28	3.13665e-27	2.8966e-35	-9.13207e-26	0.0301685	2.57796e-46	1.08225e-25	1.6056e-23	6.34894e-22	-5.56331e-22	0.0226036	1.20656e-46	-3.31501e-25	1.09843e-23	5.23853e-36	-4.33681e-22
(15Z)-tetracosenoyl-CoA[c] + sn-glycerol-3-phosphate[c] => 1-acylglycerol-3P-15-tetra[c] + CoA[c]	EC:2.3.1.15	c	Glycerolipid metabolism	7.16019e-47	-2.39113e-25	8.46179e-24	4.51134e-36	-4.33689e-22	0.00666303	3.13384e-46	-4.33706e-25	1.77027e-23	8.85928e-37	-8.67362e-22	-0.00490581	1.15509e-46	-2.29398e-25	1.07475e-23	1.2229e-22	-5.56331e-22	0.00664402	9.83856e-54	-1.1944e-28	3.13665e-27	2.8966e-35	-9.13207e-26	0.0301685	2.57796e-46	1.08225e-25	1.6056e-23	6.34894e-22	-5.56331e-22	0.0226036	1.20656e-46	-3.31501e-25	1.09843e-23	5.23853e-36	-4.33681e-22
hexacosanoyl-CoA[c] + sn-glycerol-3-phosphate[c] => 1-acylglycerol-3P-hexacosa[c] + CoA[c]	EC:2.3.1.15	c	Glycerolipid metabolism	7.16019e-47	-2.39113e-25	8.46179e-24	4.51134e-36	-4.33689e-22	0.00666303	3.13384e-46	-4.33706e-25	1.77027e-23	8.85928e-37	-8.67362e-22	-0.00490581	1.15509e-46	-2.29398e-25	1.07475e-23	1.2229e-22	-5.56331e-22	0.00664402	9.83856e-54	-1.1944e-28	3.13665e-27	2.8966e-35	-9.13207e-26	0.0301685	2.57796e-46	1.08225e-25	1.6056e-23	6.34894e-22	-5.56331e-22	0.0226036	1.20656e-46	-3.31501e-25	1.09843e-23	5.23853e-36	-4.33681e-22
hexacosenoyl-CoA[c] + sn-glycerol-3-phosphate[c] => 1-acylglycerol-3P-hexecose[c] + CoA[c]	EC:2.3.1.15	c	Glycerolipid metabolism	7.16019e-47	-2.39113e-25	8.46179e-24	4.51134e-36	-4.33689e-22	0.00666303	3.13384e-46	-4.33706e-25	1.77027e-23	8.85928e-37	-8.67362e-22	-0.00490581	1.15509e-46	-2.29398e-25	1.07475e-23	1.2229e-22	-5.56331e-22	0.00664402	9.83856e-54	-1.1944e-28	3.13665e-27	2.8966e-35	-9.13207e-26	0.0301685	2.57796e-46	1.08225e-25	1.6056e-23	6.34894e-22	-5.56331e-22	0.0226036	1.20656e-46	-3.31501e-25	1.09843e-23	5.23853e-36	-4.33681e-22
linolenoyl-CoA[c] + sn-glycerol-3-phosphate[c] => 1-acylglycerol-3P-linolen[c] + CoA[c]	EC:2.3.1.15	c	Glycerolipid metabolism	3.74262e-45	-1.82507e-24	6.11769e-23	4.52893e-34	-3.03582e-21	0.00765744	2.79464e-43	-1.06116e-23	5.28643e-22	1.05425e-34	-2.87964e-20	-0.00697722	8.49704e-43	-1.53349e-23	9.21794e-22	4.14165e-21	-5.02656e-20	-0.0093414	1.04086e-49	-1.11453e-26	3.22623e-25	3.44695e-33	-1.01048e-23	0.011434	1.40817e-42	-2.62678e-24	1.18666e-21	4.11704e-20	-5.02656e-20	0.00231063	2.38198e-43	-5.59157e-24	4.88055e-22	5.73543e-21	-2.57606e-20
(6Z,9Z,12Z,15Z)-octadecatetraenoyl-CoA[c] + sn-glycerol-3-phosphate[c] => 1-acylglycerol-3P-6,9,12,15-octa[c] + CoA[c]	EC:2.3.1.15	c	Glycerolipid metabolism	1.80218e-45	-1.20817e-24	4.24521e-23	9.0183e-35	-2.16845e-21	-0.00620381	7.8346e-45	-2.16905e-24	8.85133e-23	2.21482e-35	-4.33681e-21	-0.0135857	3.79454e-44	-3.45856e-24	1.94796e-22	6.98188e-22	-1.0611e-20	-0.013154	5.81396e-51	-2.94066e-27	7.62493e-26	7.2415e-34	-2.15332e-24	0.0197431	6.25016e-44	4.3794e-26	2.50003e-22	8.29957e-21	-1.0611e-20	0.0034727	1.78337e-45	-8.36692e-25	4.223e-23	5.20417e-22	-2.1684e-21
(8Z,11Z,14Z,17Z)-eicosatetraenoyl-CoA[c] + sn-glycerol-3-phosphate[c] => 1-acylglycerol-3P-8,11,14,17-eico[c] + CoA[c]	EC:2.3.1.15	c	Glycerolipid metabolism	8.70476e-44	-8.37156e-24	2.95038e-22	8.45868e-35	-1.50924e-20	0.00830499	3.42342e-43	-1.44561e-23	5.851e-22	8.85928e-37	-2.8276e-20	-0.00267412	3.14117e-44	-3.97751e-24	1.77233e-22	4.60265e-21	-5.98683e-21	0.0192916	1.04854e-52	-3.49727e-28	1.02398e-26	3.46403e-35	-3.21608e-25	0.0307983	2.09737e-43	4.87023e-24	4.5797e-22	2.41027e-20	-5.98683e-21	0.0284174	1.66026e-43	-1.25495e-23	4.07463e-22	5.88564e-35	-1.72822e-20
(5Z,8Z,11Z,14Z,17Z)-eicosapentaenoyl-CoA[c] + sn-glycerol-3-phosphate[c] => 1-acylglycerol-3P-5,8,11,14,17-eico[c] + CoA[c]	EC:2.3.1.15	c	Glycerolipid metabolism	2.17653e-43	-1.14459e-23	4.66533e-22	7.45866e-35	-2.4807e-20	-0.00362908	6.94837e-43	-2.10484e-23	8.33569e-22	2.65778e-36	-3.83374e-20	-0.0130653	4.16445e-44	-7.0572e-24	2.0407e-22	2.52913e-32	-8.35729e-21	0.00622822	3.51595e-52	-6.76571e-28	1.87509e-26	8.6898e-35	-8.34929e-25	0.0297348	8.609e-44	2.29919e-24	2.93411e-22	1.4656e-20	-6.45846e-21	0.0271265	9.99376e-44	-9.40071e-24	3.16129e-22	6.13216e-35	-1.35308e-20
(7Z,10Z,13Z,16Z,19Z)-docosapentaenoyl-CoA[c] + sn-glycerol-3-phosphate[c] => 1-acylglycerol-3P-7,10,13,16,19-docosa[c] + CoA[c]	EC:2.3.1.15	c	Glycerolipid metabolism	2.85042e-43	-1.2292e-23	5.33893e-22	7.3249e-35	-2.85368e-20	-0.0259659	3.16404e-43	-1.33869e-23	5.62498e-22	1.59467e-35	-2.85368e-20	-0.026666	1.13207e-43	-9.27527e-24	3.36462e-22	1.38667e-35	-1.56323e-20	-0.0283424	3.18297e-51	-2.13636e-27	5.64178e-26	5.21388e-34	-1.65833e-24	-0.0120927	5.53928e-44	7.80424e-25	2.35357e-22	6.8159e-21	-9.64195e-21	-0.00773659	1.0089e-43	3.8389e-24	3.17631e-22	1.69136e-20	-3.90313e-21
(9Z,12Z,15Z,18Z,21Z)-tetracosapentaenoyl-CoA[c] + sn-glycerol-3-phosphate[c] => 1-acylglycerol-3P-9,12,15,18,21-tetra[c] + CoA[c]	EC:2.3.1.15	c	Glycerolipid metabolism	7.16019e-47	-2.39113e-25	8.46179e-24	4.51134e-36	-4.33689e-22	0.00666303	3.13384e-46	-4.33706e-25	1.77027e-23	8.85928e-37	-8.67362e-22	-0.00490581	1.15509e-46	-2.29398e-25	1.07475e-23	1.2229e-22	-5.56331e-22	0.00664402	9.83856e-54	-1.1944e-28	3.13665e-27	2.8966e-35	-9.13207e-26	0.0301685	2.57796e-46	1.08225e-25	1.6056e-23	6.34894e-22	-5.56331e-22	0.0226036	1.20656e-46	-3.31501e-25	1.09843e-23	5.23853e-36	-4.33681e-22
(6Z,9Z,12Z,15Z,18Z,21Z)-tetracosahexaenoyl-CoA[c] + sn-glycerol-3-phosphate[c] => 1-acylglycerol-3P-6,9,12,15,18,21-tetra[c] + CoA[c]	EC:2.3.1.15	c	Glycerolipid metabolism	7.16019e-47	-2.39113e-25	8.46179e-24	4.51134e-36	-4.33689e-22	0.00666303	3.13384e-46	-4.33706e-25	1.77027e-23	8.85928e-37	-8.67362e-22	-0.00490581	1.15509e-46	-2.29398e-25	1.07475e-23	1.2229e-22	-5.56331e-22	0.00664402	9.83856e-54	-1.1944e-28	3.13665e-27	2.8966e-35	-9.13207e-26	0.0301685	2.57796e-46	1.08225e-25	1.6056e-23	6.34894e-22	-5.56331e-22	0.0226036	1.20656e-46	-3.31501e-25	1.09843e-23	5.23853e-36	-4.33681e-22
(4Z,7Z,10Z,13Z,16Z,19Z)-docosahexaenoyl-CoA[c] + sn-glycerol-3-phosphate[c] => 1-acylglycerol-3P-4,7,10,13,16,19-doco[c] + CoA[c]	EC:2.3.1.15	c	Glycerolipid metabolism	2.2916e-42	-3.59629e-23	1.5138e-21	3.93477e-34	-8.07529e-20	-0.0182181	4.28557e-42	-5.3459e-23	2.07016e-21	7.17601e-35	-8.07529e-20	-0.0218121	1.11585e-42	-3.07576e-23	1.05634e-21	4.56826e-34	-4.46671e-20	-0.0207917	5.20859e-50	-7.35758e-27	2.28223e-25	2.34624e-33	-7.21699e-24	0.0230322	1.15924e-42	3.08579e-24	1.07668e-21	3.06716e-20	-4.46671e-20	0.00958178	1.12073e-43	-7.7179e-24	3.34773e-22	1.12757e-21	-1.75641e-20
(11Z,14Z,17Z)-eicosatrienoyl-CoA[c] + sn-glycerol-3-phosphate[c] => 1-acylglycerol-3P-11,14,17-eico[c] + CoA[c]	EC:2.3.1.15	c	Glycerolipid metabolism	7.16019e-47	-2.39113e-25	8.46179e-24	4.51134e-36	-4.33689e-22	0.00666303	3.13384e-46	-4.33706e-25	1.77027e-23	8.85928e-37	-8.67362e-22	-0.00490581	1.15509e-46	-2.29398e-25	1.07475e-23	1.2229e-22	-5.56331e-22	0.00664402	9.83856e-54	-1.1944e-28	3.13665e-27	2.8966e-35	-9.13207e-26	0.0301685	2.57796e-46	1.08225e-25	1.6056e-23	6.34894e-22	-5.56331e-22	0.0226036	1.20656e-46	-3.31501e-25	1.09843e-23	5.23853e-36	-4.33681e-22
13,16,19-docosatrienoyl-CoA[c] + sn-glycerol-3-phosphate[c] => 1-acylglycerol-3P-13,16,19-doco[c] + CoA[c]	EC:2.3.1.15	c	Glycerolipid metabolism	7.16019e-47	-2.39113e-25	8.46179e-24	4.51134e-36	-4.33689e-22	0.00666303	3.13384e-46	-4.33706e-25	1.77027e-23	8.85928e-37	-8.67362e-22	-0.00490581	1.15509e-46	-2.29398e-25	1.07475e-23	1.2229e-22	-5.56331e-22	0.00664402	9.83856e-54	-1.1944e-28	3.13665e-27	2.8966e-35	-9.13207e-26	0.0301685	2.57796e-46	1.08225e-25	1.6056e-23	6.34894e-22	-5.56331e-22	0.0226036	1.20656e-46	-3.31501e-25	1.09843e-23	5.23853e-36	-4.33681e-22
10,13,16,19-docosatetraenoyl-CoA[c] + sn-glycerol-3-phosphate[c] => 1-acylglycerol-3P-10,13,16,19-doco[c] + CoA[c]	EC:2.3.1.15	c	Glycerolipid metabolism	7.16019e-47	-2.39113e-25	8.46179e-24	4.51134e-36	-4.33689e-22	0.00666303	3.13384e-46	-4.33706e-25	1.77027e-23	8.85928e-37	-8.67362e-22	-0.00490581	1.15509e-46	-2.29398e-25	1.07475e-23	1.2229e-22	-5.56331e-22	0.00664402	9.83856e-54	-1.1944e-28	3.13665e-27	2.8966e-35	-9.13207e-26	0.0301685	2.57796e-46	1.08225e-25	1.6056e-23	6.34894e-22	-5.56331e-22	0.0226036	1.20656e-46	-3.31501e-25	1.09843e-23	5.23853e-36	-4.33681e-22
12,15,18,21-tetracosatetraenoyl-CoA[c] + sn-glycerol-3-phosphate[c] => 1-acylglycerol-3P-12,15,18,21-tetra[c] + CoA[c]	EC:2.3.1.15	c	Glycerolipid metabolism	7.16019e-47	-2.39113e-25	8.46179e-24	4.51134e-36	-4.33689e-22	0.00666303	3.13384e-46	-4.33706e-25	1.77027e-23	8.85928e-37	-8.67362e-22	-0.00490581	1.15509e-46	-2.29398e-25	1.07475e-23	1.2229e-22	-5.56331e-22	0.00664402	9.83856e-54	-1.1944e-28	3.13665e-27	2.8966e-35	-9.13207e-26	0.0301685	2.57796e-46	1.08225e-25	1.6056e-23	6.34894e-22	-5.56331e-22	0.0226036	1.20656e-46	-3.31501e-25	1.09843e-23	5.23853e-36	-4.33681e-22
linoleoyl-CoA[c] + sn-glycerol-3-phosphate[c] => 1-acylglycerol-3P-lin[c] + CoA[c]	EC:2.3.1.15	c	Glycerolipid metabolism	1.54644e-42	-3.74852e-23	1.24356e-21	9.91131e-33	-4.68779e-20	0.00589513	1.73444e-41	-8.09996e-23	4.16466e-21	2.48946e-33	-2.27596e-19	-0.00304532	4.44855e-40	-3.1823e-22	2.10916e-20	2.03996e-19	-1.13304e-18	-0.0118689	5.78607e-47	-2.5975e-25	7.60662e-24	8.13944e-32	-2.38914e-22	0.0151035	7.39591e-40	7.95534e-24	2.71954e-20	9.42487e-19	-1.13304e-18	0.00258186	1.72975e-41	-6.30757e-23	4.15902e-21	6.81096e-20	-2.12243e-19
gamma-linolenoyl-CoA[c] + sn-glycerol-3-phosphate[c] => 1-acylglycerol-3P-gamma-lin[c] + CoA[c]	EC:2.3.1.15	c	Glycerolipid metabolism	6.26326e-46	-8.41216e-25	2.50265e-23	1.05488e-34	-9.54116e-22	-0.00433534	1.51678e-45	-9.55195e-25	3.89459e-23	2.65778e-35	-1.9082e-21	-0.00576833	5.1076e-44	-3.4966e-24	2.26e-22	2.43744e-21	-1.20861e-20	-0.0123806	1.00054e-50	-3.90671e-27	1.00027e-25	8.6898e-34	-3.08281e-24	0.0234094	8.53742e-44	4.50568e-25	2.92189e-22	9.85541e-21	-1.20861e-20	0.00383742	8.24488e-46	-6.76085e-25	2.87139e-23	5.20417e-22	-9.54098e-22
dihomo-gamma-linolenoyl-CoA[c] + sn-glycerol-3-phosphate[c] => 1-acylglycerol-3P-dihomo-gamma[c] + CoA[c]	EC:2.3.1.15	c	Glycerolipid metabolism	3.31761e-44	-6.00854e-24	1.82143e-22	1.85503e-34	-7.71967e-21	0.0199706	1.71417e-42	-2.63392e-23	1.30926e-21	2.03763e-35	-7.12971e-20	0.00243226	2.25446e-43	-6.28406e-24	4.74812e-22	1.42331e-20	-2.05158e-20	0.0186116	5.31232e-51	-2.61548e-27	7.28857e-26	6.66218e-34	-2.24993e-24	0.0251029	4.42492e-43	4.20859e-24	6.652e-22	2.99313e-20	-2.05158e-20	0.0250763	1.49504e-42	-3.06964e-23	1.22272e-21	1.18329e-34	-6.35776e-20
arachidonyl-CoA[c] + sn-glycerol-3-phosphate[c] => 1-acylglycerol-3P-arach[c] + CoA[c]	EC:2.3.1.15	c	Glycerolipid metabolism	1.06777e-41	-7.95461e-23	3.26768e-21	2.24501e-33	-1.73909e-19	-0.000942695	5.5363e-41	-1.80847e-22	7.44063e-21	4.61568e-34	-3.68629e-19	-0.0128143	2.64649e-41	-1.18932e-22	5.1444e-21	7.22079e-21	-2.7383e-19	-0.00700653	2.2021e-48	-4.76084e-26	1.48395e-24	1.50913e-32	-4.69336e-23	0.020854	3.63696e-41	-1.0303e-23	6.03073e-21	1.69338e-19	-2.7383e-19	0.00921191	1.29069e-41	-7.4968e-23	3.59261e-21	7.22079e-21	-1.94723e-19
(7Z,10Z,13Z,16Z)-docosatetraenoyl-CoA[c] + sn-glycerol-3-phosphate[c] => 1-acylglycerol-3P-7,10,13,16-docosa[c] + CoA[c]	EC:2.3.1.15	c	Glycerolipid metabolism	4.88509e-45	-1.65296e-24	6.98934e-23	1.11272e-34	-3.72973e-21	-0.0367693	5.12746e-45	-1.64803e-24	7.16063e-23	2.83497e-35	-3.72973e-21	-0.0361979	5.7781e-44	-4.66318e-24	2.40377e-22	1.14925e-21	-1.29989e-20	-0.0257779	7.56724e-51	-2.77965e-27	8.69899e-26	9.26912e-34	-2.75153e-24	-0.0289985	9.74783e-44	-5.95978e-25	3.12215e-22	1.11066e-20	-1.29989e-20	-0.00728587	3.52772e-45	1.71958e-24	5.93946e-23	2.51535e-21	-2.0801e-22
(9Z,12Z,15Z,18Z)-tetracosatetraenoyl-CoA[c] + sn-glycerol-3-phosphate[c] => 1-acylglycerol-3P-9,12,15,18-tetraco[c] + CoA[c]	EC:2.3.1.15	c	Glycerolipid metabolism	7.16019e-47	-2.39113e-25	8.46179e-24	4.51134e-36	-4.33689e-22	0.00666303	3.13384e-46	-4.33706e-25	1.77027e-23	8.85928e-37	-8.67362e-22	-0.00490581	1.15509e-46	-2.29398e-25	1.07475e-23	1.2229e-22	-5.56331e-22	0.00664402	9.83856e-54	-1.1944e-28	3.13665e-27	2.8966e-35	-9.13207e-26	0.0301685	2.57796e-46	1.08225e-25	1.6056e-23	6.34894e-22	-5.56331e-22	0.0226036	1.20656e-46	-3.31501e-25	1.09843e-23	5.23853e-36	-4.33681e-22
(6Z,9Z,12Z,15Z,18Z)-tetracosapentaenoyl-CoA[c] + sn-glycerol-3-phosphate[c] => 1-acylglycerol-3P-6,9,12,15,18-tetraco[c] + CoA[c]	EC:2.3.1.15	c	Glycerolipid metabolism	7.16019e-47	-2.39113e-25	8.46179e-24	4.51134e-36	-4.33689e-22	0.00666303	3.13384e-46	-4.33706e-25	1.77027e-23	8.85928e-37	-8.67362e-22	-0.00490581	1.15509e-46	-2.29398e-25	1.07475e-23	1.2229e-22	-5.56331e-22	0.00664402	9.83856e-54	-1.1944e-28	3.13665e-27	2.8966e-35	-9.13207e-26	0.0301685	2.57796e-46	1.08225e-25	1.6056e-23	6.34894e-22	-5.56331e-22	0.0226036	1.20656e-46	-3.31501e-25	1.09843e-23	5.23853e-36	-4.33681e-22
(4Z,7Z,10Z,13Z,16Z)-docosapentaenoyl-CoA[c] + sn-glycerol-3-phosphate[c] => 1-acylglycerol-3P-4,7,10,13,16-docosa[c] + CoA[c]	EC:2.3.1.15	c	Glycerolipid metabolism	8.30618e-45	-2.42854e-24	9.11383e-23	5.9968e-35	-4.77058e-21	0.000705563	3.47001e-44	-4.59707e-24	1.8628e-22	1.41748e-35	-9.02056e-21	-0.010038	2.61867e-44	-3.49012e-24	1.61823e-22	1.2326e-35	-8.80101e-21	-0.00524005	2.30836e-51	-1.54748e-27	4.80454e-26	4.63456e-34	-1.51937e-24	0.027878	4.06418e-44	2.07471e-25	2.01598e-22	4.82687e-21	-8.80101e-21	0.0123429	8.15493e-45	-2.51906e-24	9.03046e-23	4.19082e-35	-4.25007e-21
(11Z,14Z)-eicosadienoyl-CoA[c] + sn-glycerol-3-phosphate[c] => 1-acylglycerol-3P-11,14-eicosa[c] + CoA[c]	EC:2.3.1.15	c	Glycerolipid metabolism	7.16019e-47	-2.39113e-25	8.46179e-24	4.51134e-36	-4.33689e-22	0.00666303	3.13384e-46	-4.33706e-25	1.77027e-23	8.85928e-37	-8.67362e-22	-0.00490581	1.15509e-46	-2.29398e-25	1.07475e-23	1.2229e-22	-5.56331e-22	0.00664402	9.83856e-54	-1.1944e-28	3.13665e-27	2.8966e-35	-9.13207e-26	0.0301685	2.57796e-46	1.08225e-25	1.6056e-23	6.34894e-22	-5.56331e-22	0.0226036	1.20656e-46	-3.31501e-25	1.09843e-23	5.23853e-36	-4.33681e-22
(13Z,16Z)-docosadienoyl-CoA[c] + sn-glycerol-3-phosphate[c] => 1-acylglycerol-3P-13,16-docosa[c] + CoA[c]	EC:2.3.1.15	c	Glycerolipid metabolism	7.16019e-47	-2.39113e-25	8.46179e-24	4.51134e-36	-4.33689e-22	0.00666303	3.13384e-46	-4.33706e-25	1.77027e-23	8.85928e-37	-8.67362e-22	-0.00490581	1.15509e-46	-2.29398e-25	1.07475e-23	1.2229e-22	-5.56331e-22	0.00664402	9.83856e-54	-1.1944e-28	3.13665e-27	2.8966e-35	-9.13207e-26	0.0301685	2.57796e-46	1.08225e-25	1.6056e-23	6.34894e-22	-5.56331e-22	0.0226036	1.20656e-46	-3.31501e-25	1.09843e-23	5.23853e-36	-4.33681e-22
10,13,16-docosatrienoyl-CoA[c] + sn-glycerol-3-phosphate[c] => 1-acylglycerol-3P-10,13,16-docosa[c] + CoA[c]	EC:2.3.1.15	c	Glycerolipid metabolism	7.16019e-47	-2.39113e-25	8.46179e-24	4.51134e-36	-4.33689e-22	0.00666303	3.13384e-46	-4.33706e-25	1.77027e-23	8.85928e-37	-8.67362e-22	-0.00490581	1.15509e-46	-2.29398e-25	1.07475e-23	1.2229e-22	-5.56331e-22	0.00664402	9.83856e-54	-1.1944e-28	3.13665e-27	2.8966e-35	-9.13207e-26	0.0301685	2.57796e-46	1.08225e-25	1.6056e-23	6.34894e-22	-5.56331e-22	0.0226036	1.20656e-46	-3.31501e-25	1.09843e-23	5.23853e-36	-4.33681e-22
0.0001 (10Z)-heptadecenoyl-CoA[c] + 0.0001 (11Z)-docosenoyl-CoA[c] + 0.0001 (11Z)-eicosenoyl-CoA[c] + 0.0001 (11Z,14Z)-eicosadienoyl-CoA[c] + 0.0001 (11Z,14Z,17Z)-eicosatrienoyl-CoA[c] + 0.0001 (13Z)-docosenoyl-CoA[c] + 0.0001 (13Z)-eicosenoyl-CoA[c] + 0.0001 (13Z)-octadecenoyl-CoA[c] + 0.0001 (13Z,16Z)-docosadienoyl-CoA[c] + 0.0001 (15Z)-tetracosenoyl-CoA[c] + 0.0008 (4Z,7Z,10Z,13Z,16Z)-docosape…		c	Pool reactions	0	0	0	0	0	-0.0182574	3.19687e-40	2.92029e-22	1.78798e-20	9.74343e-19	-9.82558e-20	-0.0143145	0	0	0	0	0	-0.0182574	3.16458e-40	3.26638e-22	1.77893e-20	9.74354e-19	0	-0.0139012	0	0	0	0	0	-0.0182574	6.58246e-39	1.48127e-21	8.11323e-20	4.4438e-18	0
0.0001 (10Z)-heptadecenoyl-CoA[c] + 0.0001 (11Z)-docosenoyl-CoA[c] + 0.0001 (11Z)-eicosenoyl-CoA[c] + 0.0001 (11Z,14Z)-eicosadienoyl-CoA[c] + 0.0001 (11Z,14Z,17Z)-eicosatrienoyl-CoA[c] + 0.0001 (13Z)-docosenoyl-CoA[c] + 0.0001 (13Z)-eicosenoyl-CoA[c] + 0.0001 (13Z)-octadecenoyl-CoA[c] + 0.0001 (13Z,16Z)-docosadienoyl-CoA[c] + 0.0001 (15Z)-tetracosenoyl-CoA[c] + 0.0016 (4Z,7Z,10Z,13Z,16Z)-docosape…		c	Pool reactions	0	0	0	0	0	0	0	0	0	0	0	0	0	0	0	0	0	0	5.0643e-68	4.10865e-36	2.2504e-34	1.2326e-32	0	0.0182574	0	0	0	0	0	0	0	0	0	0	0
0.0001 (10Z)-heptadecenoyl-CoA[c] + 0.0001 (11Z)-docosenoyl-CoA[c] + 0.0001 (11Z)-eicosenoyl-CoA[c] + 0.0001 (11Z,14Z)-eicosadienoyl-CoA[c] + 0.0001 (11Z,14Z,17Z)-eicosatrienoyl-CoA[c] + 0.0001 (13Z)-docosenoyl-CoA[c] + 0.0001 (13Z)-eicosenoyl-CoA[c] + 0.0001 (13Z)-octadecenoyl-CoA[c] + 0.0001 (13Z,16Z)-docosadienoyl-CoA[c] + 0.0001 (15Z)-tetracosenoyl-CoA[c] + 0.0011 (4Z,7Z,10Z,13Z,16Z)-docosape…		c	Pool reactions	4.77985e-40	-1.81416e-21	2.18629e-20	1.35266e-19	-2.94291e-19	0.00861829	5.28405e-40	-2.21512e-21	2.29871e-20	5.42101e-20	-2.94291e-19	-0.00363327	6.36707e-40	-2.49999e-21	2.52331e-20	7.94093e-23	-2.94291e-19	-0.0116402	5.93779e-40	-2.24323e-21	2.43676e-20	3.18225e-20	-5.98554e-19	-0.00435163	3.06747e-40	-1.30534e-21	1.75142e-20	3.18225e-20	-2.94291e-19	0.0265188	5.7826e-40	-2.09425e-21	2.4047e-20	3.18225e-20	-5.98554e-19
0.0005 (10Z)-heptadecenoyl-CoA[c] + 0.0005 (11Z)-docosenoyl-CoA[c] + 0.0005 (11Z)-eicosenoyl-CoA[c] + 0.0005 (11Z,14Z)-eicosadienoyl-CoA[c] + 0.0005 (11Z,14Z,17Z)-eicosatrienoyl-CoA[c] + 0.0005 (13Z)-docosenoyl-CoA[c] + 0.0005 (13Z)-eicosenoyl-CoA[c] + 0.0005 (13Z)-octadecenoyl-CoA[c] + 0.0005 (13Z,16Z)-docosadienoyl-CoA[c] + 0.0005 (15Z)-tetracosenoyl-CoA[c] + 0.0039 (4Z,7Z,10Z,13Z,16Z)-docosape…		c	Pool reactions	2.38313e-41	-1.26067e-22	4.88173e-21	0	-1.891e-19	0.0166346	1.02612e-63	-5.84997e-34	3.2033e-32	0	-1.75452e-30	0.0240678	3.26338e-41	-1.80277e-22	5.7126e-21	1.20371e-35	-1.891e-19	0.0136202	2.2938e-38	2.76514e-21	1.51453e-19	8.29542e-18	-1.75452e-30	0.0210248	1.56733e-41	-7.22801e-23	3.95895e-21	0	-2.1684e-19	0.0196853	3.38036e-40	-4.42504e-22	1.83858e-20	0	-9.75782e-19
0.0005 (10Z)-heptadecenoyl-CoA[c] + 0.0005 (11Z)-docosenoyl-CoA[c] + 0.0005 (11Z)-eicosenoyl-CoA[c] + 0.0005 (11Z,14Z)-eicosadienoyl-CoA[c] + 0.0005 (11Z,14Z,17Z)-eicosatrienoyl-CoA[c] + 0.0005 (13Z)-docosenoyl-CoA[c] + 0.0005 (13Z)-eicosenoyl-CoA[c] + 0.0005 (13Z)-octadecenoyl-CoA[c] + 0.0005 (13Z,16Z)-docosadienoyl-CoA[c] + 0.0005 (15Z)-tetracosenoyl-CoA[c] + 0.0052 (4Z,7Z,10Z,13Z,16Z)-docosape…		c	Pool reactions	4.74515e-69	2.05433e-36	6.8885e-35	3.08149e-33	0	0.0182574	3.48142e-40	-3.40657e-22	1.86586e-20	1.97215e-31	-1.02197e-18	-0.0181887	4.66726e-64	3.9443e-34	2.16038e-32	1.18329e-30	0	0.0182574	2.50772e-38	-2.89249e-21	1.58358e-19	1.54074e-33	-8.67362e-18	-0.0182574	4.93261e-40	-3.17788e-22	2.22095e-20	2.39259e-19	-1.19262e-18	-0.014251	4.91038e-45	-1.27937e-24	7.00741e-23	0	-3.83812e-21
0.0005 (10Z)-heptadecenoyl-CoA[c] + 0.0005 (11Z)-docosenoyl-CoA[c] + 0.0005 (11Z)-eicosenoyl-CoA[c] + 0.0005 (11Z,14Z)-eicosadienoyl-CoA[c] + 0.0005 (11Z,14Z,17Z)-eicosatrienoyl-CoA[c] + 0.0005 (13Z)-docosenoyl-CoA[c] + 0.0005 (13Z)-eicosenoyl-CoA[c] + 0.0005 (13Z)-octadecenoyl-CoA[c] + 0.0005 (13Z,16Z)-docosadienoyl-CoA[c] + 0.0005 (15Z)-tetracosenoyl-CoA[c] + 0.0055 (4Z,7Z,10Z,13Z,16Z)-docosape…		c	Pool reactions	2.62665e-40	-3.5216e-22	1.62069e-20	7.70372e-34	-8.67379e-19	-0.0283012	5.01721e-40	-5.59649e-27	2.23991e-20	8.67362e-19	-8.67379e-19	-0.0105399	1.29285e-40	-2.07594e-22	1.13704e-20	0	-6.22781e-19	-0.025479	0	0	0	0	0	-0.0182574	0	0	0	0	0	-0.0182574	2.50772e-40	2.89121e-22	1.58358e-20	8.67362e-19	0
0.0005 (10Z)-heptadecenoyl-CoA[c] + 0.0005 (11Z)-docosenoyl-CoA[c] + 0.0005 (11Z)-eicosenoyl-CoA[c] + 0.0005 (11Z,14Z)-eicosadienoyl-CoA[c] + 0.0005 (11Z,14Z,17Z)-eicosatrienoyl-CoA[c] + 0.0005 (13Z)-docosenoyl-CoA[c] + 0.0005 (13Z)-eicosenoyl-CoA[c] + 0.0005 (13Z)-octadecenoyl-CoA[c] + 0.0005 (13Z,16Z)-docosadienoyl-CoA[c] + 0.0005 (15Z)-tetracosenoyl-CoA[c] + 0.0124 (4Z,7Z,10Z,13Z,16Z)-docosape…		c	Pool reactions	1.36955e-68	2.01571e-36	1.17028e-34	6.16298e-33	-8.26043e-34	-0.0182574	8.85117e-65	1.76865e-34	9.40806e-33	5.15186e-31	0	-0.0182574	4.42341e-42	-3.83988e-23	2.10319e-21	5.15186e-31	-1.15196e-19	-0.0182575	1.75096e-49	-1.31091e-26	4.18445e-25	3.77324e-25	-1.32349e-23	-0.0316245	4.97338e-42	-5.19514e-23	2.23011e-21	5.15186e-31	-1.15196e-19	-0.0232955	4.74578e-53	1.25775e-28	6.88896e-27	3.77324e-25	0
0.002 (10Z)-heptadecenoyl-CoA[c] + 0.002 (11Z)-docosenoyl-CoA[c] + 0.002 (11Z)-eicosenoyl-CoA[c] + 0.002 (11Z,14Z)-eicosadienoyl-CoA[c] + 0.002 (11Z,14Z,17Z)-eicosatrienoyl-CoA[c] + 0.002 (13Z)-docosenoyl-CoA[c] + 0.002 (13Z)-eicosenoyl-CoA[c] + 0.002 (13Z)-octadecenoyl-CoA[c] + 0.002 (13Z,16Z)-docosadienoyl-CoA[c] + 0.002 (15Z)-tetracosenoyl-CoA[c] + 0.002 (4Z,7Z,10Z,13Z,16Z)-docosapentaenoyl-Co…		c	Pool reactions	0	0	0	0	0	0	0	0	0	0	0	0	0	0	0	0	0	0	0	0	0	0	0	0	0	0	0	0	0	0	0	0	0	0	0
0.0001 (10Z)-heptadecenoyl-CoA[c] + 0.0001 (11Z)-docosenoyl-CoA[c] + 0.0001 (11Z)-eicosenoyl-CoA[c] + 0.0001 (11Z,14Z)-eicosadienoyl-CoA[c] + 0.0001 (11Z,14Z,17Z)-eicosatrienoyl-CoA[c] + 0.0001 (13Z)-docosenoyl-CoA[c] + 0.0001 (13Z)-eicosenoyl-CoA[c] + 0.0001 (13Z)-octadecenoyl-CoA[c] + 0.0001 (13Z,16Z)-docosadienoyl-CoA[c] + 0.0001 (15Z)-tetracosenoyl-CoA[c] + 0.0016 (4Z,7Z,10Z,13Z,16Z)-docosape…		c	Pool reactions	9.73267e-67	4.45532e-35	9.86543e-34	3.54371e-32	0	-0.0244982	4.75442e-61	-1.25885e-32	6.89523e-31	8.85928e-33	-3.77667e-29	-0.0244982	5.1412e-39	-1.15648e-21	7.17022e-20	4.33681e-19	-3.90313e-18	-0.0215308	7.16986e-46	-8.47033e-25	2.67766e-23	2.8966e-31	-8.47033e-22	-0.024546	9.33369e-39	-2.63822e-22	9.6611e-20	3.54534e-18	-3.90313e-18	-0.00710146	3.13382e-40	4.33681e-22	1.77026e-20	8.67362e-19	-3.77667e-29
0.0001 1-acylglycerol-3P-10,13,16,19-doco[c] + 0.0001 1-acylglycerol-3P-10,13,16-docosa[c] + 0.0001 1-acylglycerol-3P-10-heptade[c] + 0.0001 1-acylglycerol-3P-11,14,17-eico[c] + 0.0001 1-acylglycerol-3P-11,14-eicosa[c] + 0.0001 1-acylglycerol-3P-11-docose[c] + 0.0001 1-acylglycerol-3P-11-eico[c] + 0.0001 1-acylglycerol-3P-12,15,18,21-tetra[c] + 0.0001 1-acylglycerol-3P-13,16,19-doco[c] + 0.0001 1…		c	Pool reactions	0	0	0	0	0	0.0182574	1.54867e-46	-2.27206e-25	1.24446e-23	0	-6.81617e-22	-0.000767388	0	0	0	0	0	0.0182574	1.50978e-46	-2.81193e-25	1.22873e-23	0	-6.42253e-22	-0.00395115	0	0	0	0	0	0.0182574	1.37496e-46	-2.14084e-25	1.17259e-23	3.69779e-32	-6.42253e-22
0.0005 1-acylglycerol-3P-10,13,16,19-doco[c] + 0.0005 1-acylglycerol-3P-10,13,16-docosa[c] + 0.0005 1-acylglycerol-3P-10-heptade[c] + 0.0005 1-acylglycerol-3P-11,14,17-eico[c] + 0.0005 1-acylglycerol-3P-11,14-eicosa[c] + 0.0005 1-acylglycerol-3P-11-docose[c] + 0.0005 1-acylglycerol-3P-11-eico[c] + 0.0005 1-acylglycerol-3P-12,15,18,21-tetra[c] + 0.0005 1-acylglycerol-3P-13,16,19-doco[c] + 0.0005 1…		c	Pool reactions	2.38313e-41	-1.26067e-22	4.88173e-21	6.16298e-33	-1.891e-19	0.0174206	1.02612e-63	-5.84997e-34	3.2033e-32	0	-1.75452e-30	0.0248008	2.90373e-40	9.07737e-23	1.70403e-20	8.67362e-19	-2.1684e-19	0.0218752	4.10036e-63	-2.33936e-33	6.4034e-32	0	-1.75452e-30	0.0248008	6.29124e-40	3.79894e-22	2.50823e-20	1.35652e-18	-2.1684e-19	0.0269303	3.44879e-40	-4.60574e-22	1.85709e-20	0	-9.75782e-19
0.0005 1-acylglycerol-3P-10,13,16,19-doco[c] + 0.0005 1-acylglycerol-3P-10,13,16-docosa[c] + 0.0005 1-acylglycerol-3P-10-heptade[c] + 0.0005 1-acylglycerol-3P-11,14,17-eico[c] + 0.0005 1-acylglycerol-3P-11,14-eicosa[c] + 0.0005 1-acylglycerol-3P-11-docose[c] + 0.0005 1-acylglycerol-3P-11-eico[c] + 0.0005 1-acylglycerol-3P-12,15,18,21-tetra[c] + 0.0005 1-acylglycerol-3P-13,16,19-doco[c] + 0.0005 1…		c	Pool reactions	4.74831e-69	1.02716e-36	6.8908e-35	3.08149e-33	-1.54074e-33	0.0182574	1.00309e-39	-5.78241e-22	3.16716e-20	0	-1.73472e-18	3.56923e-17	1.56733e-41	-7.22801e-23	3.95895e-21	1.18329e-30	-2.1684e-19	0.0158519	2.07228e-64	-5.25426e-34	1.43954e-32	1.54074e-33	-3.9443e-31	0.0182574	1.56733e-41	-7.22801e-23	3.95895e-21	1.54074e-33	-2.1684e-19	0.0158519	1.00309e-39	-5.78241e-22	3.16716e-20	0	-1.73472e-18
0.0005 1-acylglycerol-3P-10,13,16,19-doco[c] + 0.0005 1-acylglycerol-3P-10,13,16-docosa[c] + 0.0005 1-acylglycerol-3P-10-heptade[c] + 0.0005 1-acylglycerol-3P-11,14,17-eico[c] + 0.0005 1-acylglycerol-3P-11,14-eicosa[c] + 0.0005 1-acylglycerol-3P-11-docose[c] + 0.0005 1-acylglycerol-3P-11-eico[c] + 0.0005 1-acylglycerol-3P-12,15,18,21-tetra[c] + 0.0005 1-acylglycerol-3P-13,16,19-doco[c] + 0.0005 1…		c	Pool reactions	2.62665e-40	-3.5216e-22	1.62069e-20	0	-8.67379e-19	-0.0283012	2.50782e-40	-2.89126e-22	1.58361e-20	0	-8.67379e-19	-0.0258199	1.29285e-40	-2.07594e-22	1.13704e-20	0	-6.22781e-19	-0.025479	0	0	0	0	0	-0.0182574	0	0	0	0	0	-0.0182574	2.50772e-40	2.89121e-22	1.58358e-20	8.67362e-19	0
0.0005 1-acylglycerol-3P-10,13,16,19-doco[c] + 0.0005 1-acylglycerol-3P-10,13,16-docosa[c] + 0.0005 1-acylglycerol-3P-10-heptade[c] + 0.0005 1-acylglycerol-3P-11,14,17-eico[c] + 0.0005 1-acylglycerol-3P-11,14-eicosa[c] + 0.0005 1-acylglycerol-3P-11-docose[c] + 0.0005 1-acylglycerol-3P-11-eico[c] + 0.0005 1-acylglycerol-3P-12,15,18,21-tetra[c] + 0.0005 1-acylglycerol-3P-13,16,19-doco[c] + 0.0005 1…		c	Pool reactions	1.03459e-69	-3.86189e-38	3.21651e-35	1.3963e-33	-8.26043e-34	-0.0183928	8.84723e-65	1.71729e-34	9.40597e-33	5.15186e-31	0	-9.31288e-05	4.42341e-42	-3.83988e-23	2.10319e-21	5.15186e-31	-1.15196e-19	-0.0182574	1.75045e-49	-1.32349e-26	4.18384e-25	5.15186e-31	-1.32349e-23	-0.0316333	4.42341e-42	-3.83988e-23	2.10319e-21	5.15186e-31	-1.15196e-19	-0.0182574	8.84751e-65	1.72968e-34	9.40612e-33	5.15186e-31	0
0.002 1-acylglycerol-3P-10,13,16,19-doco[c] + 0.002 1-acylglycerol-3P-10,13,16-docosa[c] + 0.002 1-acylglycerol-3P-10-heptade[c] + 0.002 1-acylglycerol-3P-11,14,17-eico[c] + 0.002 1-acylglycerol-3P-11,14-eicosa[c] + 0.002 1-acylglycerol-3P-11-docose[c] + 0.002 1-acylglycerol-3P-11-eico[c] + 0.002 1-acylglycerol-3P-12,15,18,21-tetra[c] + 0.002 1-acylglycerol-3P-13,16,19-doco[c] + 0.002 1-acylglyce…		c	Pool reactions	0	0	0	0	0	0	0	0	0	0	0	0	0	0	0	0	0	0	0	0	0	0	0	0	0	0	0	0	0	0	0	0	0	0	0
0.0001 1-acylglycerol-3P-10,13,16,19-doco[c] + 0.0001 1-acylglycerol-3P-10,13,16-docosa[c] + 0.0001 1-acylglycerol-3P-10-heptade[c] + 0.0001 1-acylglycerol-3P-11,14,17-eico[c] + 0.0001 1-acylglycerol-3P-11,14-eicosa[c] + 0.0001 1-acylglycerol-3P-11-docose[c] + 0.0001 1-acylglycerol-3P-11-eico[c] + 0.0001 1-acylglycerol-3P-12,15,18,21-tetra[c] + 0.0001 1-acylglycerol-3P-13,16,19-doco[c] + 0.0001 1…		c	Pool reactions	9.73267e-67	4.45532e-35	9.86543e-34	3.54371e-32	0	-0.0244982	4.75442e-61	-1.25885e-32	6.89523e-31	8.85928e-33	-3.77667e-29	-0.0244982	5.1412e-39	-1.15648e-21	7.17022e-20	4.33681e-19	-3.90313e-18	-0.0215308	7.16986e-46	-8.47033e-25	2.67766e-23	2.8966e-31	-8.47033e-22	-0.024546	9.33369e-39	-2.63822e-22	9.6611e-20	3.54534e-18	-3.90313e-18	-0.00710146	3.13382e-40	4.33681e-22	1.77026e-20	8.67362e-19	-3.77667e-29
acyl-CoA-CL pool[c] => acyl-CoA-CL pool[m]		m	Transport, mitochondrial	0	0	0	0	0	-0.0182574	3.19687e-40	2.92029e-22	1.78798e-20	9.74343e-19	-9.82558e-20	-0.0143145	0	0	0	0	0	-0.0182574	3.16458e-40	3.26638e-22	1.77893e-20	9.74354e-19	0	-0.0139012	0	0	0	0	0	-0.0182574	6.58246e-39	1.48127e-21	8.11323e-20	4.4438e-18	0
acyl-CoA-CL pool[m] + sn-glycerol-3-phosphate[m] => 1-acylglycerol-3P-CL pool[m] + CoA[m]	EC:2.3.1.15	m	Glycerophospholipid metabolism	0	0	0	0	0	-0.0182574	7.99218e-41	1.46014e-22	8.9399e-21	4.87171e-19	-4.91279e-20	-0.0143145	0	0	0	0	0	-0.0182574	7.91144e-41	1.63319e-22	8.89463e-21	4.87177e-19	0	-0.0139012	0	0	0	0	0	-0.0182574	1.64561e-39	7.40634e-22	4.05662e-20	2.2219e-18	0
1-acylglycerol-3P-CL pool[m] + acyl-CoA-CL pool[m] => CoA[m] + phosphatidate-CL pool[m]	EC:2.3.1.51	m	Glycerophospholipid metabolism	0	0	0	0	0	-0.0182574	7.99218e-41	1.46014e-22	8.9399e-21	4.87171e-19	-4.91279e-20	-0.0143145	0	0	0	0	0	-0.0182574	7.91144e-41	1.63319e-22	8.89463e-21	4.87177e-19	0	-0.0139012	0	0	0	0	0	-0.0182574	1.64561e-39	7.40634e-22	4.05662e-20	2.2219e-18	0
CTP[m] + phosphatidate-CL pool[m] => CDP-diacylglycerol-CL pool[m] + PPi[m]	EC:2.7.7.41	m	Glycerophospholipid metabolism	0	0	0	0	0	-0.0182574	7.99218e-41	1.46014e-22	8.9399e-21	4.87171e-19	-4.91279e-20	-0.0143145	0	0	0	0	0	-0.0182574	7.91144e-41	1.63319e-22	8.89463e-21	4.87177e-19	0	-0.0139012	0	0	0	0	0	-0.0182574	1.64561e-39	7.40634e-22	4.05662e-20	2.2219e-18	0
CDP-diacylglycerol-CL pool[m] + sn-glycerol-3-phosphate[m] => CMP[m] + PGP-CL pool[m]	EC:2.7.8.5	m	Glycerophospholipid metabolism	0	0	0	0	0	-0.0182574	1.99805e-41	7.30072e-23	4.46995e-21	2.43586e-19	-2.4564e-20	-0.0143145	0	0	0	0	0	-0.0182574	1.97786e-41	8.16594e-23	4.44731e-21	2.43589e-19	0	-0.0139012	0	0	0	0	0	-0.0182574	4.11404e-40	3.70317e-22	2.02831e-20	1.11095e-18	0
H2O[m] + PGP-CL pool[m] => PG-CL pool[m] + Pi[m]	EC:3.1.3.27	m	Glycerophospholipid metabolism	0	0	0	0	0	-0.0182574	1.99805e-41	7.30072e-23	4.46995e-21	2.43586e-19	-2.4564e-20	-0.0143145	0	0	0	0	0	-0.0182574	1.97786e-41	8.16594e-23	4.44731e-21	2.43589e-19	0	-0.0139012	0	0	0	0	0	-0.0182574	4.11404e-40	3.70317e-22	2.02831e-20	1.11095e-18	0
CDP-diacylglycerol-CL pool[m] + PG-CL pool[m] => CL pool[m] + CMP[m]	EC:2.7.8.-	m	Glycerophospholipid metabolism	0	0	0	0	0	-0.0182574	1.99805e-41	7.30072e-23	4.46995e-21	2.43586e-19	-2.4564e-20	-0.0143145	0	0	0	0	0	-0.0182574	1.97786e-41	8.16594e-23	4.44731e-21	2.43589e-19	0	-0.0139012	0	0	0	0	0	-0.0182574	4.11404e-40	3.70317e-22	2.02831e-20	1.11095e-18	0
CL pool[c] <=> CL pool[m]		m	Transport, mitochondrial	0	0	0	0	0	0.0182574	1.99805e-41	-7.30072e-23	4.46995e-21	2.4564e-20	-2.43586e-19	0.0143145	0	0	0	0	0	0.0182574	1.97786e-41	-8.16594e-23	4.44731e-21	0	-2.43589e-19	0.0139012	0	0	0	0	0	0.0182574	4.11404e-40	-3.70317e-22	2.02831e-20	0	-1.11095e-18
1-acylglycerol-3P-LD-TG1 pool[c] + acyl-CoA-LD-TG2 pool[c] => CoA[c] + phosphatidate-LD-TAG pool[c]	EC:2.3.1.51	c	Glycerolipid metabolism	2.7819e-69	9.62965e-37	5.27438e-35	2.88889e-33	0	0.0192941	8.10288e-67	-1.64346e-35	9.0016e-34	0	-4.93038e-32	0	3.7991e-45	1.12533e-24	6.16369e-23	3.37599e-21	-4.93038e-32	0.0182574	3.23791e-66	-6.57384e-35	1.79942e-33	0	-4.93038e-32	-0.0245047	3.7991e-45	1.12533e-24	6.16369e-23	3.37599e-21	-4.93038e-32	0.0182574	8.10288e-67	-1.64346e-35	9.0016e-34	0	-4.93038e-32
1-acylglycerol-3P-LD-PC pool[c] + acyl-CoA-LD-PC pool[c] => CoA[c] + phosphatidate-LD-PC pool[c]	EC:2.3.1.51	c	Glycerophospholipid metabolism	2.38313e-41	-1.26067e-22	4.88173e-21	6.16298e-33	-1.891e-19	0.0174206	1.02612e-63	-5.84997e-34	3.2033e-32	0	-1.75452e-30	0.0248008	2.90373e-40	9.07737e-23	1.70403e-20	8.67362e-19	-2.1684e-19	0.0218752	4.10036e-63	-2.33936e-33	6.4034e-32	0	-1.75452e-30	0.0248008	6.29124e-40	3.79894e-22	2.50823e-20	1.35652e-18	-2.1684e-19	0.0269303	3.44879e-40	-4.60574e-22	1.85709e-20	0	-9.75782e-19
1-acylglycerol-3P-LD-PE pool[c] + acyl-CoA-LD-PE pool[c] => CoA[c] + phosphatidate-LD-PE pool[c]	EC:2.3.1.51	c	Glycerophospholipid metabolism	4.74515e-69	2.05433e-36	6.8885e-35	3.08149e-33	0	0.0182574	1.00309e-39	-5.78241e-22	3.16716e-20	1.97215e-31	-1.73472e-18	-0.018217	3.52648e-41	-1.0842e-22	5.93842e-21	1.18329e-30	-3.25261e-19	-0.0180407	4.91038e-45	-1.27937e-24	7.00741e-23	1.54074e-33	-3.83812e-21	4.63182e-14	5.43638e-41	-2.86671e-23	7.37318e-21	2.39259e-19	-3.25261e-19	-0.00371434	4.91038e-45	-1.27937e-24	7.00741e-23	0	-3.83812e-21
1-acylglycerol-3P-LD-PS pool[c] + acyl-CoA-LD-PS pool[c] => CoA[c] + phosphatidate-LD-PS pool[c]	EC:2.3.1.51	c	Glycerophospholipid metabolism	2.62665e-40	-3.5216e-22	1.62069e-20	7.70372e-34	-8.67379e-19	-0.0283012	5.01721e-40	-5.59649e-27	2.23991e-20	8.67362e-19	-8.67379e-19	-0.0105399	1.29285e-40	-2.07594e-22	1.13704e-20	0	-6.22781e-19	-0.025479	0	0	0	0	0	-0.0182574	0	0	0	0	0	-0.0182574	2.50772e-40	2.89121e-22	1.58358e-20	8.67362e-19	0
1-acylglycerol-3P-LD-PI pool[c] + acyl-CoA-LD-PI pool[c] => CoA[c] + phosphatidate-LD-PI pool[c]	EC:2.3.1.51	c	Glycerophospholipid metabolism	1.36955e-68	2.01571e-36	1.17028e-34	6.16298e-33	-8.26043e-34	-0.0182574	8.85117e-65	1.76865e-34	9.40806e-33	5.15186e-31	0	-0.0182574	4.42341e-42	-3.83988e-23	2.10319e-21	5.15186e-31	-1.15196e-19	-0.0182575	1.75096e-49	-1.31091e-26	4.18445e-25	3.77324e-25	-1.32349e-23	-0.0316245	4.97338e-42	-5.19514e-23	2.23011e-21	5.15186e-31	-1.15196e-19	-0.0232955	4.74578e-53	1.25775e-28	6.88896e-27	3.77324e-25	0
1-acylglycerol-3P-LD-SM pool[c] + acyl-CoA-LD-SM pool[c] => CoA[c] + phosphatidate-LD-SM pool[c]	EC:2.3.1.51	c	Glycerophospholipid metabolism	7.56507e-38	-5.64689e-21	2.75047e-19	4.39102e-18	-1.01644e-17	-0.01511	3.73186e-40	3.84915e-22	1.9318e-20	1.0571e-18	0	0.00335471	8.20947e-38	-4.16514e-21	2.86522e-19	4.39102e-18	-1.01644e-17	-0.0106105	1.28498e-38	2.9409e-21	1.13357e-19	4.39102e-18	0	0.0134053	6.42749e-39	1.49565e-21	8.01717e-20	4.39102e-18	0	0.00795046	4.73378e-38	-3.47848e-22	2.17573e-19	4.39102e-18	-1.01644e-17
1-acylglycerol-3P-bile-PC pool[c] + acyl-CoA-bile-PC pool[c] => CoA[c] + phosphatidate-bile-PC pool[c]	EC:2.3.1.51	c	Glycerophospholipid metabolism	9.73267e-67	4.45532e-35	9.86543e-34	3.54371e-32	0	-0.0244982	4.75442e-61	-1.25885e-32	6.89523e-31	8.85928e-33	-3.77667e-29	-0.0244982	5.1412e-39	-1.15648e-21	7.17022e-20	4.33681e-19	-3.90313e-18	-0.0215308	7.16986e-46	-8.47033e-25	2.67766e-23	2.8966e-31	-8.47033e-22	-0.024546	9.33369e-39	-2.63822e-22	9.6611e-20	3.54534e-18	-3.90313e-18	-0.00710146	3.13382e-40	4.33681e-22	1.77026e-20	8.67362e-19	-3.77667e-29
H2O[c] + phosphatidate-LD-TAG pool[c] => 1,2-diacylglycerol-LD-TAG pool[c] + Pi[c]	EC:3.1.3.4	c	Glycerolipid metabolism	2.7819e-69	9.62965e-37	5.27438e-35	2.88889e-33	0	0.0192941	8.10288e-67	-1.64346e-35	9.0016e-34	0	-4.93038e-32	0	3.7991e-45	1.12533e-24	6.16369e-23	3.37599e-21	-4.93038e-32	0.0182574	3.23791e-66	-6.57384e-35	1.79942e-33	0	-4.93038e-32	-0.0245047	3.7991e-45	1.12533e-24	6.16369e-23	3.37599e-21	-4.93038e-32	0.0182574	8.10288e-67	-1.64346e-35	9.0016e-34	0	-4.93038e-32
H2O[c] + phosphatidate-LD-PC pool[c] => 1,2-diacylglycerol-LD-PC pool[c] + Pi[c]	EC:3.1.3.4	c	Glycerophospholipid metabolism	2.62665e-40	3.5216e-22	1.62069e-20	8.67379e-19	0	0.0217289	3.13391e-40	4.33686e-22	1.77029e-20	8.67379e-19	0	0.0244981	1.29285e-40	2.07594e-22	1.13704e-20	6.22781e-19	0	0.0182574	7.94355e-70	5.4568e-37	2.81843e-35	1.54074e-33	0	-0.011184	6.13385e-40	4.52174e-22	2.47666e-20	1.35652e-18	0	0.0182574	7.12168e-69	1.54074e-36	8.439e-35	4.62223e-33	0
H2O[c] + phosphatidate-LD-PE pool[c] => 1,2-diacylglycerol-LD-PE pool[c] + Pi[c]	EC:3.1.3.4	c	Glycerophospholipid metabolism	4.74515e-69	2.05433e-36	6.8885e-35	3.08149e-33	0	-0.0182575	7.33151e-52	4.94352e-28	2.70768e-26	1.48306e-24	-1.92593e-34	-0.0182574	1.56733e-41	-7.22801e-23	3.95895e-21	1.18329e-30	-2.1684e-19	-0.020381	6.2693e-39	1.44561e-21	7.91789e-20	4.33681e-18	0	0.010171	3.47665e-41	7.47299e-24	5.89631e-21	2.39259e-19	-2.1684e-19	-0.0177171	1.00309e-39	5.78242e-22	3.16716e-20	1.73472e-18	0
H2O[c] + phosphatidate-LD-PS pool[c] => 1,2-diacylglycerol-LD-PS pool[c] + Pi[c]	EC:3.1.3.4	c	Glycerophospholipid metabolism	1.97824e-70	2.56791e-37	1.4065e-35	7.70372e-34	0	-0.0215552	3.13382e-40	4.33681e-22	1.77026e-20	8.67362e-19	-1.97215e-31	0.00355633	1.29646e-65	6.57384e-35	3.60064e-33	1.97215e-31	0	-0.0215552	5.18066e-65	2.62954e-34	7.19768e-33	1.97215e-31	0	-0.0215552	1.58764e-40	2.81597e-22	1.26002e-20	6.66871e-19	0	-0.00326077	2.6129e-40	3.48427e-22	1.61645e-20	8.67362e-19	0
H2O[c] + phosphatidate-LD-PI pool[c] => 1,2-diacylglycerol-LD-PI pool[c] + Pi[c]	EC:3.1.3.4	c	Glycerophospholipid metabolism	0	0	0	0	0	0	0	0	0	0	0	0	0	0	0	0	0	0	0	0	0	0	0	0	0	0	0	0	0	0	0	0	0	0	0
H2O[c] + phosphatidate-LD-SM pool[c] => 1,2-diacylglycerol-LD-SM pool[c] + Pi[c]	EC:3.1.3.4	c	Glycerophospholipid metabolism	7.56507e-38	-5.64689e-21	2.75047e-19	4.39102e-18	-1.01644e-17	-0.01511	3.73186e-40	3.84915e-22	1.9318e-20	1.0571e-18	0	0.00335471	8.20947e-38	-4.16514e-21	2.86522e-19	4.39102e-18	-1.01644e-17	-0.0106105	1.28498e-38	2.9409e-21	1.13357e-19	4.39102e-18	0	0.0134053	6.42749e-39	1.49565e-21	8.01717e-20	4.39102e-18	0	0.00795046	4.73378e-38	-3.47848e-22	2.17573e-19	4.39102e-18	-1.01644e-17
H2O[c] + phosphatidate-bile-PC pool[c] => 1,2-diacylglycerol-bile-PC pool[c] + Pi[c]	EC:3.1.3.4	c	Glycerophospholipid metabolism	9.73267e-67	4.45532e-35	9.86543e-34	3.54371e-32	0	-0.0244982	4.75442e-61	-1.25885e-32	6.89523e-31	8.85928e-33	-3.77667e-29	-0.0244982	5.1412e-39	-1.15648e-21	7.17022e-20	4.33681e-19	-3.90313e-18	-0.0215308	7.16986e-46	-8.47033e-25	2.67766e-23	2.8966e-31	-8.47033e-22	-0.024546	9.33369e-39	-2.63822e-22	9.6611e-20	3.54534e-18	-3.90313e-18	-0.00710146	3.13382e-40	4.33681e-22	1.77026e-20	8.67362e-19	-3.77667e-29
1,2-diacylglycerol-LD-TAG pool[c] + ATP[c] => ADP[c] + phosphatidate-LD-TAG pool[c]	EC:2.7.1.107	c	Acylglycerides metabolism	0	0	0	0	0	0	0	0	0	0	0	0	0	0	0	0	0	0	0	0	0	0	0	0	0	0	0	0	0	0	0	0	0	0	0
1,2-diacylglycerol-LD-TAG pool[c] + acyl-CoA-LD-TG3 pool[c] => CoA[c] + TAG-LD pool[c]	EC:2.3.1.20;EC:2.3.1.22	c	Acylglycerides metabolism	4.77985e-40	-1.81416e-21	2.18629e-20	1.35266e-19	-2.94291e-19	0.00861829	5.28405e-40	-2.21512e-21	2.29871e-20	5.42101e-20	-2.94291e-19	-0.00363327	6.36707e-40	-2.49999e-21	2.52331e-20	7.94093e-23	-2.94291e-19	-0.0116402	5.93779e-40	-2.24323e-21	2.43676e-20	3.18225e-20	-5.98554e-19	-0.00435163	3.06747e-40	-1.30534e-21	1.75142e-20	3.18225e-20	-2.94291e-19	0.0265188	5.7826e-40	-2.09425e-21	2.4047e-20	3.18225e-20	-5.98554e-19
CDP-diacylglycerol-LD-PI pool[c] + PPi[c] <=> CTP[c] + phosphatidate-LD-PI pool[c]	EC:2.7.7.41	c	Glycerophospholipid metabolism	1.36955e-68	-2.01571e-36	1.17028e-34	8.26043e-34	-6.16298e-33	0.0182574	8.85117e-65	-1.76865e-34	9.40806e-33	0	-5.15186e-31	0.0182574	4.42341e-42	3.83988e-23	2.10319e-21	1.15196e-19	-5.15186e-31	0.0182575	1.75096e-49	1.31091e-26	4.18445e-25	1.32349e-23	-3.77324e-25	0.0316245	4.97338e-42	5.19514e-23	2.23011e-21	1.15196e-19	-5.15186e-31	0.0232955	4.74578e-53	-1.25775e-28	6.88896e-27	0	-3.77324e-25
CDP-diacylglycerol-LD-PI pool[c] + inositol[c] => CMP[c] + PI pool[c]	EC:2.7.8.11	c	Glycerophospholipid metabolism	1.36955e-68	2.01571e-36	1.17028e-34	6.16298e-33	-8.26043e-34	-0.0182574	8.85117e-65	1.76865e-34	9.40806e-33	5.15186e-31	0	-0.0182574	4.42341e-42	-3.83988e-23	2.10319e-21	5.15186e-31	-1.15196e-19	-0.0182575	1.75096e-49	-1.31091e-26	4.18445e-25	3.77324e-25	-1.32349e-23	-0.0316245	4.97338e-42	-5.19514e-23	2.23011e-21	5.15186e-31	-1.15196e-19	-0.0232955	4.74578e-53	1.25775e-28	6.88896e-27	3.77324e-25	0
CDP-diacylglycerol-LD-PI pool[l] => CDP-diacylglycerol-LD-PI pool[r]		r	Transport, lysosome to ER	3.8424e-70	5.04052e-37	1.9602e-35	8.26043e-34	0	-0.0182574	8.11063e-67	1.69482e-35	9.0059e-34	4.93038e-32	0	-0.0182574	8.33895e-42	7.45389e-23	2.88772e-21	1.15196e-19	0	0.0109678	1.75045e-49	1.32349e-26	4.18384e-25	1.32349e-23	0	-0.0182507	4.97338e-42	5.19514e-23	2.23011e-21	1.15196e-19	0	0.00530243	3.91831e-42	3.61401e-23	1.97947e-21	1.0842e-19	0
CDP-diacylglycerol-LD-PI pool[r] + inositol[r] => CMP[r] + PI pool[r]	EC:2.7.8.11	r	Glycerophospholipid metabolism	3.8424e-70	5.04052e-37	1.9602e-35	8.26043e-34	0	-0.0182574	8.11063e-67	1.69482e-35	9.0059e-34	4.93038e-32	0	-0.0182574	8.33895e-42	7.45389e-23	2.88772e-21	1.15196e-19	0	0.0109678	1.75045e-49	1.32349e-26	4.18384e-25	1.32349e-23	0	-0.0182507	4.97338e-42	5.19514e-23	2.23011e-21	1.15196e-19	0	0.00530243	3.91831e-42	3.61401e-23	1.97947e-21	1.0842e-19	0
1,2-diacylglycerol-LD-PE pool[c] + CDP-ethanolamine[c] => CMP[c] + PE-LD pool[c]	EC:2.7.8.1	c	Glycerophospholipid metabolism	4.74515e-69	2.05433e-36	6.8885e-35	3.08149e-33	0	-0.0199842	1.29646e-65	6.57705e-35	3.60064e-33	1.97215e-31	0	-0.0199842	9.79579e-43	1.807e-23	9.89737e-22	5.42101e-20	0	-0.0180781	7.91297e-70	5.13581e-37	2.813e-35	1.54074e-33	0	-0.0199842	3.52648e-41	1.0842e-22	5.93842e-21	3.25261e-19	0	-0.00779937	9.89309e-41	1.9877e-22	9.9464e-21	5.42101e-19	0
1,2-diacylglycerol-LD-PS pool[c] + CDP-ethanolamine[c] => CMP[c] + PE-PS-LD pool[c]	EC:2.7.8.1	c	Glycerophospholipid metabolism	0	0	0	0	0	-0.0182574	3.13382e-40	4.33681e-22	1.77026e-20	8.67362e-19	0	0.0244981	1.29646e-65	6.57384e-35	3.60064e-33	1.97215e-31	0	-0.0182574	9.33936e-51	2.45884e-27	9.66404e-26	4.32871e-24	0	0.012939	2.10868e-40	3.66851e-22	1.45213e-20	6.66871e-19	0	0.0252629	3.09637e-51	1.01594e-27	5.56451e-26	3.04781e-24	0
CO2[c] + PE-PS-LD pool[c] => PS-LD pool[c]	EC:4.1.1.65	c	Glycerophospholipid metabolism	0	0	0	0	0	-0.0182574	3.13382e-40	4.33681e-22	1.77026e-20	8.67362e-19	0	0.0244981	1.29646e-65	6.57384e-35	3.60064e-33	1.97215e-31	0	-0.0182574	9.33936e-51	2.45884e-27	9.66404e-26	4.32871e-24	0	0.012939	2.10868e-40	3.66851e-22	1.45213e-20	6.66871e-19	0	0.0252629	3.09637e-51	1.01594e-27	5.56451e-26	3.04781e-24	0
1,2-diacylglycerol-LD-PC pool[c] + CDP-choline[c] + H+[c] => CMP[c] + PC-LD pool[c]	EC:2.7.8.2	c	Glycerophospholipid metabolism	2.62665e-40	3.5216e-22	1.62069e-20	8.67379e-19	0	-0.00705313	3.13391e-40	4.33686e-22	1.77029e-20	8.67379e-19	0	-0.00392766	1.33189e-40	2.43734e-22	1.15407e-20	6.22781e-19	0	-0.0121449	3.09101e-72	3.20988e-38	1.75813e-36	9.62965e-35	0	-0.0248647	9.81135e-40	8.36742e-22	3.13231e-20	1.35652e-18	0	0.00765405	4.79115e-40	5.44256e-22	2.18887e-20	1.04528e-18	0
PS-LD pool[c] => CO2[c] + PE-LD pool[c]	EC:4.1.1.65	c	Glycerophospholipid metabolism	2.62665e-40	-3.5216e-22	1.62069e-20	0	-8.67379e-19	-0.0177173	6.27149e-40	-5.10213e-27	2.50429e-20	8.67362e-19	-8.67379e-19	0.00234829	1.29285e-40	-2.07594e-22	1.13704e-20	0	-6.22781e-19	-0.0125399	9.33936e-51	2.45884e-27	9.66404e-26	4.32871e-24	0	0.0182579	7.32621e-41	8.52535e-23	8.55933e-21	4.33681e-19	-1.7792e-19	0.0157902	1.05519e-41	-5.93058e-23	3.24837e-21	3.04781e-24	-1.7792e-19
H2O[c] + PC-LD pool[c] => choline[c] + phosphatidate-LD-PC pool[c]	EC:3.1.4.4	c	Glycerophospholipid metabolism	3.95543e-69	1.54074e-36	6.28922e-35	3.08149e-33	0	-0.0199842	6.2693e-41	1.4456e-22	7.91789e-21	4.33681e-19	0	-0.0042641	9.79579e-43	1.807e-23	9.89737e-22	5.42101e-20	0	-0.0180781	7.91297e-70	5.13581e-37	2.813e-35	1.54074e-33	0	-0.0199842	9.79265e-41	2.52981e-22	9.89578e-21	4.33681e-19	0	0.00386371	9.89309e-41	1.9877e-22	9.9464e-21	5.42101e-19	0
H2O[c] + PC-LD pool[c] => 2-lysolecithin pool[c] + fatty acid-LD-PC pool[c]	EC:3.1.1.4	c	Glycerophospholipid metabolism	0	0	0	0	0	0	0	0	0	0	0	0	0	0	0	0	0	0	0	0	0	0	0	0	0	0	0	0	0	0	0	0	0	0	0
2-lysolecithin pool[c] + acyl-CoA-LD-PC pool[c] => CoA[c] + PC-LD pool[c]	EC:2.3.1.23	c	Glycerophospholipid metabolism	1.26608e-68	-2.05031e-36	1.1252e-34	1.20371e-35	-6.16298e-33	-0.0182574	0	0	0	0	0	-0.0182574	2.51762e-40	-2.71051e-22	1.5867e-20	5.42101e-20	-8.67362e-19	-0.0181861	2.2938e-38	2.76514e-21	1.51453e-19	8.29542e-18	0	0.0181377	6.13385e-40	-4.52174e-22	2.47666e-20	0	-1.35652e-18	-0.0189719	9.79579e-43	1.807e-23	9.89737e-22	5.42101e-20	0
2-lysolecithin pool[c] + H2O[c] => fatty acid-LD-PC pool[c] + sn-glycerol-3-PC[c]	EC:3.1.1.5	c	Glycerophospholipid metabolism	0	0	0	0	0	0	0	0	0	0	0	0	0	0	0	0	0	0	0	0	0	0	0	0	0	0	0	0	0	0	0	0	0	0	0
PC-LD pool[c] + cholesterol[c] => 2-lysolecithin pool[c] + cholesterol-ester pool[c]	EC:2.3.1.43	c	Glycerophospholipid metabolism	0	0	0	0	0	0	0	0	0	0	0	0	0	0	0	0	0	0	0	0	0	0	0	0	0	0	0	0	0	0	0	0	0	0	0
ATP[c] + choline[c] => ADP[c] + phosphocholine[c]	EC:2.7.1.32	c	Glycerophospholipid metabolism	0	0	0	0	0	0	0	0	0	0	0	0	0	0	0	0	0	0	0	0	0	0	0	0	0	0	0	0	0	0	0	0	0	0	0
H2O[c] + PE-LD pool[c] => ethanolamine[c] + phosphatidate-LD-PE pool[c]	EC:3.1.4.4	c	Glycerophospholipid metabolism	0	0	0	0	0	-0.0182978	1.00309e-39	5.78242e-22	3.16716e-20	1.73472e-18	0	-2.85752e-05	3.91831e-42	3.61401e-23	1.97947e-21	1.0842e-19	0	-0.0171233	6.2693e-39	1.44688e-21	7.91789e-20	4.33681e-18	0	0.010171	3.91831e-42	3.61401e-23	1.97947e-21	1.0842e-19	0	-0.0171233	1.00309e-39	5.79522e-22	3.16716e-20	1.73472e-18	0
H2O[c] + PE-LD pool[c] => 1-acyl-PE pool[c] + fatty acid-LD-PE pool[c]	EC:3.1.1.4	c	Glycerophospholipid metabolism	1.15719e-72	-4.81482e-38	1.07573e-36	0	-2.40741e-35	0.0182574	5.99111e-40	-5.15367e-23	2.44767e-20	8.67362e-19	-1.02197e-18	0.00814962	3.52648e-41	1.0842e-22	5.93842e-21	3.25261e-19	-2.40741e-35	0.0235056	2.50772e-38	-2.89121e-21	1.58358e-19	0	-8.67362e-18	-0.0163501	5.09467e-40	-2.89121e-22	2.25714e-20	3.25261e-19	-1.19262e-18	-3.41064e-18	2.50772e-40	-2.89121e-22	1.58358e-20	0	-8.67362e-19
1-acyl-PE pool[c] + acyl-CoA-LD-PE pool[c] => CoA[c] + PE-LD pool[c]	EC:2.3.1.23	c	Glycerophospholipid metabolism	0	0	0	0	0	0	1.35162e-39	2.37584e-22	3.67644e-20	1.73472e-18	-1.02197e-18	0.00646233	3.52648e-41	1.0842e-22	5.93842e-21	3.25261e-19	0	0.0182574	2.50772e-38	-2.89121e-21	1.58358e-19	0	-8.67362e-18	-0.0182574	5.09467e-40	-2.89121e-22	2.25714e-20	3.25261e-19	-1.19262e-18	-0.0128092	0	0	0	0	0
1-acyl-PE pool[c] + H2O[c] => fatty acid-LD-PE pool[c] + sn-glycerol-3-PE[c]	EC:3.1.1.5	c	Glycerophospholipid metabolism	1.15719e-72	-4.81482e-38	1.07573e-36	0	-2.40741e-35	0.0182574	2.50772e-40	-2.89121e-22	1.58358e-20	1.81808e-31	-8.67362e-19	2.70632e-15	1.93188e-73	-8.02471e-39	4.39531e-37	0	-2.40741e-35	0.0182574	5.79177e-73	-2.40741e-38	7.61037e-37	0	-2.40741e-35	0.0182574	1.15719e-72	-4.81482e-38	1.07573e-36	0	-2.40741e-35	0.0182574	2.50772e-40	-2.89121e-22	1.58358e-20	0	-8.67362e-19
H2O[c] + sn-glycerol-3-PE[c] => ethanolamine[c] + sn-glycerol-3-phosphate[c]	EC:3.1.4.2	c	Glycerophospholipid metabolism	1.15719e-72	-4.81482e-38	1.07573e-36	0	-2.40741e-35	0.0182574	2.50772e-40	-2.89121e-22	1.58358e-20	1.81808e-31	-8.67362e-19	2.70632e-15	1.93188e-73	-8.02471e-39	4.39531e-37	0	-2.40741e-35	0.0182574	5.79177e-73	-2.40741e-38	7.61037e-37	0	-2.40741e-35	0.0182574	1.15719e-72	-4.81482e-38	1.07573e-36	0	-2.40741e-35	0.0182574	2.50772e-40	-2.89121e-22	1.58358e-20	0	-8.67362e-19
ATP[c] + ethanolamine[c] => ADP[c] + ethanolamine-phosphate[c]	EC:2.7.1.82	c	Glycerophospholipid metabolism	0	0	0	0	0	0	0	0	0	0	0	0	0	0	0	0	0	0	0	0	0	0	0	0	0	0	0	0	0	0	0	0	0	0	0
CTP[c] + ethanolamine-phosphate[c] => CDP-ethanolamine[c] + PPi[c]	EC:2.7.7.14	c	Glycerophospholipid metabolism	3.40052e-68	5.64939e-36	1.84405e-34	9.24446e-33	0	-0.0199843	3.13382e-40	4.33681e-22	1.77026e-20	8.67362e-19	0	0.0115688	9.79579e-43	1.807e-23	9.89737e-22	5.42101e-20	0	-0.0180782	9.33936e-51	2.45884e-27	9.66404e-26	4.32871e-24	0	-0.019984	6.2693e-41	1.4456e-22	7.91789e-21	4.33681e-19	0	-0.00426418	9.89309e-41	1.98771e-22	9.9464e-21	5.42101e-19	0
PE-LD pool[c] + SAM[c] => PE-NME-LD pool[c] + SAH[c]	EC:2.1.1.17	c	Glycerophospholipid metabolism	2.62665e-40	-3.5216e-22	1.62069e-20	0	-8.67379e-19	-0.0035909	3.7621e-40	-2.89126e-22	1.93961e-20	4.33681e-19	-8.67379e-19	-0.00103215	1.29285e-40	-2.07594e-22	1.13704e-20	0	-6.22781e-19	0.0023321	6.2693e-39	-1.4456e-21	7.91789e-20	0	-4.33681e-18	-0.0145241	4.26999e-40	-2.03867e-22	2.06639e-20	4.33681e-19	-1.04528e-18	0.00198814	3.87405e-40	-2.60604e-22	1.96826e-20	2.63469e-19	-1.04528e-18
PE-NME-LD pool[c] + SAM[c] => PPE-NME2-LD pool[c] + SAH[c]	EC:2.1.1.17	c	Glycerophospholipid metabolism	2.62665e-40	-3.5216e-22	1.62069e-20	0	-8.67379e-19	-0.0035909	3.7621e-40	-2.89126e-22	1.93961e-20	4.33681e-19	-8.67379e-19	-0.00103215	1.29285e-40	-2.07594e-22	1.13704e-20	0	-6.22781e-19	0.0023321	6.2693e-39	-1.4456e-21	7.91789e-20	0	-4.33681e-18	-0.0145241	4.26999e-40	-2.03867e-22	2.06639e-20	4.33681e-19	-1.04528e-18	0.00198814	3.87405e-40	-2.60604e-22	1.96826e-20	2.63469e-19	-1.04528e-18
H+[c] + PPE-NME2-LD pool[c] + SAM[c] => PC-LD pool[c] + SAH[c]	EC:2.1.1.17	c	Glycerophospholipid metabolism	2.62665e-40	-3.5216e-22	1.62069e-20	0	-8.67379e-19	-0.0035909	3.7621e-40	-2.89126e-22	1.93961e-20	4.33681e-19	-8.67379e-19	-0.00103215	1.29285e-40	-2.07594e-22	1.13704e-20	0	-6.22781e-19	0.0023321	6.2693e-39	-1.4456e-21	7.91789e-20	0	-4.33681e-18	-0.0145241	4.26999e-40	-2.03867e-22	2.06639e-20	4.33681e-19	-1.04528e-18	0.00198814	3.87405e-40	-2.60604e-22	1.96826e-20	2.63469e-19	-1.04528e-18
H2O[c] + PS-LD pool[c] => phosphatidate-LD-PS pool[c] + serine[c]	EC:3.1.4.4	c	Glycerophospholipid metabolism	2.62665e-40	3.5216e-22	1.62069e-20	8.67379e-19	0	0.0177172	3.13391e-40	4.33686e-22	1.77029e-20	8.67379e-19	0	0.0208007	1.29285e-40	2.07594e-22	1.13704e-20	6.22781e-19	0	0.0125398	5.18066e-65	2.62954e-34	7.19768e-33	1.97215e-31	0	-0.0182574	1.58764e-40	2.81597e-22	1.26002e-20	6.66871e-19	0	0.0170833	1.05519e-41	5.93068e-23	3.24837e-21	1.7792e-19	0
H2O[c] + PI pool[c] => 1,2-diacylglycerol-LD-PI pool[c] + inositol-1-phosphate[c]	EC:3.1.4.11	c	Inositol phosphate metabolism	0	0	0	0	0	-0.00265644	3.00864e-49	1.00144e-26	5.48511e-25	3.00432e-23	0	-0.00265251	3.91831e-42	3.61401e-23	1.97947e-21	1.0842e-19	0	0.00909419	6.56773e-50	-4.6156e-27	2.56276e-25	1.88662e-25	-1.40355e-23	-0.00265825	0	0	0	0	0	-0.00265644	6.50714e-42	6.77633e-24	2.55091e-21	1.0842e-19	-8.80914e-20
H2O[c] + TAG-LD pool[c] => 1,2-diacylglycerol-LD-TAG pool[c] + fatty acid-LD-TG3 pool[c]	EC:3.1.1.3	c	Acylglycerides metabolism	4.77985e-40	-1.81416e-21	2.18629e-20	1.35266e-19	-2.94291e-19	0.00861829	5.28405e-40	-2.21512e-21	2.29871e-20	5.42101e-20	-2.94291e-19	-0.00363327	6.36707e-40	-2.49999e-21	2.52331e-20	7.94093e-23	-2.94291e-19	-0.0116402	5.93779e-40	-2.24323e-21	2.43676e-20	3.18225e-20	-5.98554e-19	-0.00435163	3.06747e-40	-1.30534e-21	1.75142e-20	3.18225e-20	-2.94291e-19	0.0265188	5.7826e-40	-2.09425e-21	2.4047e-20	3.18225e-20	-5.98554e-19
1,2-diacylglycerol-LD-TAG pool[c] + H2O[c] => 1-acylglycerol-LD-TG1 pool[c] + fatty acid-LD-TG2 pool[c]	EC:3.1.1.3	c	Acylglycerides metabolism	2.18419e-67	7.19014e-36	4.67353e-34	2.46519e-32	-6.16298e-33	0.0182574	2.88898e-46	-3.10322e-25	1.6997e-23	2.46519e-32	-9.30965e-22	-0.00328438	3.7991e-45	1.12533e-24	6.16369e-23	3.37599e-21	0	0.0216613	1.83747e-46	-3.0115e-25	1.35553e-23	0	-7.19323e-22	-0.00325186	3.28113e-40	-3.29585e-22	1.81139e-20	3.37599e-21	-9.92132e-19	-0.0181819	1.72475e-46	-2.39774e-25	1.3133e-23	1.2326e-32	-7.19323e-22
1,2-diacylglycerol-LD-PI pool[c] + H2O[c] => 1-acylglycerol-LD-PI pool[c] + fatty acid-LD-PI pool[c]	EC:3.1.1.3	c	Acylglycerides metabolism	0	0	0	0	0	-0.00265644	3.00864e-49	1.00144e-26	5.48511e-25	3.00432e-23	0	-0.00265251	3.91831e-42	3.61401e-23	1.97947e-21	1.0842e-19	0	0.00909419	6.56773e-50	-4.6156e-27	2.56276e-25	1.88662e-25	-1.40355e-23	-0.00265825	0	0	0	0	0	-0.00265644	6.50714e-42	6.77633e-24	2.55091e-21	1.0842e-19	-8.80914e-20
1,2-diacylglycerol-LD-PC pool[c] + H2O[c] => 1-acylglycerol-LD-PC pool[c] + fatty acid-LD-PC pool[c]	EC:3.1.1.3	c	Acylglycerides metabolism	0	0	0	0	0	0.0248647	0	0	0	0	0	0.0248647	3.91831e-42	-3.61401e-23	1.97947e-21	0	-1.0842e-19	0.0231193	7.91297e-70	5.13581e-37	2.813e-35	1.54074e-33	0	0.0248647	3.68098e-40	-3.84567e-22	1.91859e-20	0	-1.04528e-18	0.00548627	4.79115e-40	-5.44256e-22	2.18887e-20	0	-1.04528e-18
1,2-diacylglycerol-LD-PE pool[c] + H2O[c] => 1-acylglycerol-LD-PE pool[c] + fatty acid-LD-PE pool[c]	EC:3.1.1.3	c	Acylglycerides metabolism	0	0	0	0	0	0.0182573	7.33151e-52	4.94352e-28	2.70768e-26	1.48306e-24	-3.12964e-34	0.0182574	8.81621e-42	-5.42101e-23	2.96921e-21	0	-1.6263e-19	0.0122411	6.2693e-39	1.44561e-21	7.91789e-20	4.33681e-18	0	0.020381	1.27306e-41	-9.03502e-23	3.568e-21	0	-1.6263e-19	0.00858762	9.79579e-41	-1.80699e-22	9.89737e-21	3.04781e-24	-5.42101e-19
1,2-diacylglycerol-LD-PS pool[c] + H2O[c] => 1-acylglycerol-LD-PS pool[c] + fatty acid-LD-PS pool[c]	EC:3.1.1.3	c	Acylglycerides metabolism	6.42731e-70	6.41977e-37	2.53521e-35	1.15556e-33	0	-0.0182571	1.25428e-40	-4.94352e-28	1.11995e-20	4.33681e-19	-4.33681e-19	-0.00508585	0	0	0	0	0	-0.0182571	9.33936e-51	-2.45884e-27	9.66404e-26	0	-4.32871e-24	-0.0182579	7.32621e-41	-8.52535e-23	8.55933e-21	1.7792e-19	-4.33681e-19	-0.0157902	1.05519e-41	5.93058e-23	3.24837e-21	1.7792e-19	-3.04781e-24
1,2-diacylglycerol-LD-SM pool[c] + H2O[c] => 1-acylglycerol-LD-SM pool[c] + fatty acid-LD-SM pool[c]	EC:3.1.1.3	c	Acylglycerides metabolism	7.56507e-38	-5.64689e-21	2.75047e-19	4.39102e-18	-1.01644e-17	-0.01511	3.73186e-40	3.84915e-22	1.9318e-20	1.0571e-18	0	0.00335471	8.20947e-38	-4.16514e-21	2.86522e-19	4.39102e-18	-1.01644e-17	-0.0106105	1.28498e-38	2.9409e-21	1.13357e-19	4.39102e-18	0	0.0134053	6.42749e-39	1.49565e-21	8.01717e-20	4.39102e-18	0	0.00795046	4.73378e-38	-3.47848e-22	2.17573e-19	4.39102e-18	-1.01644e-17
1-acylglycerol-LD-TG1 pool[c] + ATP[c] => 1-acylglycerol-3P-LD-TG1 pool[c] + ADP[c]	EC:2.7.1.94	c	Glycerolipid metabolism	2.53131e-68	-4.10865e-36	1.59101e-34	0	-6.16298e-33	0.0182574	2.88898e-46	-3.10322e-25	1.6997e-23	0	-9.30965e-22	-0.00328438	1.33675e-65	8.2173e-35	3.65615e-33	1.97215e-31	0	0.0182574	1.83747e-46	-3.0115e-25	1.35553e-23	2.46519e-32	-7.19323e-22	-0.00325186	3.28108e-40	-3.30711e-22	1.81138e-20	2.6963e-33	-9.92132e-19	-0.0182442	1.72475e-46	-2.39774e-25	1.3133e-23	2.6963e-33	-7.19323e-22
1-acylglycerol-LD-PC pool[c] + ATP[c] => 1-acylglycerol-3P-LD-PC pool[c] + ADP[c]	EC:2.7.1.94	c	Glycerolipid metabolism	0	0	0	0	0	0	0	0	0	0	0	0	0	0	0	0	0	0	0	0	0	0	0	0	0	0	0	0	0	0	0	0	0	0	0
1-acylglycerol-LD-PE pool[c] + ATP[c] => 1-acylglycerol-3P-LD-PE pool[c] + ADP[c]	EC:2.7.1.94	c	Glycerolipid metabolism	0	0	0	0	0	0	0	0	0	0	0	0	0	0	0	0	0	0	0	0	0	0	0	0	0	0	0	0	0	0	0	0	0	0	0
1-acylglycerol-LD-PS pool[c] + ATP[c] => 1-acylglycerol-3P-LD-PS pool[c] + ADP[c]	EC:2.7.1.94	c	Glycerolipid metabolism	0	0	0	0	0	0	0	0	0	0	0	0	0	0	0	0	0	0	0	0	0	0	0	0	0	0	0	0	0	0	0	0	0	0	0
1-acylglycerol-LD-PI pool[c] + ATP[c] => 1-acylglycerol-3P-LD-PI pool[c] + ADP[c]	EC:2.7.1.94	c	Glycerolipid metabolism	0	0	0	0	0	-0.0182574	3.26944e-66	3.59507e-35	1.80816e-33	9.86076e-32	0	-0.0182574	0	0	0	0	0	-0.0182574	4.74578e-53	1.25775e-28	6.88896e-27	3.77324e-25	-1.84889e-32	-6.32589e-10	0	0	0	0	0	-0.0182574	4.74578e-53	1.25775e-28	6.88896e-27	3.77324e-25	0
1-acylglycerol-LD-SM pool[c] + ATP[c] => 1-acylglycerol-3P-LD-SM pool[c] + ADP[c]	EC:2.7.1.94	c	Glycerolipid metabolism	7.56507e-38	-5.64689e-21	2.75047e-19	4.39102e-18	-1.01644e-17	-0.01511	3.73186e-40	3.84915e-22	1.9318e-20	1.0571e-18	0	0.00335471	8.20947e-38	-4.16514e-21	2.86522e-19	4.39102e-18	-1.01644e-17	-0.0106105	1.28498e-38	2.9409e-21	1.13357e-19	4.39102e-18	0	0.0134053	6.42749e-39	1.49565e-21	8.01717e-20	4.39102e-18	0	0.00795046	4.73378e-38	-3.47848e-22	2.17573e-19	4.39102e-18	-1.01644e-17
1-acylglycerol-LD-TG1 pool[c] + H2O[c] => fatty acid-LD-TG1 pool[c] + glycerol[c]	EC:3.1.1.23	c	Acylglycerides metabolism	2.18343e-67	1.12988e-35	4.67272e-34	2.46519e-32	0	0.0155264	2.15199e-67	1.02716e-35	4.63896e-34	2.46519e-32	0	0.013634	3.7991e-45	1.12533e-24	6.16369e-23	3.37599e-21	-4.93038e-32	0.0182574	2.15199e-67	-1.02716e-35	4.63896e-34	0	-2.46519e-32	-0.0260286	3.7991e-45	1.12533e-24	6.16369e-23	3.37599e-21	-1.2326e-32	0.0182574	5.30738e-68	3.20988e-36	2.30377e-34	1.2326e-32	-2.6963e-33
1-acylglycerol-LD-PC pool[c] + H2O[c] => fatty acid-LD-PC pool[c] + glycerol[c]	EC:3.1.1.23	c	Acylglycerides metabolism	0	0	0	0	0	0.0248647	0	0	0	0	0	0.0248647	3.91831e-42	-3.61401e-23	1.97947e-21	0	-1.0842e-19	0.0231193	7.91297e-70	5.13581e-37	2.813e-35	1.54074e-33	0	0.0248647	3.68098e-40	-3.84567e-22	1.91859e-20	0	-1.04528e-18	0.00548627	4.79115e-40	-5.44256e-22	2.18887e-20	0	-1.04528e-18
1-acylglycerol-LD-PE pool[c] + H2O[c] => fatty acid-LD-PE pool[c] + glycerol[c]	EC:3.1.1.23	c	Acylglycerides metabolism	0	0	0	0	0	0.0182573	7.33151e-52	4.94352e-28	2.70768e-26	1.48306e-24	-3.12964e-34	0.0182574	8.81621e-42	-5.42101e-23	2.96921e-21	0	-1.6263e-19	0.0122411	6.2693e-39	1.44561e-21	7.91789e-20	4.33681e-18	0	0.020381	1.27306e-41	-9.03502e-23	3.568e-21	0	-1.6263e-19	0.00858762	9.79579e-41	-1.80699e-22	9.89737e-21	3.04781e-24	-5.42101e-19
1-acylglycerol-LD-PS pool[c] + H2O[c] => fatty acid-LD-PS pool[c] + glycerol[c]	EC:3.1.1.23	c	Acylglycerides metabolism	1.97824e-70	2.56791e-37	1.4065e-35	7.70372e-34	0	-0.0182571	1.25428e-40	-4.94352e-28	1.11995e-20	4.33681e-19	-4.33681e-19	-0.00508585	0	0	0	0	0	-0.0182571	9.33936e-51	-2.45884e-27	9.66404e-26	0	-4.32871e-24	-0.0182579	7.32621e-41	-8.52535e-23	8.55933e-21	1.7792e-19	-4.33681e-19	-0.0157902	1.05519e-41	5.93058e-23	3.24837e-21	1.7792e-19	-3.04781e-24
1-acylglycerol-LD-PI pool[c] + H2O[c] => fatty acid-LD-PI pool[c] + glycerol[c]	EC:3.1.1.23	c	Acylglycerides metabolism	0	0	0	0	0	0.0182575	3.00864e-49	1.00144e-26	5.48511e-25	3.00432e-23	-4.93038e-32	0.0182637	0	0	0	0	0	0.0182575	6.56761e-50	-4.74138e-27	2.56274e-25	0	-1.40355e-23	0.0182545	0	0	0	0	0	0.0182575	2.5867e-42	-2.93639e-23	1.60832e-21	0	-8.80914e-20
1-acylglycerol-LD-SM pool[c] + H2O[c] => fatty acid-LD-SM pool[c] + glycerol[c]	EC:3.1.1.23	c	Acylglycerides metabolism	0	0	0	0	0	0	0	0	0	0	0	0	0	0	0	0	0	0	0	0	0	0	0	0	0	0	0	0	0	0	0	0	0	0	0
fatty acid-LD-TG1 pool[c] => 0.0001 (10Z)-heptadecenoic acid[c] + 0.0001 (11Z,14Z)-eicosadienoic acid[c] + 0.0001 (11Z,14Z,17Z)-eicosatrienoic acid[c] + 0.0001 (13Z)-eicosenoic acid[c] + 0.0001 (13Z)-octadecenoic acid[c] + 0.0001 (13Z,16Z)-docosadienoic acid[c] + 0.0001 (4Z,7Z,10Z,13Z,16Z)-DPA[c] + 0.0001 (6Z,9Z)-octadecadienoic acid[c] + 0.0001 (6Z,9Z,12Z,15Z,18Z)-TPA[c] + 0.0001 (6Z,9Z,12Z,15Z,…		c	Pool reactions	3.4821e-66	8.88496e-35	1.86604e-33	6.16298e-32	0	-0.0210116	1.48332e-60	-2.22341e-32	1.21792e-30	1.84889e-32	-6.67081e-29	-0.0210116	4.26334e-38	-3.46945e-21	2.06479e-19	8.67362e-19	-1.12757e-17	-0.0241103	5.92762e-60	-8.85109e-32	2.43467e-30	5.11527e-31	-6.67081e-29	-0.0210116	5.50604e-38	-1.70394e-21	2.34649e-19	6.16387e-18	-1.12757e-17	-0.0146966	9.27757e-39	2.02384e-21	9.63201e-20	5.20417e-18	-6.67081e-29
fatty acid-LD-TG2 pool[c] => 0.0001 (10Z)-heptadecenoic acid[c] + 0.0001 (11Z,14Z)-eicosadienoic acid[c] + 0.0001 (11Z,14Z,17Z)-eicosatrienoic acid[c] + 0.0001 (13Z)-eicosenoic acid[c] + 0.0001 (13Z)-octadecenoic acid[c] + 0.0001 (13Z,16Z)-docosadienoic acid[c] + 0.0016 (4Z,7Z,10Z,13Z,16Z)-DPA[c] + 0.0001 (6Z,9Z)-octadecadienoic acid[c] + 0.0001 (6Z,9Z,12Z,15Z,18Z)-TPA[c] + 0.0001 (6Z,9Z,12Z,15Z,…		c	Pool reactions	0	0	0	0	0	0.0182574	2.88898e-46	-3.10322e-25	1.6997e-23	0	-9.30965e-22	-0.00328438	0	0	0	0	0	0.0182574	1.83747e-46	-3.0115e-25	1.35553e-23	0	-7.19323e-22	-0.00325186	0	0	0	0	0	0.0182574	1.72475e-46	-2.39774e-25	1.3133e-23	0	-7.19323e-22
fatty acid-LD-TG3 pool[c] => 0.0001 (10Z)-heptadecenoic acid[c] + 0.0001 (11Z,14Z)-eicosadienoic acid[c] + 0.0001 (11Z,14Z,17Z)-eicosatrienoic acid[c] + 0.0001 (13Z)-eicosenoic acid[c] + 0.0001 (13Z)-octadecenoic acid[c] + 0.0001 (13Z,16Z)-docosadienoic acid[c] + 0.0011 (4Z,7Z,10Z,13Z,16Z)-DPA[c] + 0.0001 (6Z,9Z)-octadecadienoic acid[c] + 0.0001 (6Z,9Z,12Z,15Z,18Z)-TPA[c] + 0.0001 (6Z,9Z,12Z,15Z,…		c	Pool reactions	4.77985e-40	-1.81416e-21	2.18629e-20	1.35266e-19	-2.94291e-19	0.00861829	5.28405e-40	-2.21512e-21	2.29871e-20	5.42101e-20	-2.94291e-19	-0.00363327	6.36707e-40	-2.49999e-21	2.52331e-20	7.94093e-23	-2.94291e-19	-0.0116402	5.93779e-40	-2.24323e-21	2.43676e-20	3.18225e-20	-5.98554e-19	-0.00435163	3.06747e-40	-1.30534e-21	1.75142e-20	3.18225e-20	-2.94291e-19	0.0265188	5.7826e-40	-2.09425e-21	2.4047e-20	3.18225e-20	-5.98554e-19
fatty acid-LD-PC pool[c] <=> 0.0005 (10Z)-heptadecenoic acid[c] + 0.0005 (11Z,14Z)-eicosadienoic acid[c] + 0.0005 (11Z,14Z,17Z)-eicosatrienoic acid[c] + 0.0005 (13Z)-eicosenoic acid[c] + 0.0005 (13Z)-octadecenoic acid[c] + 0.0005 (13Z,16Z)-docosadienoic acid[c] + 0.0039 (4Z,7Z,10Z,13Z,16Z)-DPA[c] + 0.0005 (6Z,9Z)-octadecadienoic acid[c] + 0.0005 (6Z,9Z,12Z,15Z,18Z)-TPA[c] + 0.0005 (6Z,9Z,12Z,15Z,…		c	Pool reactions	1.58217e-68	3.08149e-36	1.25784e-34	6.16298e-33	0	0.0313628	5.01711e-40	-1.18355e-33	2.23989e-20	8.67362e-19	-8.67362e-19	0.0282904	4.01497e-41	-1.6263e-22	6.33638e-21	2.36658e-30	-2.71051e-19	0.0276362	1.67853e-62	-4.7322e-33	1.29558e-31	3.08149e-33	-3.54987e-30	0.0313628	1.74419e-39	-3.97356e-22	4.17634e-20	8.67362e-19	-2.09056e-18	0.0170673	2.19084e-39	-1.46798e-21	4.68064e-20	0	-2.09056e-18
fatty acid-LD-PE pool[c] => 0.0005 (10Z)-heptadecenoic acid[c] + 0.0005 (11Z,14Z)-eicosadienoic acid[c] + 0.0005 (11Z,14Z,17Z)-eicosatrienoic acid[c] + 0.0005 (13Z)-eicosenoic acid[c] + 0.0005 (13Z)-octadecenoic acid[c] + 0.0005 (13Z,16Z)-docosadienoic acid[c] + 0.0052 (4Z,7Z,10Z,13Z,16Z)-DPA[c] + 0.0005 (6Z,9Z)-octadecadienoic acid[c] + 0.0005 (6Z,9Z,12Z,15Z,18Z)-TPA[c] + 0.0005 (6Z,9Z,12Z,15Z,1…		c	Pool reactions	4.62878e-72	-9.62965e-38	2.15146e-36	0	-4.81482e-35	0.0244046	2.9326e-51	9.88704e-28	5.41535e-26	2.96611e-24	-3.85186e-34	0.0244046	4.84579e-69	-1.81358e-36	6.96117e-35	0	-2.6963e-33	0.0244046	3.73574e-50	4.91768e-27	1.93281e-25	8.65743e-24	-4.81482e-35	0.0244048	1.56733e-41	-7.22801e-23	3.95895e-21	0	-2.1684e-19	0.0207863	4.84259e-40	-5.37045e-22	2.20059e-20	6.09561e-24	-1.0842e-18
fatty acid-LD-PS pool[c] => 0.0005 (10Z)-heptadecenoic acid[c] + 0.0005 (11Z,14Z)-eicosadienoic acid[c] + 0.0005 (11Z,14Z,17Z)-eicosatrienoic acid[c] + 0.0005 (13Z)-eicosenoic acid[c] + 0.0005 (13Z)-octadecenoic acid[c] + 0.0005 (13Z,16Z)-docosadienoic acid[c] + 0.0055 (4Z,7Z,10Z,13Z,16Z)-DPA[c] + 0.0005 (6Z,9Z)-octadecadienoic acid[c] + 0.0005 (6Z,9Z,12Z,15Z,18Z)-TPA[c] + 0.0005 (6Z,9Z,12Z,15Z,1…		c	Pool reactions	1.23601e-69	8.98767e-37	3.51569e-35	1.54074e-33	0	-0.0182571	5.01711e-40	-9.88704e-28	2.23989e-20	8.67362e-19	-8.67362e-19	-0.00508585	0	0	0	0	0	-0.0182571	3.73574e-50	-4.91768e-27	1.93281e-25	0	-8.65743e-24	-0.0182579	2.93048e-40	-1.70507e-22	1.71187e-20	3.55841e-19	-8.67362e-19	-0.0157902	4.22075e-41	1.18612e-22	6.49673e-21	3.55841e-19	-6.09561e-24
fatty acid-LD-PI pool[c] => 0.0005 (10Z)-heptadecenoic acid[c] + 0.0005 (11Z,14Z)-eicosadienoic acid[c] + 0.0005 (11Z,14Z,17Z)-eicosatrienoic acid[c] + 0.0005 (13Z)-eicosenoic acid[c] + 0.0005 (13Z)-octadecenoic acid[c] + 0.0005 (13Z,16Z)-docosadienoic acid[c] + 0.0124 (4Z,7Z,10Z,13Z,16Z)-DPA[c] + 0.0005 (6Z,9Z)-octadecadienoic acid[c] + 0.0005 (6Z,9Z,12Z,15Z,18Z)-TPA[c] + 0.0005 (6Z,9Z,12Z,15Z,1…		c	Pool reactions	0	0	0	0	0	0.00597953	1.20346e-48	2.00288e-26	1.09702e-24	6.00864e-23	0	0.00598483	3.91831e-42	3.61401e-23	1.97947e-21	1.0842e-19	0	0.0137706	2.62659e-49	-9.35698e-27	5.12503e-25	2.61926e-32	-2.80709e-23	0.00597705	0	0	0	0	0	0.00597953	1.42694e-41	-2.25875e-23	3.77748e-21	1.0842e-19	-1.76183e-19
fatty acid-LD-SM pool[c] <=> 0.002 (10Z)-heptadecenoic acid[c] + 0.002 (11Z,14Z)-eicosadienoic acid[c] + 0.002 (11Z,14Z,17Z)-eicosatrienoic acid[c] + 0.002 (13Z)-eicosenoic acid[c] + 0.002 (13Z)-octadecenoic acid[c] + 0.002 (13Z,16Z)-docosadienoic acid[c] + 0.002 (4Z,7Z,10Z,13Z,16Z)-DPA[c] + 0.002 (6Z,9Z)-octadecadienoic acid[c] + 0.002 (6Z,9Z,12Z,15Z,18Z)-TPA[c] + 0.002 (6Z,9Z,12Z,15Z,18Z,21Z)-T…		c	Pool reactions	7.56507e-38	-5.64689e-21	2.75047e-19	4.39102e-18	-1.01644e-17	-0.01511	3.73186e-40	3.84915e-22	1.9318e-20	1.0571e-18	0	0.00335471	8.20947e-38	-4.16514e-21	2.86522e-19	4.39102e-18	-1.01644e-17	-0.0106105	1.28498e-38	2.9409e-21	1.13357e-19	4.39102e-18	0	0.0134053	4.58151e-37	-1.07747e-20	6.76869e-19	4.39102e-18	-3.68112e-17	-0.0146656	4.73378e-38	-3.47848e-22	2.17573e-19	4.39102e-18	-1.01644e-17
2 H+[p] + 2 NADPH[p] + palmitoyl-CoA[p] => CoA[p] + 2 NADP+[p] + hexadecanol[p]	EC:1.2.1.2	p	Ether lipid metabolism	2.43135e-67	-8.47409e-36	4.93088e-34	1.54074e-33	-2.6963e-32	0.0182574	8.66807e-46	-5.37527e-25	2.94416e-23	0	-1.61258e-21	-0.00217136	1.51964e-44	-2.25066e-24	1.23274e-22	1.97215e-31	-6.75198e-21	-0.0142881	6.67371e-46	-5.82342e-25	2.58335e-23	0	-1.36158e-21	-0.00358377	3.28122e-40	-3.32961e-22	1.81141e-20	0	-9.92132e-19	-0.0183562	6.17964e-46	-4.53859e-25	2.48589e-23	4.93038e-32	-1.36158e-21
DHAP[p] + palmitoyl-CoA[p] => 1-palmitoyl-dihydroxyacetone-phosphate[p] + CoA[p]	EC:2.3.1.42	p	Ether lipid metabolism	0	0	0	0	0	0	0	0	0	0	0	0	0	0	0	0	0	0	0	0	0	0	0	0	0	0	0	0	0	0	0	0	0	0	0
1-palmitoyl-dihydroxyacetone-phosphate[p] + hexadecanol[p] => GO3P[p] + palmitate[p]	EC:2.3.1.42	p	Ether lipid metabolism	0	0	0	0	0	0	0	0	0	0	0	0	0	0	0	0	0	0	0	0	0	0	0	0	0	0	0	0	0	0	0	0	0	0	0
GO3P[p] => GO3P[c]		p	Transport, peroxisomal	0	0	0	0	0	0	0	0	0	0	0	0	0	0	0	0	0	0	0	0	0	0	0	0	0	0	0	0	0	0	0	0	0	0	0
GO3P[c] + H+[c] + NADPH[c] => 1-hexadecylglycerol-3-phosphate[c] + NADP+[c]	EC:2.3.1.42	c	Ether lipid metabolism	0	0	0	0	0	0	0	0	0	0	0	0	0	0	0	0	0	0	0	0	0	0	0	0	0	0	0	0	0	0	0	0	0	0	0
H2O[p] + palmitoyl-CoA[p] => CoA[p] + palmitate[p]	EC:3.1.2.2;EC:3.1.2.22	p	Fatty acid transfer reactions	4.70887e-40	1.88444e-21	2.16999e-20	2.94235e-19	0	-0.00744739	5.27243e-40	2.23598e-21	2.29618e-20	2.94235e-19	0	0.00332237	6.36641e-40	2.50965e-21	2.52317e-20	2.94235e-19	0	0.0110238	5.93411e-40	2.2619e-21	2.436e-20	5.98605e-19	0	0.00398462	6.33239e-40	1.66344e-21	2.51642e-20	9.92132e-19	0	-0.0132822	5.77315e-40	2.12556e-21	2.40274e-20	5.98285e-19	0
NADP+[p] + isocitrate[p] => AKG[p] + CO2[p] + H+[p] + NADPH[p]	EC:1.1.1.42	p	Nicotinate and nicotinamide metabolism	3.16519e-69	1.02716e-36	5.626e-35	3.08149e-33	0	-0.0282717	2.48151e-66	2.87606e-35	1.57528e-33	8.62817e-32	0	-0.014173	5.43324e-65	1.60237e-34	7.37105e-33	3.9443e-31	0	0.0116446	9.9161e-66	1.15042e-34	3.14898e-33	8.62817e-32	0	0.0113563	1.00309e-39	5.78241e-22	3.16716e-20	1.73472e-18	0	0.0182574	5.92233e-66	6.98471e-35	2.43358e-33	9.86076e-32	0
AKG[c] + isocitrate[p] => AKG[p] + isocitrate[c]		p	Transport, peroxisomal	0	0	0	0	0	0	0	0	0	0	0	0	0	0	0	0	0	0	0	0	0	0	0	0	0	0	0	0	0	0	0	0	0	0	0
H+[c] + NADPH[c] + O2[c] + dihydroceramide pool[c] => H2O[c] + NADP+[c] + phytoceramide pool[c]	EC:1.14.-.-	c	Sphingolipid metabolism	0	0	0	0	0	0	0	0	0	0	0	0	0	0	0	0	0	0	0	0	0	0	0	0	0	0	0	0	0	0	0	0	0	0	0
H2O[c] + phytoceramide pool[c] => fatty acid-LD-SM pool[c] + phytosphingosine[c]	EC:3.5.1.23	c	Sphingolipid metabolism	0	0	0	0	0	0	0	0	0	0	0	0	0	0	0	0	0	0	0	0	0	0	0	0	0	0	0	0	0	0	0	0	0	0	0
CMP[c] <=> CMP[g]		g	Transport, Golgi apparatus	0	0	0	0	0	0	0	0	0	0	0	0	0	0	0	0	0	0	0	0	0	0	0	0	0	0	0	0	0	0	0	0	0	0	0
AKG[c] + FADH2[c] => 2-hydroxyglutarate[c] + FAD[c]	EC:1.1.99.2	c	Butanoate metabolism	0	0	0	0	0	0	0	0	0	0	0	0	0	0	0	0	0	0	0	0	0	0	0	0	0	0	0	0	0	0	0	0	0	0	0
AKG[c] + H+[c] + NADH[c] => 2-hydroxyglutarate[c] + NAD+[c]	EC:1.1.1.95	c	Butanoate metabolism	0	0	0	0	0	0	0	0	0	0	0	0	0	0	0	0	0	0	0	0	0	0	0	0	0	0	0	0	0	0	0	0	0	0	0
ceramide pool[c] <=> ceramide pool[r]		r	Transport, endoplasmic reticular	0	0	0	0	0	0	0	0	0	0	0	0	0	0	0	0	0	0	0	0	0	0	0	0	0	0	0	0	0	0	0	0	0	0	0
ceramide pool[c] => ceramide pool[g]		g	Transport, Golgi apparatus	6.92026e-38	7.11959e-21	2.63064e-19	1.01644e-17	0	0.0115908	0	0	0	0	0	-0.0182574	6.92026e-38	7.11959e-21	2.63064e-19	1.01644e-17	0	0.0115908	0	0	0	0	0	-0.0182574	0	0	0	0	0	-0.0182574	3.44383e-38	3.38813e-21	1.85576e-19	1.01644e-17	0
CoA[c] <=> CoA[g]		g	Transport, Golgi apparatus	6.92026e-38	7.11959e-21	2.63064e-19	1.01644e-17	0	0.0115908	0	0	0	0	0	-0.0182574	6.92026e-38	7.11959e-21	2.63064e-19	1.01644e-17	0	0.0115908	0	0	0	0	0	-0.0182574	0	0	0	0	0	-0.0182574	3.44383e-38	3.38813e-21	1.85576e-19	1.01644e-17	0
CoA[g] + ceramide pool[g] => acyl-CoA-LD-SM pool[g] + sphingosine[g]	EC:3.5.1.23	g	Sphingolipid metabolism	6.92026e-38	7.11959e-21	2.63064e-19	1.01644e-17	0	0.0115908	0	0	0	0	0	-0.0182574	6.92026e-38	7.11959e-21	2.63064e-19	1.01644e-17	0	0.0115908	0	0	0	0	0	-0.0182574	0	0	0	0	0	-0.0182574	3.44383e-38	3.38813e-21	1.85576e-19	1.01644e-17	0
PC-LD pool[c] <=> PC-LD pool[g]		g	Transport, Golgi apparatus	0	0	0	0	0	0	0	0	0	0	0	0	0	0	0	0	0	0	0	0	0	0	0	0	0	0	0	0	0	0	0	0	0	0	0
palmitoyl-CoA[c] + serine[c] => 3-dehydrosphinganine[c] + CO2[c] + CoA[c]	EC:2.3.1.50	c	Sphingolipid metabolism	2.1149e-05	0.00226629	0.0045988	0.013776	0	0.00753958	2.10232e-05	0.00223053	0.00458511	0.013776	0	0.00202167	1.98893e-05	0.00209194	0.00445974	0.013776	0	-0.0196719	2.10222e-05	0.00217481	0.004585	0.013776	0	-0.00659162	2.23422e-05	0.00238291	0.00472675	0.013776	0	0.0251856	2.08152e-05	0.00221745	0.00456237	0.013776	0
3-dehydrosphinganine[c] + H+[c] + NADPH[c] => NADP+[c] + sphinganine[c]	EC:1.1.1.102	c	Sphingolipid metabolism	2.1149e-05	0.00226629	0.0045988	0.013776	0	0.00753958	2.10232e-05	0.00223053	0.00458511	0.013776	0	0.00202167	1.98893e-05	0.00209194	0.00445974	0.013776	0	-0.0196719	2.10222e-05	0.00217481	0.004585	0.013776	0	-0.00659162	2.23422e-05	0.00238291	0.00472675	0.013776	0	0.0251856	2.08152e-05	0.00221745	0.00456237	0.013776	0
ATP[c] + sphinganine[c] => ADP[c] + sphinganine-1-phosphate[c]	EC:2.7.1.91	c	Sphingolipid metabolism	2.1149e-05	0.00226629	0.0045988	0.013776	0	0.00753958	2.10232e-05	0.00223053	0.00458511	0.013776	0	0.00202167	1.98893e-05	0.00209194	0.00445974	0.013776	0	-0.0196719	2.10222e-05	0.00217481	0.004585	0.013776	0	-0.00659162	2.23422e-05	0.00238291	0.00472675	0.013776	0	0.0251856	2.08152e-05	0.00221745	0.00456237	0.013776	0
H2O[c] + sphinganine-1-phosphate[c] => Pi[c] + sphinganine[c]	EC:3.1.3.4	c	Sphingolipid metabolism	0	0	0	0	0	0	0	0	0	0	0	0	0	0	0	0	0	0	0	0	0	0	0	0	0	0	0	0	0	0	0	0	0	0	0
ethanolamine-phosphate[c] + hexadecanal[c] => sphinganine-1-phosphate[c]	EC:4.1.2.27	c	Sphingolipid metabolism	0	0	0	0	0	0	0	0	0	0	0	0	0	0	0	0	0	0	0	0	0	0	0	0	0	0	0	0	0	0	0	0	0	0	0
H2O[c] + dihydroceramide pool[c] <=> fatty acid-LD-SM pool[c] + sphinganine[c]	EC:3.5.1.23	c	Sphingolipid metabolism	0	0	0	0	0	0	0	0	0	0	0	0	0	0	0	0	0	0	0	0	0	0	0	0	4.51687e-37	-1.22704e-20	6.72077e-19	0	-3.68112e-17	-0.0182574	0	0	0	0	0
CoA[c] + ceramide pool[c] => acyl-CoA-LD-SM pool[c] + sphingosine[c]	EC:2.3.1.24	c	Sphingolipid metabolism	7.56507e-38	-5.64689e-21	2.75047e-19	4.39102e-18	-1.01644e-17	-0.01511	3.73186e-40	3.84915e-22	1.9318e-20	1.0571e-18	0	0.00335471	8.20947e-38	-4.16514e-21	2.86522e-19	4.39102e-18	-1.01644e-17	-0.0106105	1.28498e-38	2.9409e-21	1.13357e-19	4.39102e-18	0	0.0134053	6.42749e-39	1.49565e-21	8.01717e-20	4.39102e-18	0	0.00795046	4.73378e-38	-3.47848e-22	2.17573e-19	4.39102e-18	-1.01644e-17
ATP[c] + ceramide pool[c] => ADP[c] + ceramide-1P pool[c]	EC:2.7.1.138	c	Sphingolipid metabolism	0	0	0	0	0	0	0	0	0	0	0	0	0	0	0	0	0	0	0	0	0	0	0	0	0	0	0	0	0	0	0	0	0	0	0
UDP-glucose[c] + ceramide pool[c] => UDP[c] + glucosylceramide pool[c]	EC:2.4.1.80	c	Sphingolipid metabolism	0.0416417	0.0401824	0.204063	8.00586	0	-0.0153471	0.031578	0.0402616	0.177702	5.78217	0	-0.0160896	0.0924686	0.0453614	0.304087	13.7339	0	0.00214894	0.100721	0.0489031	0.317365	10.9823	0	0.0115132	0.0527149	0.0462071	0.229597	5.77732	0	0.00533838	0.0403965	0.0445781	0.200989	5.77352	0
H2O[c] + glucosylceramide pool[c] => ceramide pool[c] + glucose[c]	EC:3.2.1.45	c	Sphingolipid metabolism	0.0416417	0.0401824	0.204063	8.00586	0	-0.0153471	0.031578	0.0402616	0.177702	5.78217	0	-0.0160896	0.0924686	0.0453614	0.304087	13.7339	0	0.00214894	0.100721	0.0489031	0.317365	10.9823	0	0.0115132	0.0527149	0.0462071	0.229597	5.77732	0	0.00533838	0.0403965	0.0445781	0.200989	5.77352	0
UDP-galactose[r] + glucosylceramide pool[r] => LacCer pool[r] + UDP[r]	EC:2.4.1.-	r	Sphingolipid metabolism	0	0	0	0	0	0	0	0	0	0	0	0	0	0	0	0	0	0	0	0	0	0	0	0	0	0	0	0	0	0	0	0	0	0	0
H2O[c] + ceramide-1P pool[c] => Pi[c] + ceramide pool[c]	EC:3.1.3.4	c	Sphingolipid metabolism	0	0	0	0	0	0	0	0	0	0	0	0	0	0	0	0	0	0	0	0	0	0	0	0	0	0	0	0	0	0	0	0	0	0	0
glucosylceramide pool[c] => glucosylceramide pool[r]		r	Transport, endoplasmic reticular	0	0	0	0	0	0	0	0	0	0	0	0	0	0	0	0	0	0	0	0	0	0	0	0	0	0	0	0	0	0	0	0	0	0	0
glucosylceramide pool[c] <=> glucosylceramide pool[l]		l	Transport, lysosomal	6.42711e-39	-1.47271e-21	8.01693e-20	0	-4.39102e-18	0.0112819	3.73186e-40	-3.84915e-22	1.9318e-20	0	-1.0571e-18	0.0230666	1.285e-38	-2.95445e-21	1.13358e-19	0	-4.39102e-18	0.000535109	1.28498e-38	-2.9409e-21	1.13357e-19	0	-4.39102e-18	0.000619601	6.42749e-39	-1.49565e-21	8.01717e-20	0	-4.39102e-18	0.0111167	1.28789e-38	-3.04028e-21	1.13485e-19	0	-4.39102e-18
ATP[c] + sphingosine[c] => ADP[c] + sphingosine-1-phosphate[c]	EC:2.7.1.91	c	Sphingolipid metabolism	0	0	0	0	0	0	0	0	0	0	0	0	0	0	0	0	0	0	0	0	0	0	0	0	0	0	0	0	0	0	0	0	0	0	0
H2O[c] + sphingosine-1-phosphate[c] => Pi[c] + sphingosine[c]	EC:3.1.3.4	c	Sphingolipid metabolism	0	0	0	0	0	0	0	0	0	0	0	0	0	0	0	0	0	0	0	0	0	0	0	0	0	0	0	0	0	0	0	0	0	0	0
sphingosine-1-phosphate[c] => ethanolamine-phosphate[c] + hexadecenal[c]	EC:4.1.2.27	c	Sphingolipid metabolism	0	0	0	0	0	0	0	0	0	0	0	0	0	0	0	0	0	0	0	0	0	0	0	0	0	0	0	0	0	0	0	0	0	0	0
H+[c] + NADPH[c] + hexadecenal[c] => NADP+[c] + hexadecanal[c]	EC:1.3.1.27	c	Sphingolipid metabolism	0	0	0	0	0	0	0	0	0	0	0	0	0	0	0	0	0	0	0	0	0	0	0	0	0	0	0	0	0	0	0	0	0	0	0
sphingosine-1-phosphate[c] <=> sphingosine-1-phosphate[s]		s	Transport, extracellular	0	0	0	0	0	0	0	0	0	0	0	0	0	0	0	0	0	0	0	0	0	0	0	0	0	0	0	0	0	0	0	0	0	0	0
H2O[s] + sphingosine-1-phosphate[s] => Pi[s] + sphingosine[s]	EC:3.1.3.4	s	Sphingolipid metabolism	0	0	0	0	0	0	0	0	0	0	0	0	0	0	0	0	0	0	0	0	0	0	0	0	0	0	0	0	0	0	0	0	0	0	0
H2O[l] + LacCer pool[l] => galactose[l] + glucosylceramide pool[l]	EC:3.2.1.23	l	Sphingolipid metabolism	6.42711e-39	1.47271e-21	8.01693e-20	4.39102e-18	0	-0.0112819	3.73186e-40	3.84915e-22	1.9318e-20	1.0571e-18	0	-0.0230666	1.285e-38	2.95445e-21	1.13358e-19	4.39102e-18	0	-0.000535109	1.28498e-38	2.9409e-21	1.13357e-19	4.39102e-18	0	-0.000619601	6.42749e-39	1.49565e-21	8.01717e-20	4.39102e-18	0	-0.0111167	1.28789e-38	3.04028e-21	1.13485e-19	4.39102e-18	0
H2O[l] + glucosylceramide pool[l] => ceramide pool[l] + glucose[l]	EC:3.2.1.45	l	Glycosphingolipid metabolism	0	0	0	0	0	0	0	0	0	0	0	0	0	0	0	0	0	0	0	0	0	0	0	0	0	0	0	0	0	0	0	0	0	0	0
H2O[l] + sulfatide[l] => D-galactosyl-N-acylsphingosine[l] + sulfate[l]	EC:3.1.6.8	l	Glycosphingolipid metabolism	0	0	0	0	0	0	0	0	0	0	0	0	0	0	0	0	0	0	0	0	0	0	0	0	0	0	0	0	0	0	0	0	0	0	0
UDP-galactose[c] + ceramide pool[c] => D-galactosyl-N-acylsphingosine[c] + UDP[c]	EC:2.4.1.45	c	Glycosphingolipid metabolism	0	0	0	0	0	0	0	0	0	0	0	0	0	0	0	0	0	0	0	0	0	0	0	0	0	0	0	0	0	0	0	0	0	0	0
D-galactosyl-N-acylsphingosine[c] <=> D-galactosyl-N-acylsphingosine[l]		l	Transport, lysosomal	0	0	0	0	0	0	0	0	0	0	0	0	0	0	0	0	0	0	0	0	0	0	0	0	0	0	0	0	0	0	0	0	0	0	0
D-galactosyl-N-acylsphingosine[l] + PAPS[l] => PAP[l] + sulfatide[l]	EC:2.8.2.11	l	Glycosphingolipid metabolism	0	0	0	0	0	0	0	0	0	0	0	0	0	0	0	0	0	0	0	0	0	0	0	0	0	0	0	0	0	0	0	0	0	0	0
D-galactosyl-N-acylsphingosine[l] + H2O[l] => ceramide pool[l] + glucose[l]	EC:3.2.1.46	l	Glycosphingolipid metabolism	0	0	0	0	0	0	0	0	0	0	0	0	0	0	0	0	0	0	0	0	0	0	0	0	0	0	0	0	0	0	0	0	0	0	0
H2O[c] + dehydroepiandrosterone sulfate[c] => dehydroepiandrosterone[c] + sulfate[c]	EC:3.1.6.2	c	Glycosphingolipid metabolism	0	0	0	0	0	0	0	0	0	0	0	0	0	0	0	0	0	0	0	0	0	0	0	0	0	0	0	0	0	0	0	0	0	0	0
H2O[c] + SM pool[c] => ceramide pool[c] + phosphocholine[c]	EC:3.1.4.12	c	Sphingolipid metabolism	0	0	0	0	0	0	0	0	0	0	0	0	0	0	0	0	0	0	0	0	0	0	0	0	0	0	0	0	0	0	0	0	0	0	0
SM pool[c] <=> SM pool[l]		l	Transport, lysosomal	0	0	0	0	0	0	0	0	0	0	0	0	0	0	0	0	0	0	0	0	0	0	0	0	0	0	0	0	0	0	0	0	0	0	0
H2O[l] + SM pool[l] => ceramide pool[l] + phosphocholine[l]	EC:3.1.4.12	l	Glycosphingolipid metabolism	0	0	0	0	0	0	0	0	0	0	0	0	0	0	0	0	0	0	0	0	0	0	0	0	0	0	0	0	0	0	0	0	0	0	0
sphingosine[c] <=> sphingosine[l]		l	Transport, lysosomal	0	0	0	0	0	0	0	0	0	0	0	0	0	0	0	0	0	0	0	0	0	0	0	0	0	0	0	0	0	0	0	0	0	0	0
globotriaosylceramide[c] <=> globotriaosylceramide[l]		l	Transport, lysosomal	0	0	0	0	0	0	0	0	0	0	0	0	0	0	0	0	0	0	0	0	0	0	0	0	0	0	0	0	0	0	0	0	0	0	0
H2O[c] + globotriaosylceramide[c] => LacCer pool[c] + galactose[c]	EC:3.2.1.22	c	Glycosphingolipid biosynthesis-globo series	6.42711e-39	1.47271e-21	8.01693e-20	4.39102e-18	0	-0.0112819	3.73186e-40	3.84915e-22	1.9318e-20	1.0571e-18	0	-0.0230666	1.285e-38	2.95445e-21	1.13358e-19	4.39102e-18	0	-0.000535109	1.28498e-38	2.9409e-21	1.13357e-19	4.39102e-18	0	-0.000619601	6.42749e-39	1.49565e-21	8.01717e-20	4.39102e-18	0	-0.0111167	1.28789e-38	3.04028e-21	1.13485e-19	4.39102e-18	0
H2O[l] + globotriaosylceramide[l] => LacCer pool[l] + galactose[l]	EC:3.2.1.52	l	Glycosphingolipid metabolism	0	0	0	0	0	0	0	0	0	0	0	0	0	0	0	0	0	0	0	0	0	0	0	0	0	0	0	0	0	0	0	0	0	0	0
UDP-N-acetyl-D-galactosamine[c] + globotriaosylceramide[c] => UDP[c] + globoside[c]	EC:2.4.1.79	c	Glycosphingolipid biosynthesis-globo series	0	0	0	0	0	0	0	0	0	0	0	0	0	0	0	0	0	0	0	0	0	0	0	0	0	0	0	0	0	0	0	0	0	0	0
UDP-N-acetyl-D-galactosamine[l] + globotriaosylceramide[l] => UDP[l] + globoside[l]	EC:2.4.1.79	l	Glycosphingolipid biosynthesis-globo series	0	0	0	0	0	0	0	0	0	0	0	0	0	0	0	0	0	0	0	0	0	0	0	0	0	0	0	0	0	0	0	0	0	0	0
H2O[c] + globoside[c] => N-acetylgalactosamine[c] + globotriaosylceramide[c]	EC:3.2.1.52	c	Glycosphingolipid biosynthesis-globo series	6.42711e-39	1.47271e-21	8.01693e-20	4.39102e-18	0	-0.0112819	3.73186e-40	3.84915e-22	1.9318e-20	1.0571e-18	0	-0.0230666	1.285e-38	2.95445e-21	1.13358e-19	4.39102e-18	0	-0.000535109	1.28498e-38	2.9409e-21	1.13357e-19	4.39102e-18	0	-0.000619601	6.42749e-39	1.49565e-21	8.01717e-20	4.39102e-18	0	-0.0111167	1.28789e-38	3.04028e-21	1.13485e-19	4.39102e-18	0
H2O[l] + globoside[l] => N-acetylgalactosamine[l] + globotriaosylceramide[l]	EC:3.2.1.52	l	Glycosphingolipid metabolism	0	0	0	0	0	0	0	0	0	0	0	0	0	0	0	0	0	0	0	0	0	0	0	0	0	0	0	0	0	0	0	0	0	0	0
UDP-galactose[c] + globoside[c] => UDP[c] + galactosylgloboside[c]	EC:2.4.1.-	c	Glycosphingolipid biosynthesis-globo series	1.17414e-07	0.000132158	0.000342657	0.00105519	0	0.0220115	1.09822e-07	0.000120832	0.000331394	0.00105519	0	-0.0018675	1.1434e-07	0.000128756	0.000338142	0.00105519	0	0.0149515	1.15835e-07	0.000129075	0.000340346	0.00105519	0	0.0155753	1.13667e-07	0.000128075	0.000337145	0.00105519	0	0.0135277	1.0814e-07	0.000121704	0.000328846	0.00105519	0
CMP-N-acetylneuraminate[c] + galactosylgloboside[c] => CMP[c] + monosialylgalactosylgloboside[c]	EC:2.4.99.4	c	Glycosphingolipid biosynthesis-globo series	1.17414e-07	0.000132158	0.000342657	0.00105519	0	0.0220115	1.09822e-07	0.000120832	0.000331394	0.00105519	0	-0.0018675	1.1434e-07	0.000128756	0.000338142	0.00105519	0	0.0149515	1.15835e-07	0.000129075	0.000340346	0.00105519	0	0.0155753	1.13667e-07	0.000128075	0.000337145	0.00105519	0	0.0135277	1.0814e-07	0.000121704	0.000328846	0.00105519	0
UDP-N-acetyl-D-galactosamine[c] + monosialylgalactosylgloboside[c] => UDP[c] + V3(NeuAc)2-Gb5Cer[c]	EC:2.4.99.8	c	Glycosphingolipid biosynthesis-globo series	1.17414e-07	0.000132158	0.000342657	0.00105519	0	0.0220115	1.09822e-07	0.000120832	0.000331394	0.00105519	0	-0.0018675	1.1434e-07	0.000128756	0.000338142	0.00105519	0	0.0149515	1.15835e-07	0.000129075	0.000340346	0.00105519	0	0.0155753	1.13667e-07	0.000128075	0.000337145	0.00105519	0	0.0135277	1.0814e-07	0.000121704	0.000328846	0.00105519	0
GA2[c] + UDP-galactose[c] => GA1[c] + UDP[c]	EC:2.4.1.62	c	Glycosphingolipid biosynthesis-ganglio series	0	0	0	0	0	0	0	0	0	0	0	0	0	0	0	0	0	0	0	0	0	0	0	0	0	0	0	0	0	0	0	0	0	0	0
CMP-N-acetylneuraminate[c] + GA1[c] => CMP[c] + GM1b[c]	EC:2.4.99.4	c	Glycosphingolipid biosynthesis-ganglio series	0	0	0	0	0	0	0	0	0	0	0	0	0	0	0	0	0	0	0	0	0	0	0	0	0	0	0	0	0	0	0	0	0	0	0
GA1[c] + H2O[c] => GA2[c] + galactose[c]	EC:3.2.1.23	c	Glycosphingolipid biosynthesis-ganglio series	0	0	0	0	0	0	0	0	0	0	0	0	0	0	0	0	0	0	0	0	0	0	0	0	0	0	0	0	0	0	0	0	0	0	0
CMP-N-acetylneuraminate[c] + GA1[c] => CMP[c] + GM1[c]	EC:2.4.99.9	c	Glycosphingolipid biosynthesis-ganglio series	0	0	0	0	0	0	0	0	0	0	0	0	0	0	0	0	0	0	0	0	0	0	0	0	0	0	0	0	0	0	0	0	0	0	0
GA2[c] + H2O[c] => LacCer pool[c] + N-acetylgalactosamine[c]	EC:3.2.1.52	c	Glycosphingolipid biosynthesis-ganglio series	0	0	0	0	0	0	0	0	0	0	0	0	0	0	0	0	0	0	0	0	0	0	0	0	0	0	0	0	0	0	0	0	0	0	0
CMP-N-acetylneuraminate[c] + GM1b[c] => CMP[c] + GD1a[c]	EC:2.4.99.-;EC:2.4.99.7	c	Glycosphingolipid biosynthesis-ganglio series	0	0	0	0	0	0	0	0	0	0	0	0	0	0	0	0	0	0	0	0	0	0	0	0	0	0	0	0	0	0	0	0	0	0	0
CMP-N-acetylneuraminate[c] + LacCer pool[c] => CMP[c] + GM3[c]	EC:2.4.99.9	c	Glycosphingolipid biosynthesis-ganglio series	0	0	0	0	0	0	0	0	0	0	0	0	0	0	0	0	0	0	0	0	0	0	0	0	0	0	0	0	0	0	0	0	0	0	0
GM3[c] + H2O[c] => LacCer pool[c] + N-acetylneuraminate[c]	EC:3.2.1.18	c	Glycosphingolipid biosynthesis-ganglio series	0	0	0	0	0	0	0	0	0	0	0	0	0	0	0	0	0	0	0	0	0	0	0	0	0	0	0	0	0	0	0	0	0	0	0
GM3[l] + H2O[l] => LacCer pool[l] + N-acetylneuraminate[l]	EC:3.2.1.18	l	Glycosphingolipid metabolism	0	0	0	0	0	0	0	0	0	0	0	0	0	0	0	0	0	0	0	0	0	0	0	0	0	0	0	0	0	0	0	0	0	0	0
GM2[c] + H2O[c] => GM3[c] + N-acetylgalactosamine[c]	EC:3.2.1.52	c	Glycosphingolipid biosynthesis-ganglio series	0	0	0	0	0	0	0	0	0	0	0	0	0	0	0	0	0	0	0	0	0	0	0	0	0	0	0	0	0	0	0	0	0	0	0
GM1[c] + H2O[c] => GM2[c] + galactose[c]	EC:3.2.1.23	c	Glycosphingolipid biosynthesis-ganglio series	0	0	0	0	0	0	0	0	0	0	0	0	0	0	0	0	0	0	0	0	0	0	0	0	0	0	0	0	0	0	0	0	0	0	0
GM1[c] <=> GM1[l]		l	Transport, lysosomal	0	0	0	0	0	0	0	0	0	0	0	0	0	0	0	0	0	0	0	0	0	0	0	0	0	0	0	0	0	0	0	0	0	0	0
GM1[l] + H2O[l] => GM2[l] + galactose[l]	EC:3.2.1.23	l	Glycosphingolipid metabolism	0	0	0	0	0	0	0	0	0	0	0	0	0	0	0	0	0	0	0	0	0	0	0	0	0	0	0	0	0	0	0	0	0	0	0
GM4[l] + H2O[l] => D-galactosyl-N-acylsphingosine[l] + N-acetylneuraminate[l]	EC:3.2.1.18	l	Glycosphingolipid metabolism	0	0	0	0	0	0	0	0	0	0	0	0	0	0	0	0	0	0	0	0	0	0	0	0	0	0	0	0	0	0	0	0	0	0	0
GM2A[l] + GM2[l] => GM2A-GM2[l]		l	Glycosphingolipid metabolism	0	0	0	0	0	0	0	0	0	0	0	0	0	0	0	0	0	0	0	0	0	0	0	0	0	0	0	0	0	0	0	0	0	0	0
GM2A-GM2[l] + H2O[l] => GM2A[l] + GM3[l] + N-acetylgalactosamine[l]	EC:3.2.1.52	l	Glycosphingolipid metabolism	0	0	0	0	0	0	0	0	0	0	0	0	0	0	0	0	0	0	0	0	0	0	0	0	0	0	0	0	0	0	0	0	0	0	0
CMP-N-acetylneuraminate[c] + GM1[c] => CMP[c] + GD1a[c]	EC:2.4.99.4	c	Glycosphingolipid biosynthesis-ganglio series	0	0	0	0	0	0	0	0	0	0	0	0	0	0	0	0	0	0	0	0	0	0	0	0	0	0	0	0	0	0	0	0	0	0	0
GD1a[c] + H2O[c] => GM1[c] + N-acetylneuraminate[c]	EC:3.2.1.18	c	Glycosphingolipid biosynthesis-ganglio series	0	0	0	0	0	0	0	0	0	0	0	0	0	0	0	0	0	0	0	0	0	0	0	0	0	0	0	0	0	0	0	0	0	0	0
CMP-N-acetylneuraminate[c] + GD1b[c] => CMP[c] + GT1b[c]	EC:2.4.99.4	c	Glycosphingolipid biosynthesis-ganglio series	0	0	0	0	0	0	0	0	0	0	0	0	0	0	0	0	0	0	0	0	0	0	0	0	0	0	0	0	0	0	0	0	0	0	0
GT1b[c] + H2O[c] => GD1b[c] + N-acetylneuraminate[c]	EC:3.2.1.18	c	Glycosphingolipid biosynthesis-ganglio series	0	0	0	0	0	0	0	0	0	0	0	0	0	0	0	0	0	0	0	0	0	0	0	0	0	0	0	0	0	0	0	0	0	0	0
GQ1b[c] + H2O[c] => GT1b[c] + N-acetylneuraminate[c]	EC:3.2.1.18	c	Glycosphingolipid biosynthesis-ganglio series	0	0	0	0	0	0	0	0	0	0	0	0	0	0	0	0	0	0	0	0	0	0	0	0	0	0	0	0	0	0	0	0	0	0	0
CMP-N-acetylneuraminate[c] + GA2[c] => CMP[c] + GM2[c]	EC:2.4.99.9	c	Glycosphingolipid biosynthesis-ganglio series	0	0	0	0	0	0	0	0	0	0	0	0	0	0	0	0	0	0	0	0	0	0	0	0	0	0	0	0	0	0	0	0	0	0	0
GM2[c] + H2O[c] => GA2[c] + N-acetylneuraminate[c]	EC:3.2.1.18	c	Glycosphingolipid biosynthesis-ganglio series	0	0	0	0	0	0	0	0	0	0	0	0	0	0	0	0	0	0	0	0	0	0	0	0	0	0	0	0	0	0	0	0	0	0	0
LacCer pool[c] + UDP-N-acetylglucosamine[c] => UDP[c] + lc3Cer[c]	EC:2.4.1.206	c	Glycosphingolipid biosynthesis-lacto and neolacto series	0	0	0	0	0	0	0	0	0	0	0	0	0	0	0	0	0	0	0	0	0	0	0	0	0	0	0	0	0	0	0	0	0	0	0
UDP-galactose[c] + lc3Cer[c] => UDP[c] + lc4Cer[c]	EC:2.4.1.86	c	Glycosphingolipid biosynthesis-lacto and neolacto series	0	0	0	0	0	0	0	0	0	0	0	0	0	0	0	0	0	0	0	0	0	0	0	0	0	0	0	0	0	0	0	0	0	0	0
CMP-N-acetylneuraminate[c] + lc4Cer[c] => 3-isoLM1[c] + CMP[c]	EC:2.4.99.6	c	Glycosphingolipid biosynthesis-lacto and neolacto series	0	0	0	0	0	0	0	0	0	0	0	0	0	0	0	0	0	0	0	0	0	0	0	0	0	0	0	0	0	0	0	0	0	0	0
3-isoLM1[c] + GDP-L-fucose[c] => GDP[c] + fuc-3-isoLM1[c]	EC:2.4.1.65	c	Glycosphingolipid biosynthesis-lacto and neolacto series	0	0	0	0	0	0	0	0	0	0	0	0	0	0	0	0	0	0	0	0	0	0	0	0	0	0	0	0	0	0	0	0	0	0	0
UDP-galactose[c] + lc3Cer[c] => UDP[c] + paragloboside[c]	EC:2.4.1.-	c	Glycosphingolipid biosynthesis-lacto and neolacto series	0	0	0	0	0	0	0	0	0	0	0	0	0	0	0	0	0	0	0	0	0	0	0	0	0	0	0	0	0	0	0	0	0	0	0
UDP-N-acetylglucosamine[c] + paragloboside[c] => UDP[c] + nLc5Cer[c]	EC:2.4.1.149;EC:2.4.1.-	c	Glycosphingolipid biosynthesis-lacto and neolacto series	0	0	0	0	0	0	0	0	0	0	0	0	0	0	0	0	0	0	0	0	0	0	0	0	0	0	0	0	0	0	0	0	0	0	0
UDP-galactose[c] + nLc5Cer[c] => UDP[c] + nLc6Cer[c]	EC:2.4.1.-	c	Glycosphingolipid biosynthesis-lacto and neolacto series	0	0	0	0	0	0	0	0	0	0	0	0	0	0	0	0	0	0	0	0	0	0	0	0	0	0	0	0	0	0	0	0	0	0	0
UDP-N-acetylglucosamine[c] + nLc6Cer[c] => UDP[c] + nLc7Cer[c]	EC:2.4.1.149;EC:2.4.1.-	c	Glycosphingolipid biosynthesis-lacto and neolacto series	0	0	0	0	0	0	0	0	0	0	0	0	0	0	0	0	0	0	0	0	0	0	0	0	0	0	0	0	0	0	0	0	0	0	0
UDP-galactose[c] + nLc7Cer[c] => UDP[c] + nLc8Cer[c]	EC:2.4.1.-	c	Glycosphingolipid biosynthesis-lacto and neolacto series	0	0	0	0	0	0	0	0	0	0	0	0	0	0	0	0	0	0	0	0	0	0	0	0	0	0	0	0	0	0	0	0	0	0	0
GDP-L-fucose[c] + nLc8Cer[c] => G00084[c] + GDP[c]	EC:2.4.1.152;EC:2.4.1.65;EC:2.4.1.-	c	Glycosphingolipid biosynthesis-lacto and neolacto series	0	0	0	0	0	0	0	0	0	0	0	0	0	0	0	0	0	0	0	0	0	0	0	0	0	0	0	0	0	0	0	0	0	0	0
G00084[c] + GDP-L-fucose[c] => G00085[c] + GDP[c]	EC:2.4.1.152;EC:2.4.1.65;EC:2.4.1.-	c	Glycosphingolipid biosynthesis-lacto and neolacto series	0	0	0	0	0	0	0	0	0	0	0	0	0	0	0	0	0	0	0	0	0	0	0	0	0	0	0	0	0	0	0	0	0	0	0
G00085[c] + GDP-L-fucose[c] => G00086[c] + GDP[c]	EC:2.4.1.152;EC:2.4.1.65;EC:2.4.1.-	c	Glycosphingolipid biosynthesis-lacto and neolacto series	0	0	0	0	0	0	0	0	0	0	0	0	0	0	0	0	0	0	0	0	0	0	0	0	0	0	0	0	0	0	0	0	0	0	0
UDP-N-acetylglucosamine[c] + nLc6Cer[c] => G00077[c] + UDP[c]	EC:2.4.1.150	c	Glycosphingolipid biosynthesis-lacto and neolacto series	0	0	0	0	0	0	0	0	0	0	0	0	0	0	0	0	0	0	0	0	0	0	0	0	0	0	0	0	0	0	0	0	0	0	0
G00077[c] + UDP-galactose[c] => UDP[c] + iso-nLc8Cer[c]	EC:2.4.1.-	c	Glycosphingolipid biosynthesis-lacto and neolacto series	0	0	0	0	0	0	0	0	0	0	0	0	0	0	0	0	0	0	0	0	0	0	0	0	0	0	0	0	0	0	0	0	0	0	0
GDP-L-fucose[c] + iso-nLc8Cer[c] => GDP[c] + monofucosyllactoisooctaosylceramide[c]	EC:2.4.1.69	c	Glycosphingolipid biosynthesis-lacto and neolacto series	0	0	0	0	0	0	0	0	0	0	0	0	0	0	0	0	0	0	0	0	0	0	0	0	0	0	0	0	0	0	0	0	0	0	0
GDP-L-fucose[c] + monofucosyllactoisooctaosylceramide[c] => G00079[c] + GDP[c]	EC:2.4.1.69	c	Glycosphingolipid biosynthesis-lacto and neolacto series	0	0	0	0	0	0	0	0	0	0	0	0	0	0	0	0	0	0	0	0	0	0	0	0	0	0	0	0	0	0	0	0	0	0	0
UMP[c] => UMP[g]		g	Transport, Golgi apparatus	0	0	0	0	0	0	0	0	0	0	0	0	0	0	0	0	0	0	0	0	0	0	0	0	0	0	0	0	0	0	0	0	0	0	0
UDP-galactose[c] + UMP[g] <=> UDP-galactose[g] + UMP[c]		g	Transport, Golgi apparatus	5.71312e-08	0.000126807	0.000239021	0.000844149	0	-0.0210216	6.05106e-08	0.000131696	0.000245989	0.000844149	0	-0.00672925	5.93256e-08	0.000128552	0.000243568	0.000844149	0	-0.0158075	5.91753e-08	0.000130775	0.00024326	0.000844149	0	-0.0094172	5.93281e-08	0.00013271	0.000243574	0.000844149	0	-0.00384337	6.14463e-08	0.000134046	0.000247884	0.000844149	0
UDP-galactose[r] + ceramide pool[r] => D-galactosyl-N-acylsphingosine[r] + UDP[r]	EC:2.4.1.45	r	Glycosphingolipid metabolism	0	0	0	0	0	0	0	0	0	0	0	0	0	0	0	0	0	0	0	0	0	0	0	0	0	0	0	0	0	0	0	0	0	0	0
PAPS[c] <=> PAPS[l]		l	Transport, lysosomal	0	0	0	0	0	0	0	0	0	0	0	0	0	0	0	0	0	0	0	0	0	0	0	0	0	0	0	0	0	0	0	0	0	0	0
H+[c] + NADPH[c] + O2[c] + arachidonate[c] => 7-HETE[c] + H2O[c] + NADP+[c]	EC:1.14.14.1	c	Arachidonic acid metabolism	0	0	0	0	0	0	0	0	0	0	0	0	0	0	0	0	0	0	0	0	0	0	0	0	0	0	0	0	0	0	0	0	0	0	0
H+[c] + NADPH[c] + O2[c] + arachidonate[c] => 8-HETE[c] + H2O[c] + NADP+[c]	EC:1.14.14.1	c	Arachidonic acid metabolism	0	0	0	0	0	0	0	0	0	0	0	0	0	0	0	0	0	0	0	0	0	0	0	0	0	0	0	0	0	0	0	0	0	0	0
H+[c] + NADPH[c] + O2[c] + arachidonate[c] => 9-HETE[c] + H2O[c] + NADP+[c]	EC:1.14.14.1	c	Arachidonic acid metabolism	0	0	0	0	0	0	0	0	0	0	0	0	0	0	0	0	0	0	0	0	0	0	0	0	0	0	0	0	0	0	0	0	0	0	0
H+[c] + NADPH[c] + O2[c] + arachidonate[c] => 10-HETE[c] + H2O[c] + NADP+[c]	EC:1.14.14.1	c	Arachidonic acid metabolism	0	0	0	0	0	0	0	0	0	0	0	0	0	0	0	0	0	0	0	0	0	0	0	0	0	0	0	0	0	0	0	0	0	0	0
H+[c] + NADPH[c] + O2[c] + arachidonate[c] => 11-HETE[c] + H2O[c] + NADP+[c]	EC:1.14.14.1	c	Arachidonic acid metabolism	0	0	0	0	0	0	0	0	0	0	0	0	0	0	0	0	0	0	0	0	0	0	0	0	0	0	0	0	0	0	0	0	0	0	0
H+[c] + NADPH[c] + O2[c] + arachidonate[c] => 13-HETE[c] + H2O[c] + NADP+[c]	EC:1.14.14.1	c	Arachidonic acid metabolism	0	0	0	0	0	0	0	0	0	0	0	0	0	0	0	0	0	0	0	0	0	0	0	0	0	0	0	0	0	0	0	0	0	0	0
H+[c] + NADPH[c] + O2[c] + arachidonate[c] => 16(R)-HETE[c] + H2O[c] + NADP+[c]	EC:1.14.14.1	c	Arachidonic acid metabolism	0	0	0	0	0	0	0	0	0	0	0	0	0	0	0	0	0	0	0	0	0	0	0	0	0	0	0	0	0	0	0	0	0	0	0
H+[c] + NADPH[c] + O2[c] + arachidonate[c] => 17-HETE[c] + H2O[c] + NADP+[c]	EC:1.14.14.1	c	Arachidonic acid metabolism	0	0	0	0	0	0	0	0	0	0	0	0	0	0	0	0	0	0	0	0	0	0	0	0	0	0	0	0	0	0	0	0	0	0	0
H+[c] + NADPH[c] + O2[c] + arachidonate[c] => 18-HETE[c] + H2O[c] + NADP+[c]	EC:1.14.14.1	c	Arachidonic acid metabolism	0	0	0	0	0	0	0	0	0	0	0	0	0	0	0	0	0	0	0	0	0	0	0	0	0	0	0	0	0	0	0	0	0	0	0
H+[c] + NADPH[c] + O2[c] + arachidonate[c] => 19(S)-HETE[c] + H2O[c] + NADP+[c]	EC:1.14.14.1	c	Arachidonic acid metabolism	0	0	0	0	0	0	0	0	0	0	0	0	0	0	0	0	0	0	0	0	0	0	0	0	0	0	0	0	0	0	0	0	0	0	0
H+[c] + NADPH[c] + O2[c] + arachidonate[c] => 20-hydroxy-arachidonate[c] + H2O[c] + NADP+[c]	EC:1.14.15.3	c	Arachidonic acid metabolism	0	0	0	0	0	0	0	0	0	0	0	0	0	0	0	0	0	0	0	0	0	0	0	0	0	0	0	0	0	0	0	0	0	0	0
H+[c] + NADPH[c] + O2[c] + arachidonate[c] => 5,6-EET[c] + H2O[c] + NADP+[c]	EC:1.14.14.1	c	Arachidonic acid metabolism	0	0	0	0	0	0	0	0	0	0	0	0	0	0	0	0	0	0	0	0	0	0	0	0	0	0	0	0	0	0	0	0	0	0	0
FADH2[c] + O2[c] + arachidonate[c] => 5,6-EET[c] + FAD[c] + H2O[c]	EC:1.14.14.1	c	Arachidonic acid metabolism	0	0	0	0	0	0	0	0	0	0	0	0	0	0	0	0	0	0	0	0	0	0	0	0	0	0	0	0	0	0	0	0	0	0	0
FADH2[r] + O2[r] + arachidonate[r] => 5,6-EET[r] + FAD[r] + H2O[r]	EC:1.14.14.1	r	Arachidonic acid metabolism	0	0	0	0	0	0	0	0	0	0	0	0	0	0	0	0	0	0	0	0	0	0	0	0	0	0	0	0	0	0	0	0	0	0	0
5,6-EET[c] + H2O[c] => 5,6-DHET[c]	EC:3.3.2.9;EC:3.3.2.10	c	Arachidonic acid metabolism	0	0	0	0	0	0	0	0	0	0	0	0	0	0	0	0	0	0	0	0	0	0	0	0	0	0	0	0	0	0	0	0	0	0	0
H+[c] + NADPH[c] + O2[c] + arachidonate[c] => 8,9-EET[c] + H2O[c] + NADP+[c]	EC:1.14.14.1	c	Arachidonic acid metabolism	0	0	0	0	0	0	0	0	0	0	0	0	0	0	0	0	0	0	0	0	0	0	0	0	0	0	0	0	0	0	0	0	0	0	0
FADH2[c] + O2[c] + arachidonate[c] => 8,9-EET[c] + FAD[c] + H2O[c]	EC:1.14.14.1	c	Arachidonic acid metabolism	0	0	0	0	0	0	0	0	0	0	0	0	0	0	0	0	0	0	0	0	0	0	0	0	0	0	0	0	0	0	0	0	0	0	0
FADH2[r] + O2[r] + arachidonate[r] => 8,9-EET[r] + FAD[r] + H2O[r]	EC:1.14.14.1	r	Arachidonic acid metabolism	0	0	0	0	0	0	0	0	0	0	0	0	0	0	0	0	0	0	0	0	0	0	0	0	0	0	0	0	0	0	0	0	0	0	0
H+[c] + NADPH[c] + O2[c] + arachidonate[c] => 11,12-EET[c] + H2O[c] + NADP+[c]	EC:1.14.14.1	c	Arachidonic acid metabolism	0	0	0	0	0	0	0	0	0	0	0	0	0	0	0	0	0	0	0	0	0	0	0	0	0	0	0	0	0	0	0	0	0	0	0
FADH2[c] + O2[c] + arachidonate[c] => 11,12-EET[c] + FAD[c] + H2O[c]	EC:1.14.14.1	c	Arachidonic acid metabolism	0	0	0	0	0	0	0	0	0	0	0	0	0	0	0	0	0	0	0	0	0	0	0	0	0	0	0	0	0	0	0	0	0	0	0
H+[c] + NADPH[c] + O2[c] + arachidonate[c] => 14,15-EET[c] + H2O[c] + NADP+[c]	EC:1.14.14.1	c	Arachidonic acid metabolism	0	0	0	0	0	0	0	0	0	0	0	0	0	0	0	0	0	0	0	0	0	0	0	0	0	0	0	0	0	0	0	0	0	0	0
FADH2[c] + O2[c] + arachidonate[c] => 14,15-EET[c] + FAD[c] + H2O[c]	EC:1.14.14.1	c	Arachidonic acid metabolism	0	0	0	0	0	0	0	0	0	0	0	0	0	0	0	0	0	0	0	0	0	0	0	0	0	0	0	0	0	0	0	0	0	0	0
FADH2[r] + O2[r] + arachidonate[r] => 14,15-EET[r] + FAD[r] + H2O[r]	EC:1.14.14.1	r	Arachidonic acid metabolism	0	0	0	0	0	0	0	0	0	0	0	0	0	0	0	0	0	0	0	0	0	0	0	0	0	0	0	0	0	0	0	0	0	0	0
O2[c] + arachidonate[c] => 5(S)-HPETE[c]	EC:1.13.11.34	c	Arachidonic acid metabolism	0	0	0	0	0	0	0	0	0	0	0	0	0	0	0	0	0	0	0	0	0	0	0	0	0	0	0	0	0	0	0	0	0	0	0
5(S)-HPETE[c] + 2 GSH[c] => 5(S)-HETE[c] + GSSG[c] + H2O[c]	EC:1.11.1.9	c	Arachidonic acid metabolism	0	0	0	0	0	0	0	0	0	0	0	0	0	0	0	0	0	0	0	0	0	0	0	0	0	0	0	0	0	0	0	0	0	0	0
5(S)-HPETE[c] <=> 5(S)-HPETE[m]		m	Transport, mitochondrial	0	0	0	0	0	0	0	0	0	0	0	0	0	0	0	0	0	0	0	0	0	0	0	0	0	0	0	0	0	0	0	0	0	0	0
5(S)-HPETE[m] + 2 GSH[m] => 5(S)-HETE[m] + GSSG[m] + H2O[m]	EC:1.11.1.9	m	Arachidonic acid metabolism	0	0	0	0	0	0	0	0	0	0	0	0	0	0	0	0	0	0	0	0	0	0	0	0	0	0	0	0	0	0	0	0	0	0	0
5(S)-HETE[m] + 2 H+[m] + O2[m] => H2O[m] + leukotriene B4[m]	EC:1.13.11.31	m	Arachidonic acid metabolism	0	0	0	0	0	0	0	0	0	0	0	0	0	0	0	0	0	0	0	0	0	0	0	0	0	0	0	0	0	0	0	0	0	0	0
5(S)-HETE[c] => 5(S)-HETE[r]		r	Transport, endoplasmic reticular	0	0	0	0	0	0	0	0	0	0	0	0	0	0	0	0	0	0	0	0	0	0	0	0	0	0	0	0	0	0	0	0	0	0	0
5(S)-HETE[r] + 2 H+[r] + O2[r] => H2O[r] + leukotriene B4[r]	EC:1.13.11.31	r	Arachidonic acid metabolism	0	0	0	0	0	0	0	0	0	0	0	0	0	0	0	0	0	0	0	0	0	0	0	0	0	0	0	0	0	0	0	0	0	0	0
5(S)-HETE[c] + NADP+[c] <=> 5-oxo-ETE[c] + H+[c] + NADPH[c]	EC:1.1.1.184	c	Arachidonic acid metabolism	0	0	0	0	0	0	0	0	0	0	0	0	0	0	0	0	0	0	0	0	0	0	0	0	0	0	0	0	0	0	0	0	0	0	0
5-oxo-ETE[c] + 2 H+[c] + O2[c] => 5-oxo-12-HETE[c] + H2O[c]	EC:1.13.11.31	c	Arachidonic acid metabolism	0	0	0	0	0	0	0	0	0	0	0	0	0	0	0	0	0	0	0	0	0	0	0	0	0	0	0	0	0	0	0	0	0	0	0
5-oxo-12-HETE[c] <=> 5-oxo-6-trans-LTB4[c]		c	Arachidonic acid metabolism	0	0	0	0	0	0	0	0	0	0	0	0	0	0	0	0	0	0	0	0	0	0	0	0	0	0	0	0	0	0	0	0	0	0	0
5,12-DiHETE[c] + NADP+[c] <=> 5-oxo-12-HETE[c] + H+[c] + NADPH[c]	EC:1.1.1.184	c	Arachidonic acid metabolism	0	0	0	0	0	0	0	0	0	0	0	0	0	0	0	0	0	0	0	0	0	0	0	0	0	0	0	0	0	0	0	0	0	0	0
5,12-DiHETE[c] + H+[c] + NADPH[c] + O2[c] => 5,12,20-TriHETE[c] + H2O[c] + NADP+[c]	EC:1.14.13.30	c	Arachidonic acid metabolism	0	0	0	0	0	0	0	0	0	0	0	0	0	0	0	0	0	0	0	0	0	0	0	0	0	0	0	0	0	0	0	0	0	0	0
15(S)-HETE[c] + GSSG[c] + H2O[c] <=> 15(S)-HPETE[c] + 2 GSH[c]	EC:1.11.1.9	c	Arachidonic acid metabolism	0	0	0	0	0	0	0	0	0	0	0	0	0	0	0	0	0	0	0	0	0	0	0	0	0	0	0	0	0	0	0	0	0	0	0
15(S)-HETE[c] + NADP+[c] => 15-oxoETE[c] + H+[c] + NADPH[c]	EC:1.1.1.232	c	Arachidonic acid metabolism	0	0	0	0	0	0	0	0	0	0	0	0	0	0	0	0	0	0	0	0	0	0	0	0	0	0	0	0	0	0	0	0	0	0	0
15(S)-HETE[c] + NAD+[c] => 15-oxoETE[c] + H+[c] + NADH[c]	EC:1.1.1.232	c	Arachidonic acid metabolism	0	0	0	0	0	0	0	0	0	0	0	0	0	0	0	0	0	0	0	0	0	0	0	0	0	0	0	0	0	0	0	0	0	0	0
15(S)-HPETE[c] <=> 15H-11,12-EETA[c]	EC:1.14.14.1	c	Arachidonic acid metabolism	0	0	0	0	0	0	0	0	0	0	0	0	0	0	0	0	0	0	0	0	0	0	0	0	0	0	0	0	0	0	0	0	0	0	0
11,12,15-THETA[c] <=> 15H-11,12-EETA[c] + H2O[c]	EC:1.14.14.1	c	Arachidonic acid metabolism	0	0	0	0	0	0	0	0	0	0	0	0	0	0	0	0	0	0	0	0	0	0	0	0	0	0	0	0	0	0	0	0	0	0	0
11h-14,15-EETA[c] <=> 15(S)-HPETE[c]	EC:1.14.14.1	c	Arachidonic acid metabolism	0	0	0	0	0	0	0	0	0	0	0	0	0	0	0	0	0	0	0	0	0	0	0	0	0	0	0	0	0	0	0	0	0	0	0
11,14,15-THETA[c] <=> 11h-14,15-EETA[c] + H2O[c]	EC:1.14.14.1	c	Arachidonic acid metabolism	0	0	0	0	0	0	0	0	0	0	0	0	0	0	0	0	0	0	0	0	0	0	0	0	0	0	0	0	0	0	0	0	0	0	0
H+[c] + NADPH[c] + O2[c] + arachidonate[c] => 15(R)-HETE[c] + H2O[c] + NADP+[c]	EC:1.14.99.1	c	Arachidonic acid metabolism	0	0	0	0	0	0	0	0	0	0	0	0	0	0	0	0	0	0	0	0	0	0	0	0	0	0	0	0	0	0	0	0	0	0	0
H+[p] + NADPH[p] + O2[p] + arachidonate[p] => 15(R)-HETE[p] + H2O[p] + NADP+[p]	EC:1.14.99.1	p	Arachidonic acid metabolism	0	0	0	0	0	0	0	0	0	0	0	0	0	0	0	0	0	0	0	0	0	0	0	0	0	0	0	0	0	0	0	0	0	0	0
H+[r] + NADPH[r] + O2[r] + arachidonate[r] => 15(R)-HETE[r] + H2O[r] + NADP+[r]	EC:1.14.99.1	r	Arachidonic acid metabolism	0	0	0	0	0	0	0	0	0	0	0	0	0	0	0	0	0	0	0	0	0	0	0	0	0	0	0	0	0	0	0	0	0	0	0
15(R)-HETE[c] + O2[c] => (5S,6S)-epoxy-(15R)-hydroxy-ETE[c] + H2O[c]	EC:1.13.11.34	c	Arachidonic acid metabolism	0	0	0	0	0	0	0	0	0	0	0	0	0	0	0	0	0	0	0	0	0	0	0	0	0	0	0	0	0	0	0	0	0	0	0
15(R)-HETE[p] + O2[p] => (5S,6S)-epoxy-(15R)-hydroxy-ETE[p] + H2O[p]	EC:1.13.11.34	p	Arachidonic acid metabolism	0	0	0	0	0	0	0	0	0	0	0	0	0	0	0	0	0	0	0	0	0	0	0	0	0	0	0	0	0	0	0	0	0	0	0
15(R)-HETE[r] + O2[r] => (5S,6S)-epoxy-(15R)-hydroxy-ETE[r] + H2O[r]	EC:1.13.11.34	r	Arachidonic acid metabolism	0	0	0	0	0	0	0	0	0	0	0	0	0	0	0	0	0	0	0	0	0	0	0	0	0	0	0	0	0	0	0	0	0	0	0
(5S,6S)-epoxy-(15R)-hydroxy-ETE[c] + H2O[c] <=> 15-epi-lipoxin A4[c]	EC:3.3.2.9;EC:3.3.2.10	c	Arachidonic acid metabolism	0	0	0	0	0	0	0	0	0	0	0	0	0	0	0	0	0	0	0	0	0	0	0	0	0	0	0	0	0	0	0	0	0	0	0
(5S,6S)-epoxy-(15R)-hydroxy-ETE[p] + H2O[p] => 15-epi-lipoxin A4[p]	EC:3.3.2.9;EC:3.3.2.10	p	Arachidonic acid metabolism	0	0	0	0	0	0	0	0	0	0	0	0	0	0	0	0	0	0	0	0	0	0	0	0	0	0	0	0	0	0	0	0	0	0	0
(5S,6S)-epoxy-(15R)-hydroxy-ETE[r] + H2O[r] <=> 15-epi-lipoxin A4[r]	EC:3.3.2.9;EC:3.3.2.10	r	Arachidonic acid metabolism	0	0	0	0	0	0	0	0	0	0	0	0	0	0	0	0	0	0	0	0	0	0	0	0	0	0	0	0	0	0	0	0	0	0	0
(5S,6S)-epoxy-(15R)-hydroxy-ETE[c] + H2O[c] <=> 15-epi-lipoxin B4[c]	EC:3.3.2.9;EC:3.3.2.10	c	Arachidonic acid metabolism	0	0	0	0	0	0	0	0	0	0	0	0	0	0	0	0	0	0	0	0	0	0	0	0	0	0	0	0	0	0	0	0	0	0	0
O2[c] + arachidonate[c] => 12(S)-HPETE[c]	EC:1.13.11.31	c	Arachidonic acid metabolism	0	0	0	0	0	0	0	0	0	0	0	0	0	0	0	0	0	0	0	0	0	0	0	0	0	0	0	0	0	0	0	0	0	0	0
O2[s] + arachidonate[s] => 12(S)-HPETE[s]	EC:1.13.11.31	s	Arachidonic acid metabolism	26.3087	9.65191	5.1292	22.576	0.414242	-0.059864	26.7524	9.68178	5.17227	22.6852	0	-0.05551	25.5263	9.63451	5.05235	22.7912	0	-0.0627333	26.5543	9.86122	5.15308	22.8972	0	-0.030919	27.5707	10.2139	5.25078	23.0032	0	0.0174548	26.2437	10.0859	5.12287	23.1092	0
O2[r] + arachidonate[r] => 12(S)-HPETE[r]	EC:1.13.11.31	r	Arachidonic acid metabolism	0	0	0	0	0	0	0	0	0	0	0	0	0	0	0	0	0	0	0	0	0	0	0	0	0	0	0	0	0	0	0	0	0	0	0
O2[p] + arachidonate[p] => 12(S)-HPETE[p]	EC:1.13.11.31	p	Arachidonic acid metabolism	0	0	0	0	0	0	0	0	0	0	0	0	0	0	0	0	0	0	0	0	0	0	0	0	0	0	0	0	0	0	0	0	0	0	0
GSH[c] <=> GSH[r]		r	Transport, endoplasmic reticular	0	0	0	0	0	0	0	0	0	0	0	0	0	0	0	0	0	0	0	0	0	0	0	0	0	0	0	0	0	0	0	0	0	0	0
12(S)-HPETE[c] <=> hepoxilin A3[c]	EC:1.11.1.9	c	Arachidonic acid metabolism	0	0	0	0	0	0	0	0	0	0	0	0	0	0	0	0	0	0	0	0	0	0	0	0	0	0	0	0	0	0	0	0	0	0	0
12(S)-HPETE[s] <=> hepoxilin A3[s]	EC:1.11.1.9	s	Arachidonic acid metabolism	26.3087	9.65191	5.1292	22.576	0.414242	-0.059864	26.7524	9.68178	5.17227	22.6852	0	-0.05551	25.5263	9.63451	5.05235	22.7912	0	-0.0627333	26.5543	9.86122	5.15308	22.8972	0	-0.030919	27.5707	10.2139	5.25078	23.0032	0	0.0174548	26.2437	10.0859	5.12287	23.1092	0
12(S)-HPETE[p] <=> hepoxilin A3[p]	EC:1.11.1.9	p	Arachidonic acid metabolism	0	0	0	0	0	0	0	0	0	0	0	0	0	0	0	0	0	0	0	0	0	0	0	0	0	0	0	0	0	0	0	0	0	0	0
12(S)-HPETE[r] <=> hepoxilin A3[r]	EC:1.11.1.9	r	Arachidonic acid metabolism	0	0	0	0	0	0	0	0	0	0	0	0	0	0	0	0	0	0	0	0	0	0	0	0	0	0	0	0	0	0	0	0	0	0	0
GSH[c] + hepoxilin A3[c] <=> hepoxilin A3-c[c]	EC:2.5.1.18	c	Arachidonic acid metabolism	0	0	0	0	0	0	0	0	0	0	0	0	0	0	0	0	0	0	0	0	0	0	0	0	0	0	0	0	0	0	0	0	0	0	0
GSH[r] + hepoxilin A3[r] <=> hepoxilin A3-c[r]	EC:2.5.1.18	r	Arachidonic acid metabolism	0	0	0	0	0	0	0	0	0	0	0	0	0	0	0	0	0	0	0	0	0	0	0	0	0	0	0	0	0	0	0	0	0	0	0
GSH[p] + hepoxilin A3[p] <=> hepoxilin A3-c[p]	EC:2.5.1.18	p	Arachidonic acid metabolism	0	0	0	0	0	0	0	0	0	0	0	0	0	0	0	0	0	0	0	0	0	0	0	0	0	0	0	0	0	0	0	0	0	0	0
trioxilin A3[p] <=> H2O[p] + hepoxilin A3[p]	EC:3.3.2.9;EC:3.3.2.10	p	Arachidonic acid metabolism	0	0	0	0	0	0	0	0	0	0	0	0	0	0	0	0	0	0	0	0	0	0	0	0	0	0	0	0	0	0	0	0	0	0	0
11,12-EET[c] + ATP[c] + CoA[c] + H+[c] + 2 H2O[c] + NAD+[c] + O2[c] => 9,10-epoxy-(6Z,12Z)-octadecadienoic acid[c] + AMP[c] + H2O2[c] + NADH[c] + PPi[c] + acetyl-CoA[c]	EC:1.1.1.35;EC:1.3.3.6;EC:2.3.1.154;EC:2.3.1.16;EC:3.1.2.2;EC:4.2.1.17;EC:5.1.99.4;EC:6.2.1.-	c	Arachidonic acid metabolism	0	0	0	0	0	0	0	0	0	0	0	0	0	0	0	0	0	0	0	0	0	0	0	0	0	0	0	0	0	0	0	0	0	0	0
9,10-epoxy-(6Z,12Z)-octadecadienoic acid[c] + ATP[c] + CoA[c] + 2 H2O[c] + NAD+[c] + O2[c] => 7,8-epoxy-(4Z,10Z)-hexadecadienoic acid[c] + AMP[c] + H+[c] + H2O2[c] + NADH[c] + PPi[c] + acetyl-CoA[c]	EC:1.1.1.35;EC:1.3.3.6;EC:2.3.1.154;EC:2.3.1.16;EC:3.1.2.2;EC:4.2.1.17;EC:5.1.99.4;EC:6.2.1.-	c	Arachidonic acid metabolism	0	0	0	0	0	0	0	0	0	0	0	0	0	0	0	0	0	0	0	0	0	0	0	0	0	0	0	0	0	0	0	0	0	0	0
7,8-epoxy-(4Z,10Z)-hexadecadienoic acid[c] + ATP[c] + CoA[c] + H+[c] + 2 H2O[c] + NAD+[c] + O2[c] => 5,6-epoxy-(8Z)-tetradecenoic acid[c] + AMP[c] + H2O2[c] + NADH[c] + PPi[c] + acetyl-CoA[c]	EC:1.1.1.35;EC:1.3.3.6;EC:2.3.1.154;EC:2.3.1.16;EC:3.1.2.2;EC:4.2.1.17;EC:5.1.99.4;EC:6.2.1.-	c	Arachidonic acid metabolism	0	0	0	0	0	0	0	0	0	0	0	0	0	0	0	0	0	0	0	0	0	0	0	0	0	0	0	0	0	0	0	0	0	0	0
14,15-EET[c] + ATP[c] + CoA[c] + H+[c] + 2 H2O[c] + NAD+[c] + O2[c] => 12,13-epoxy-(6Z,9Z)-octadecadienoic acid[c] + AMP[c] + H2O2[c] + NADH[c] + PPi[c] + acetyl-CoA[c]	EC:1.1.1.35;EC:1.3.3.6;EC:2.3.1.154;EC:2.3.1.16;EC:3.1.2.2;EC:4.2.1.17;EC:5.1.99.4;EC:6.2.1.-	c	Arachidonic acid metabolism	0	0	0	0	0	0	0	0	0	0	0	0	0	0	0	0	0	0	0	0	0	0	0	0	0	0	0	0	0	0	0	0	0	0	0
12,13-epoxy-(6Z,9Z)-octadecadienoic acid[c] + ATP[c] + CoA[c] + 2 H2O[c] + NAD+[c] + O2[c] => 10,11-epoxy-(4Z,7Z)-hexadecadienoic acid[c] + AMP[c] + H+[c] + H2O2[c] + NADH[c] + PPi[c] + acetyl-CoA[c]	EC:1.1.1.35;EC:1.3.3.6;EC:2.3.1.154;EC:2.3.1.16;EC:3.1.2.2;EC:4.2.1.17;EC:5.1.99.4;EC:6.2.1.-	c	Arachidonic acid metabolism	0	0	0	0	0	0	0	0	0	0	0	0	0	0	0	0	0	0	0	0	0	0	0	0	0	0	0	0	0	0	0	0	0	0	0
10,11-epoxy-(4Z,7Z)-hexadecadienoic acid[c] + ATP[c] + CoA[c] + H+[c] + 2 H2O[c] + NAD+[c] + O2[c] => 8,9-epoxy-(5Z)-tetradecenoic acid[c] + AMP[c] + H2O2[c] + NADH[c] + PPi[c] + acetyl-CoA[c]	EC:1.1.1.35;EC:1.3.3.6;EC:2.3.1.154;EC:2.3.1.16;EC:3.1.2.2;EC:4.2.1.17;EC:5.1.99.4;EC:6.2.1.-	c	Arachidonic acid metabolism	0	0	0	0	0	0	0	0	0	0	0	0	0	0	0	0	0	0	0	0	0	0	0	0	0	0	0	0	0	0	0	0	0	0	0
H2O[c] + leukotriene A4[c] => leukotriene B4[c]	EC:3.3.2.6;EC:3.4.11.6	c	Leukotriene metabolism	0	0	0	0	0	0	0	0	0	0	0	0	0	0	0	0	0	0	0	0	0	0	0	0	0	0	0	0	0	0	0	0	0	0	0
GSH[c] + leukotriene A4[c] => leukotriene C4[c]	EC:4.4.1.20	c	Leukotriene metabolism	0	0	0	0	0	0	0	0	0	0	0	0	0	0	0	0	0	0	0	0	0	0	0	0	0	0	0	0	0	0	0	0	0	0	0
leukotriene C4[c] => leukotriene C4[s]	TCDB:3.A.1.208.8	s	Transport, extracellular	0	0	0	0	0	0	0	0	0	0	0	0	0	0	0	0	0	0	0	0	0	0	0	0	0	0	0	0	0	0	0	0	0	0	0
leukotriene C4[s] => 5-L-gamma-glutamyl[s] + LTD4[s]	EC:2.3.2.2	s	Leukotriene metabolism	0	0	0	0	0	0	0	0	0	0	0	0	0	0	0	0	0	0	0	0	0	0	0	0	0	0	0	0	0	0	0	0	0	0	0
H2O[s] + LTD4[s] => glycine[s] + leukotriene E4[s]	EC:3.4.13.19	s	Leukotriene metabolism	0	0	0	0	0	0	0	0	0	0	0	0	0	0	0	0	0	0	0	0	0	0	0	0	0	0	0	0	0	0	0	0	0	0	0
leukotriene E4[c] <=> leukotriene E4[s]		s	Transport, extracellular	0	0	0	0	0	0	0	0	0	0	0	0	0	0	0	0	0	0	0	0	0	0	0	0	0	0	0	0	0	0	0	0	0	0	0
leukotriene A4[c] <=> leukotriene A4[n]		n	Transport, nuclear	0	0	0	0	0	0	0	0	0	0	0	0	0	0	0	0	0	0	0	0	0	0	0	0	0	0	0	0	0	0	0	0	0	0	0
H+[c] <=> H+[n]		n	Transport, nuclear	0.026543	0.00601293	0.16292	7.37148	0	-0.00357376	0.00845906	0.00355809	0.0919732	2.5006	0	-0.0192427	0.0784936	0.00808432	0.280167	14.6749	0	0.00416331	0.0296037	0.00711519	0.172057	7.83866	0	0.00150917	0.0196899	0.00699903	0.140321	5.52308	0	0.00110282	0.0195839	0.00678048	0.139943	5.52751	0
NAD+[c] + leukotriene B4[c] => 12-keto-LTB4[c] + H+[c] + NADH[c]	EC:1.1.1.184	c	Leukotriene metabolism	0	0	0	0	0	0	0	0	0	0	0	0	0	0	0	0	0	0	0	0	0	0	0	0	0	0	0	0	0	0	0	0	0	0	0
NAD+[m] + leukotriene B4[m] => 12-keto-LTB4[m] + H+[m] + NADH[m]	EC:1.1.1.184	m	Leukotriene metabolism	0	0	0	0	0	0	0	0	0	0	0	0	0	0	0	0	0	0	0	0	0	0	0	0	0	0	0	0	0	0	0	0	0	0	0
NADP+[m] + leukotriene B4[m] => 12-keto-LTB4[m] + H+[m] + NADPH[m]	EC:1.1.1.184	m	Leukotriene metabolism	0	0	0	0	0	0	0	0	0	0	0	0	0	0	0	0	0	0	0	0	0	0	0	0	0	0	0	0	0	0	0	0	0	0	0
NAD+[r] + leukotriene B4[r] => 12-keto-LTB4[r] + H+[r] + NADH[r]	EC:1.1.1.184	r	Leukotriene metabolism	0	0	0	0	0	0	0	0	0	0	0	0	0	0	0	0	0	0	0	0	0	0	0	0	0	0	0	0	0	0	0	0	0	0	0
leukotriene B4[c] <=> leukotriene B4[p]		p	Transport, peroxisomal	0	0	0	0	0	0	0	0	0	0	0	0	0	0	0	0	0	0	0	0	0	0	0	0	0	0	0	0	0	0	0	0	0	0	0
NADP+[p] + leukotriene B4[p] => 12-keto-LTB4[p] + H+[p] + NADPH[p]	EC:1.1.1.184	p	Leukotriene metabolism	0	0	0	0	0	0	0	0	0	0	0	0	0	0	0	0	0	0	0	0	0	0	0	0	0	0	0	0	0	0	0	0	0	0	0
NAD+[p] + leukotriene B4[p] => 12-keto-LTB4[p] + H+[p] + NADH[p]	EC:1.1.1.184	p	Leukotriene metabolism	0	0	0	0	0	0	0	0	0	0	0	0	0	0	0	0	0	0	0	0	0	0	0	0	0	0	0	0	0	0	0	0	0	0	0
12-keto-LTB4[c] + H+[c] + NADPH[c] + O2[c] => 12-oxo-20-hydroxy-LTB4[c] + H2O[c] + NADP+[c]	EC:1.14.13.30	c	Leukotriene metabolism	0	0	0	0	0	0	0	0	0	0	0	0	0	0	0	0	0	0	0	0	0	0	0	0	0	0	0	0	0	0	0	0	0	0	0
12-oxo-20-hydroxy-LTB4[c] + H+[c] + NADPH[c] + O2[c] => 12-oxo-20-dihydroxy-LTB4[c] + H2O[c] + NADP+[c]	EC:1.14.13.30	c	Leukotriene metabolism	0	0	0	0	0	0	0	0	0	0	0	0	0	0	0	0	0	0	0	0	0	0	0	0	0	0	0	0	0	0	0	0	0	0	0
12-oxo-20-dihydroxy-LTB4[c] + H+[c] + NADPH[c] + O2[c] => 12-oxo-20-trihydroxy-LTB4[c] + H2O[c] + NADP+[c]	EC:1.14.13.30	c	Leukotriene metabolism	0	0	0	0	0	0	0	0	0	0	0	0	0	0	0	0	0	0	0	0	0	0	0	0	0	0	0	0	0	0	0	0	0	0	0
12,20-dioxo-LTB4[c] + H2O[c] <=> 12-oxo-20-dihydroxy-LTB4[c]		c	Leukotriene metabolism	0	0	0	0	0	0	0	0	0	0	0	0	0	0	0	0	0	0	0	0	0	0	0	0	0	0	0	0	0	0	0	0	0	0	0
12-oxo-20-carboxy-LTB4[c] + H2O[c] <=> 12-oxo-20-trihydroxy-LTB4[c]		c	Leukotriene metabolism	0	0	0	0	0	0	0	0	0	0	0	0	0	0	0	0	0	0	0	0	0	0	0	0	0	0	0	0	0	0	0	0	0	0	0
12-oxo-20-carboxy-LTB4[c] + H+[c] + NADPH[c] <=> 12-oxo-10,11-dihydro-20-COOH-LTB4[c] + NADP+[c]	EC:1.1.1.184	c	Leukotriene metabolism	0	0	0	0	0	0	0	0	0	0	0	0	0	0	0	0	0	0	0	0	0	0	0	0	0	0	0	0	0	0	0	0	0	0	0
12-keto-LTB4[c] + GSH[c] <=> 12-oxo-c-LTB3[c]	EC:2.5.1.18	c	Leukotriene metabolism	0	0	0	0	0	0	0	0	0	0	0	0	0	0	0	0	0	0	0	0	0	0	0	0	0	0	0	0	0	0	0	0	0	0	0
12-keto-LTB4[m] + GSH[m] <=> 12-oxo-c-LTB3[m]	EC:2.5.1.18	m	Leukotriene metabolism	0	0	0	0	0	0	0	0	0	0	0	0	0	0	0	0	0	0	0	0	0	0	0	0	0	0	0	0	0	0	0	0	0	0	0
12-keto-LTB4[r] + GSH[r] <=> 12-oxo-c-LTB3[r]	EC:2.5.1.18	r	Leukotriene metabolism	0	0	0	0	0	0	0	0	0	0	0	0	0	0	0	0	0	0	0	0	0	0	0	0	0	0	0	0	0	0	0	0	0	0	0
12-keto-LTB4[p] + GSH[p] <=> 12-oxo-c-LTB3[p]	EC:2.5.1.18	p	Leukotriene metabolism	0	0	0	0	0	0	0	0	0	0	0	0	0	0	0	0	0	0	0	0	0	0	0	0	0	0	0	0	0	0	0	0	0	0	0
10,11-dihydro-12R-hydroxy-LTC4[c] + NADP+[c] <=> 12-oxo-c-LTB3[c] + H+[c] + NADPH[c]	EC:1.1.1.184	c	Leukotriene metabolism	0	0	0	0	0	0	0	0	0	0	0	0	0	0	0	0	0	0	0	0	0	0	0	0	0	0	0	0	0	0	0	0	0	0	0
10,11-dihydro-12R-hydroxy-LTC4[m] + NADP+[m] <=> 12-oxo-c-LTB3[m] + H+[m] + NADPH[m]	EC:1.1.1.184	m	Leukotriene metabolism	0	0	0	0	0	0	0	0	0	0	0	0	0	0	0	0	0	0	0	0	0	0	0	0	0	0	0	0	0	0	0	0	0	0	0
10,11-dihydro-12R-hydroxy-LTC4[p] + NADP+[p] <=> 12-oxo-c-LTB3[p] + H+[p] + NADPH[p]	EC:1.1.1.184	p	Leukotriene metabolism	0	0	0	0	0	0	0	0	0	0	0	0	0	0	0	0	0	0	0	0	0	0	0	0	0	0	0	0	0	0	0	0	0	0	0
H+[c] + NADPH[c] + O2[c] + leukotriene B4[c] => 20-OH-LTB4[c] + H2O[c] + NADP+[c]	EC:1.14.13.30	c	Leukotriene metabolism	0	0	0	0	0	0	0	0	0	0	0	0	0	0	0	0	0	0	0	0	0	0	0	0	0	0	0	0	0	0	0	0	0	0	0
H+[m] + NADPH[m] + O2[m] + leukotriene B4[m] => 20-OH-LTB4[m] + H2O[m] + NADP+[m]	EC:1.14.13.30	m	Leukotriene metabolism	0	0	0	0	0	0	0	0	0	0	0	0	0	0	0	0	0	0	0	0	0	0	0	0	0	0	0	0	0	0	0	0	0	0	0
20-OH-LTB4[c] + NAD+[c] <=> 20-oxo-LTB4[c] + H+[c] + NADH[c]	EC:1.1.1.1	c	Leukotriene metabolism	0	0	0	0	0	0	0	0	0	0	0	0	0	0	0	0	0	0	0	0	0	0	0	0	0	0	0	0	0	0	0	0	0	0	0
20-OH-LTB4[m] + NAD+[m] <=> 20-oxo-LTB4[m] + H+[m] + NADH[m]	EC:1.1.1.1	m	Leukotriene metabolism	0	0	0	0	0	0	0	0	0	0	0	0	0	0	0	0	0	0	0	0	0	0	0	0	0	0	0	0	0	0	0	0	0	0	0
20-OH-LTB4[r] + NAD+[r] <=> 20-oxo-LTB4[r] + H+[r] + NADH[r]	EC:1.1.1.1	r	Leukotriene metabolism	0	0	0	0	0	0	0	0	0	0	0	0	0	0	0	0	0	0	0	0	0	0	0	0	0	0	0	0	0	0	0	0	0	0	0
20-COOH-LTB4[c] + H+[c] + NADH[c] <=> 20-oxo-LTB4[c] + H2O[c] + NAD+[c]	EC:1.2.1.3	c	Leukotriene metabolism	0	0	0	0	0	0	0	0	0	0	0	0	0	0	0	0	0	0	0	0	0	0	0	0	0	0	0	0	0	0	0	0	0	0	0
20-COOH-LTB4[m] + H+[m] + NADH[m] <=> 20-oxo-LTB4[m] + H2O[m] + NAD+[m]	EC:1.2.1.3	m	Leukotriene metabolism	0	0	0	0	0	0	0	0	0	0	0	0	0	0	0	0	0	0	0	0	0	0	0	0	0	0	0	0	0	0	0	0	0	0	0
20-COOH-LTB4[r] + H+[r] + NADH[r] <=> 20-oxo-LTB4[r] + H2O[r] + NAD+[r]	EC:1.2.1.3	r	Leukotriene metabolism	0	0	0	0	0	0	0	0	0	0	0	0	0	0	0	0	0	0	0	0	0	0	0	0	0	0	0	0	0	0	0	0	0	0	0
20-COOH-LTB4[c] <=> 20-COOH-LTB4[p]		p	Transport, peroxisomal	0	0	0	0	0	0	0	0	0	0	0	0	0	0	0	0	0	0	0	0	0	0	0	0	0	0	0	0	0	0	0	0	0	0	0
5-oxo-6-trans-LTB4[c] + H+[c] + NADPH[c] <=> 6-trans-LTB4[c] + NADP+[c]	EC:1.1.1.184	c	Leukotriene metabolism	0	0	0	0	0	0	0	0	0	0	0	0	0	0	0	0	0	0	0	0	0	0	0	0	0	0	0	0	0	0	0	0	0	0	0
6,7-dihydro-5-oxo-LTB4[c] + H+[c] + NADPH[c] <=> 6,7-dihydro-LTB4[c] + NADP+[c]	EC:1.14.14.1	c	Leukotriene metabolism	0	0	0	0	0	0	0	0	0	0	0	0	0	0	0	0	0	0	0	0	0	0	0	0	0	0	0	0	0	0	0	0	0	0	0
6,7-dihydro-5-oxo-LTB4[r] + H+[r] + NADPH[r] <=> 6,7-dihydro-LTB4[r] + NADP+[r]	EC:1.14.14.1	r	Leukotriene metabolism	0	0	0	0	0	0	0	0	0	0	0	0	0	0	0	0	0	0	0	0	0	0	0	0	0	0	0	0	0	0	0	0	0	0	0
6,7-dihydro-5-oxo-LTB4[p] + H+[p] + NADPH[p] <=> 6,7-dihydro-LTB4[p] + NADP+[p]	EC:1.14.14.1	p	Leukotriene metabolism	0	0	0	0	0	0	0	0	0	0	0	0	0	0	0	0	0	0	0	0	0	0	0	0	0	0	0	0	0	0	0	0	0	0	0
5-oxo-12(R)-hydroxy-eicosa-(8E,10E,14Z)-trienoyl-CoA[c] + AMP[c] + PPi[c] <=> 6,7-dihydro-5-oxo-LTB4[c] + ATP[c] + CoA[c]	EC:6.2.1.3	c	Leukotriene metabolism	0	0	0	0	0	0	0	0	0	0	0	0	0	0	0	0	0	0	0	0	0	0	0	0	0	0	0	0	0	0	0	0	0	0	0
5-oxo-12(R)-hydroxy-eicosa-(8E,10E,14Z)-trienoyl-CoA[r] + AMP[r] + PPi[r] <=> 6,7-dihydro-5-oxo-LTB4[r] + ATP[r] + CoA[r]	EC:6.2.1.3	r	Leukotriene metabolism	0	0	0	0	0	0	0	0	0	0	0	0	0	0	0	0	0	0	0	0	0	0	0	0	0	0	0	0	0	0	0	0	0	0	0
5-oxo-12(R)-hydroxy-eicosa-(8E,10E,14Z)-trienoyl-CoA[p] + AMP[p] + PPi[p] <=> 6,7-dihydro-5-oxo-LTB4[p] + ATP[p] + CoA[p]	EC:6.2.1.3	p	Leukotriene metabolism	0	0	0	0	0	0	0	0	0	0	0	0	0	0	0	0	0	0	0	0	0	0	0	0	0	0	0	0	0	0	0	0	0	0	0
5-oxo-12(R)-hydroxy-eicosa-(8E,10E,14Z)-trienoyl-CoA[p] + O2[p] => 5-oxo-12(R)-hydroxy-eicosa-(2E,8E,10E,14Z)-tetraenoyl-CoA[p] + H2O2[p]	EC:1.3.3.6	p	Leukotriene metabolism	0	0	0	0	0	0	0	0	0	0	0	0	0	0	0	0	0	0	0	0	0	0	0	0	0	0	0	0	0	0	0	0	0	0	0
5-oxo-12(R)-hydroxy-eicosa-(2E,8E,10E,14Z)-tetraenoyl-CoA[p] + H2O[p] => 3(S),12(R)-dihydroxy-5-oxo-eicosa-(8E,10E,14Z)-trienoyl-CoA[p]	EC:4.2.1.17	p	Leukotriene metabolism	0	0	0	0	0	0	0	0	0	0	0	0	0	0	0	0	0	0	0	0	0	0	0	0	0	0	0	0	0	0	0	0	0	0	0
3(S),12(R)-dihydroxy-5-oxo-eicosa-(8E,10E,14Z)-trienoyl-CoA[p] + NAD+[p] => 3,5-dioxo-12(R)-hydroxy-eicosa-(8E,10E,14Z)-trienoyl-CoA[p] + H+[p] + NADH[p]	EC:1.1.1.35;EC:1.1.1.211	p	Leukotriene metabolism	0	0	0	0	0	0	0	0	0	0	0	0	0	0	0	0	0	0	0	0	0	0	0	0	0	0	0	0	0	0	0	0	0	0	0
3,5-dioxo-12(R)-hydroxy-eicosa-(8E,10E,14Z)-trienoyl-CoA[p] + CoA[p] => 3-oxo-10(R)-hydroxy-octadeca-(6E,8E,12Z)-trienoyl-CoA[p] + acetyl-CoA[p]	EC:2.3.1.16	p	Leukotriene metabolism	0	0	0	0	0	0	0	0	0	0	0	0	0	0	0	0	0	0	0	0	0	0	0	0	0	0	0	0	0	0	0	0	0	0	0
3-oxo-10(R)-hydroxy-octadeca-(6E,8E,12Z)-trienoyl-CoA[p] + H2O[p] => 3-oxo-10(R)-hydroxy-octadeca-(6E,8E,12Z)-trienoate[p] + CoA[p]	EC:3.1.2.2	p	Leukotriene metabolism	0	0	0	0	0	0	0	0	0	0	0	0	0	0	0	0	0	0	0	0	0	0	0	0	0	0	0	0	0	0	0	0	0	0	0
3-oxo-10(R)-hydroxy-octadeca-(6E,8E,12Z)-trienoate[c] <=> 3-oxo-10(R)-hydroxy-octadeca-(6E,8E,12Z)-trienoate[p]		p	Transport, peroxisomal	0	0	0	0	0	0	0	0	0	0	0	0	0	0	0	0	0	0	0	0	0	0	0	0	0	0	0	0	0	0	0	0	0	0	0
3-oxo-10(R)-hydroxy-octadeca-(6E,8E,12Z)-trienoate[c] <=> 3-oxo-10(R)-hydroxy-octadeca-(6E,8E,12Z)-trienoate[m]		m	Transport, mitochondrial	0	0	0	0	0	0	0	0	0	0	0	0	0	0	0	0	0	0	0	0	0	0	0	0	0	0	0	0	0	0	0	0	0	0	0
3-oxo-10(R)-hydroxy-octadeca-(6E,8E,12Z)-trienoate[m] + CoA[m] => 8(R)-hydroxy-hexadeca-(4E,6E,10Z)-trienoate[m] + acetyl-CoA[m]	EC:2.3.1.16;EC:1.1.1.211	m	Beta oxidation of poly-unsaturated fatty acids (mitochondrial)	0	0	0	0	0	0	0	0	0	0	0	0	0	0	0	0	0	0	0	0	0	0	0	0	0	0	0	0	0	0	0	0	0	0	0
8(R)-hydroxy-hexadeca-(4E,6E,10Z)-trienoate[m] + O2[m] => 8(R)-hydroxy-hexadeca-(2E,4E,6E,10Z)-tetraenoate[m] + H2O2[m]	EC:1.3.3.6	m	Beta oxidation of poly-unsaturated fatty acids (mitochondrial)	0	0	0	0	0	0	0	0	0	0	0	0	0	0	0	0	0	0	0	0	0	0	0	0	0	0	0	0	0	0	0	0	0	0	0
8(R)-hydroxy-hexadeca-(2E,4E,6E,10Z)-tetraenoate[m] + H+[m] + NADPH[m] => 8(R)-hydroxy-hexadeca-(2E,6E,10Z)-trienoate[m] + NADP+[m]	EC:1.3.1.34	m	Beta oxidation of poly-unsaturated fatty acids (mitochondrial)	0	0	0	0	0	0	0	0	0	0	0	0	0	0	0	0	0	0	0	0	0	0	0	0	0	0	0	0	0	0	0	0	0	0	0
8(R)-hydroxy-hexadeca-(2E,6E,10Z)-trienoate[m] + H2O[m] => 3(S),8(R)-dihydroxy-(6E,10Z)-hexadecadienoate[m]	EC:4.2.1.17	m	Beta oxidation of poly-unsaturated fatty acids (mitochondrial)	0	0	0	0	0	0	0	0	0	0	0	0	0	0	0	0	0	0	0	0	0	0	0	0	0	0	0	0	0	0	0	0	0	0	0
3(S),8(R)-dihydroxy-(6E,10Z)-hexadecadienoate[m] + NAD+[m] => 3-oxo-8(R)-hydroxy-hexadeca-(6E,10Z)-dienoate[m] + H+[m] + NADH[m]	EC:1.1.1.35;EC:1.1.1.211	m	Beta oxidation of poly-unsaturated fatty acids (mitochondrial)	0	0	0	0	0	0	0	0	0	0	0	0	0	0	0	0	0	0	0	0	0	0	0	0	0	0	0	0	0	0	0	0	0	0	0
3-oxo-8(R)-hydroxy-hexadeca-(6E,10Z)-dienoate[m] + CoA[m] => 6(R)-hydroxy-tetradeca-(4E,8Z)-dienoate[m] + acetyl-CoA[m]	EC:2.3.1.16;EC:1.1.1.211	m	Beta oxidation of poly-unsaturated fatty acids (mitochondrial)	0	0	0	0	0	0	0	0	0	0	0	0	0	0	0	0	0	0	0	0	0	0	0	0	0	0	0	0	0	0	0	0	0	0	0
6(R)-hydroxy-tetradeca-(4E,8Z)-dienoate[m] + O2[m] => 6(R)-hydroxy-tetradeca-(2E,4E,8Z)-trienoate[m] + H2O2[m]	EC:1.3.3.6	m	Beta oxidation of poly-unsaturated fatty acids (mitochondrial)	0	0	0	0	0	0	0	0	0	0	0	0	0	0	0	0	0	0	0	0	0	0	0	0	0	0	0	0	0	0	0	0	0	0	0
6(R)-hydroxy-tetradeca-(2E,4E,8Z)-trienoate[m] + H+[m] + NADPH[m] <=> 6(R)-hydroxy-tetradeca-(2E,8Z)-dienoate[m] + NADP+[m]	EC:1.3.1.34	m	Beta oxidation of poly-unsaturated fatty acids (mitochondrial)	0	0	0	0	0	0	0	0	0	0	0	0	0	0	0	0	0	0	0	0	0	0	0	0	0	0	0	0	0	0	0	0	0	0	0
6(R)-hydroxy-tetradeca-(2E,8Z)-dienoate[m] + H2O[m] => 3(S),6(R)-dihydroxy-tetradec-(8Z)-enoate[m]	EC:4.2.1.17	m	Beta oxidation of poly-unsaturated fatty acids (mitochondrial)	0	0	0	0	0	0	0	0	0	0	0	0	0	0	0	0	0	0	0	0	0	0	0	0	0	0	0	0	0	0	0	0	0	0	0
3(S),6(R)-dihydroxy-tetradec-(8Z)-enoate[m] + NAD+[m] => 3-oxo-6(R)-hydroxy-tetradec-8-cis-enoate[m] + H+[m] + NADH[m]	EC:1.1.1.35;EC:1.1.1.211	m	Beta oxidation of poly-unsaturated fatty acids (mitochondrial)	0	0	0	0	0	0	0	0	0	0	0	0	0	0	0	0	0	0	0	0	0	0	0	0	0	0	0	0	0	0	0	0	0	0	0
3-oxo-6(R)-hydroxy-tetradec-8-cis-enoate[m] + CoA[m] => 4(R)-hydroxy-dodec-(6Z)-enoate[m] + acetyl-CoA[m]	EC:2.3.1.16;EC:1.1.1.211	m	Beta oxidation of poly-unsaturated fatty acids (mitochondrial)	0	0	0	0	0	0	0	0	0	0	0	0	0	0	0	0	0	0	0	0	0	0	0	0	0	0	0	0	0	0	0	0	0	0	0
4(R)-hydroxy-dodec-(6Z)-enoate[m] + CoA[m] => (2E)-dodecenoyl-CoA[m] + 2 H+[m] + O2[m]		m	Pool reactions	0	0	0	0	0	0	0	0	0	0	0	0	0	0	0	0	0	0	0	0	0	0	0	0	0	0	0	0	0	0	0	0	0	0	0
5-oxo-(6E)-12-epi-LTB4[c] <=> 5-oxo-12-HETE[c]		c	Leukotriene metabolism	0	0	0	0	0	0	0	0	0	0	0	0	0	0	0	0	0	0	0	0	0	0	0	0	0	0	0	0	0	0	0	0	0	0	0
5-oxo-(6E)-12-epi-LTB4[c] <=> 5-oxo-(6E)-12-epi-LTB4[r]		r	Transport, endoplasmic reticular	0	0	0	0	0	0	0	0	0	0	0	0	0	0	0	0	0	0	0	0	0	0	0	0	0	0	0	0	0	0	0	0	0	0	0
5-oxo-(6E)-12-epi-LTB4[c] + H+[c] + NADPH[c] <=> 6-trans-12-epi-LTB4[c] + NADP+[c]	EC:1.1.1.184	c	Leukotriene metabolism	0	0	0	0	0	0	0	0	0	0	0	0	0	0	0	0	0	0	0	0	0	0	0	0	0	0	0	0	0	0	0	0	0	0	0
5-oxo-(6E)-12-epi-LTB4[c] + H+[c] + NADPH[c] <=> 6,7-dihydro-5-oxo-12-epi-LTB4[c] + NADP+[c]	EC:1.14.14.1	c	Leukotriene metabolism	0	0	0	0	0	0	0	0	0	0	0	0	0	0	0	0	0	0	0	0	0	0	0	0	0	0	0	0	0	0	0	0	0	0	0
5-oxo-(6E)-12-epi-LTB4[r] + H+[r] + NADPH[r] <=> 6,7-dihydro-5-oxo-12-epi-LTB4[r] + NADP+[r]	EC:1.14.14.1	r	Leukotriene metabolism	0	0	0	0	0	0	0	0	0	0	0	0	0	0	0	0	0	0	0	0	0	0	0	0	0	0	0	0	0	0	0	0	0	0	0
6,7-dihydro-12-epi-LTB4[p] + NADP+[p] <=> 6,7-dihydro-5-oxo-12-epi-LTB4[p] + H+[p] + NADPH[p]		p	Leukotriene metabolism	0	0	0	0	0	0	0	0	0	0	0	0	0	0	0	0	0	0	0	0	0	0	0	0	0	0	0	0	0	0	0	0	0	0	0
5-oxo-12(S)-hydroxy-eicosa-(8E,10E,14Z)-trienoyl-CoA[c] + AMP[c] + PPi[c] <=> 6,7-dihydro-5-oxo-12-epi-LTB4[c] + ATP[c] + CoA[c]	EC:6.2.1.3	c	Leukotriene metabolism	0	0	0	0	0	0	0	0	0	0	0	0	0	0	0	0	0	0	0	0	0	0	0	0	0	0	0	0	0	0	0	0	0	0	0
5-oxo-12(S)-hydroxy-eicosa-(8E,10E,14Z)-trienoyl-CoA[r] + AMP[r] + PPi[r] <=> 6,7-dihydro-5-oxo-12-epi-LTB4[r] + ATP[r] + CoA[r]	EC:6.2.1.3	r	Leukotriene metabolism	0	0	0	0	0	0	0	0	0	0	0	0	0	0	0	0	0	0	0	0	0	0	0	0	0	0	0	0	0	0	0	0	0	0	0
5-oxo-12(S)-hydroxy-eicosa-(8E,10E,14Z)-trienoyl-CoA[p] + AMP[p] + PPi[p] <=> 6,7-dihydro-5-oxo-12-epi-LTB4[p] + ATP[p] + CoA[p]	EC:6.2.1.3	p	Leukotriene metabolism	0	0	0	0	0	0	0	0	0	0	0	0	0	0	0	0	0	0	0	0	0	0	0	0	0	0	0	0	0	0	0	0	0	0	0
5-oxo-12(S)-hydroxy-eicosa-(8E,10E,14Z)-trienoyl-CoA[p] + O2[p] => 5-oxo-12(S)-hydroxy-eicosa-(2E,8E,10E,14Z)-tetraenoyl-CoA[p] + H2O2[p]	EC:1.3.3.6	p	Leukotriene metabolism	0	0	0	0	0	0	0	0	0	0	0	0	0	0	0	0	0	0	0	0	0	0	0	0	0	0	0	0	0	0	0	0	0	0	0
5-oxo-12(S)-hydroxy-eicosa-(2E,8E,10E,14Z)-tetraenoyl-CoA[p] + H2O[p] => 3(S),12(S)-dihydroxy-5-oxo-eicosa-(8E,10E,14Z)-trienoyl-CoA[p]	EC:4.2.1.17	p	Leukotriene metabolism	0	0	0	0	0	0	0	0	0	0	0	0	0	0	0	0	0	0	0	0	0	0	0	0	0	0	0	0	0	0	0	0	0	0	0
3(S),12(S)-dihydroxy-5-oxo-eicosa-(8E,10E,14Z)-trienoyl-CoA[p] + NAD+[p] => 3,5-dioxo-12(S)-hydroxy-eicosa-(8E,10E,14Z)-trienoyl-CoA[p] + H+[p] + NADH[p]	EC:1.1.1.35;EC:1.1.1.211	p	Leukotriene metabolism	0	0	0	0	0	0	0	0	0	0	0	0	0	0	0	0	0	0	0	0	0	0	0	0	0	0	0	0	0	0	0	0	0	0	0
3,5-dioxo-12(S)-hydroxy-eicosa-(8E,10E,14Z)-trienoyl-CoA[p] + CoA[p] => 3-oxo-10(S)-hydroxy-octadeca-(6E,8E,12Z)-trienoyl-CoA[p] + acetyl-CoA[p]	EC:2.3.1.16	p	Leukotriene metabolism	0	0	0	0	0	0	0	0	0	0	0	0	0	0	0	0	0	0	0	0	0	0	0	0	0	0	0	0	0	0	0	0	0	0	0
3-oxo-10(S)-hydroxy-octadeca-(6E,8E,12Z)-trienoyl-CoA[p] + H2O[p] => 3-oxo-10(S)-hydroxy-octadeca-(6E,8E,12Z)-trienoate[p] + CoA[p]	EC:3.1.2.2	p	Leukotriene metabolism	0	0	0	0	0	0	0	0	0	0	0	0	0	0	0	0	0	0	0	0	0	0	0	0	0	0	0	0	0	0	0	0	0	0	0
3-oxo-10(S)-hydroxy-octadeca-(6E,8E,12Z)-trienoate[c] <=> 3-oxo-10(S)-hydroxy-octadeca-(6E,8E,12Z)-trienoate[p]		p	Transport, peroxisomal	0	0	0	0	0	0	0	0	0	0	0	0	0	0	0	0	0	0	0	0	0	0	0	0	0	0	0	0	0	0	0	0	0	0	0
3-oxo-10(S)-hydroxy-octadeca-(6E,8E,12Z)-trienoate[c] <=> 3-oxo-10(S)-hydroxy-octadeca-(6E,8E,12Z)-trienoate[m]		m	Transport, mitochondrial	0	0	0	0	0	0	0	0	0	0	0	0	0	0	0	0	0	0	0	0	0	0	0	0	0	0	0	0	0	0	0	0	0	0	0
3-oxo-10(S)-hydroxy-octadeca-(6E,8E,12Z)-trienoate[m] + CoA[m] => 8(S)-hydroxy-hexadeca-(4E,6E,10Z)-trienoate[m] + acetyl-CoA[m]	EC:2.3.1.16;EC:1.1.1.211	m	Beta oxidation of poly-unsaturated fatty acids (mitochondrial)	0	0	0	0	0	0	0	0	0	0	0	0	0	0	0	0	0	0	0	0	0	0	0	0	0	0	0	0	0	0	0	0	0	0	0
8(S)-hydroxy-hexadeca-(4E,6E,10Z)-trienoate[m] + O2[m] => 8(S)-hydroxy-hexadeca-(2E,4E,6E,10Z)-tetraenoate[m] + H2O2[m]	EC:1.3.3.6	m	Beta oxidation of poly-unsaturated fatty acids (mitochondrial)	0	0	0	0	0	0	0	0	0	0	0	0	0	0	0	0	0	0	0	0	0	0	0	0	0	0	0	0	0	0	0	0	0	0	0
8(S)-hydroxy-hexadeca-(2E,4E,6E,10Z)-tetraenoate[m] + H+[m] + NADPH[m] => 8(S)-hydroxy-hexadeca-(2E,6E,10Z)-trienoate[m] + NADP+[m]	EC:1.3.1.34	m	Beta oxidation of poly-unsaturated fatty acids (mitochondrial)	0	0	0	0	0	0	0	0	0	0	0	0	0	0	0	0	0	0	0	0	0	0	0	0	0	0	0	0	0	0	0	0	0	0	0
3(S),8(S)-dihydroxy-(6E,10Z)-hexadecadienoate[m] <=> 8(S)-hydroxy-hexadeca-(2E,6E,10Z)-trienoate[m] + H2O[m]	EC:4.2.1.17	m	Beta oxidation of poly-unsaturated fatty acids (mitochondrial)	0	0	0	0	0	0	0	0	0	0	0	0	0	0	0	0	0	0	0	0	0	0	0	0	0	0	0	0	0	0	0	0	0	0	0
3(S),8(S)-dihydroxy-(6E,10Z)-hexadecadienoate[m] + NAD+[m] <=> 3-oxo-8(S)-hydroxy-hexadeca-(6E,10Z)-dienoate[m] + H+[m] + NADH[m]	EC:1.1.1.35;EC:1.1.1.211	m	Beta oxidation of poly-unsaturated fatty acids (mitochondrial)	0	0	0	0	0	0	0	0	0	0	0	0	0	0	0	0	0	0	0	0	0	0	0	0	0	0	0	0	0	0	0	0	0	0	0
3-oxo-8(S)-hydroxy-hexadeca-(6E,10Z)-dienoate[m] + CoA[m] <=> 6(S)-hydroxy-tetradeca-(4E,8Z)-dienoate[m] + acetyl-CoA[m]	EC:2.3.1.16;EC:1.1.1.211	m	Beta oxidation of poly-unsaturated fatty acids (mitochondrial)	0	0	0	0	0	0	0	0	0	0	0	0	0	0	0	0	0	0	0	0	0	0	0	0	0	0	0	0	0	0	0	0	0	0	0
6(S)-hydroxy-tetradeca-(2E,4E,8Z)-trienoate[m] + H+[m] + NADPH[m] <=> 6(S)-hydroxy-tetradeca-(2E,8Z)-dienoate[m] + NADP+[m]	EC:1.3.1.34	m	Beta oxidation of poly-unsaturated fatty acids (mitochondrial)	0	0	0	0	0	0	0	0	0	0	0	0	0	0	0	0	0	0	0	0	0	0	0	0	0	0	0	0	0	0	0	0	0	0	0
6(S)-hydroxy-tetradeca-(4E,8Z)-dienoate[m] + O2[m] => 6(S)-hydroxy-tetradeca-(2E,4E,8Z)-trienoate[m] + H2O2[m]	EC:1.3.3.6	m	Beta oxidation of poly-unsaturated fatty acids (mitochondrial)	0	0	0	0	0	0	0	0	0	0	0	0	0	0	0	0	0	0	0	0	0	0	0	0	0	0	0	0	0	0	0	0	0	0	0
6(S)-hydroxy-tetradeca-(2E,8Z)-dienoate[m] + H2O[m] => 3(S),6(S)-dihydroxy-tetradec-(8Z)-enoate[m]	EC:4.2.1.17	m	Beta oxidation of poly-unsaturated fatty acids (mitochondrial)	0	0	0	0	0	0	0	0	0	0	0	0	0	0	0	0	0	0	0	0	0	0	0	0	0	0	0	0	0	0	0	0	0	0	0
3(S),6(S)-dihydroxy-tetradec-(8Z)-enoate[m] + NAD+[m] => 3-oxo-6(S)-hydroxy-tetradec-(8Z)-enoate[m] + H+[m] + NADH[m]	EC:1.1.1.35;EC:1.1.1.211	m	Beta oxidation of poly-unsaturated fatty acids (mitochondrial)	0	0	0	0	0	0	0	0	0	0	0	0	0	0	0	0	0	0	0	0	0	0	0	0	0	0	0	0	0	0	0	0	0	0	0
3-oxo-6(S)-hydroxy-tetradec-(8Z)-enoate[m] + CoA[m] => 4(S)-hydroxy-dodec-(6Z)-enoate[m] + acetyl-CoA[m]	EC:2.3.1.16;EC:1.1.1.211	m	Beta oxidation of poly-unsaturated fatty acids (mitochondrial)	0	0	0	0	0	0	0	0	0	0	0	0	0	0	0	0	0	0	0	0	0	0	0	0	0	0	0	0	0	0	0	0	0	0	0
4(S)-hydroxy-dodec-(6Z)-enoate[m] + CoA[m] => (2E)-dodecenoyl-CoA[m] + 2 H+[m] + O2[m]		m	Pool reactions	0	0	0	0	0	0	0	0	0	0	0	0	0	0	0	0	0	0	0	0	0	0	0	0	0	0	0	0	0	0	0	0	0	0	0
12-keto-LTB4[c] + H+[c] + NADH[c] => 10,11-dihydro-12-oxo-LTB4[c] + NAD+[c]	EC:1.3.1.-	c	Leukotriene metabolism	0	0	0	0	0	0	0	0	0	0	0	0	0	0	0	0	0	0	0	0	0	0	0	0	0	0	0	0	0	0	0	0	0	0	0
12-keto-LTB4[p] + H+[p] + NADH[p] => 10,11-dihydro-12-oxo-LTB4[p] + NAD+[p]	EC:1.3.1.-	p	Leukotriene metabolism	0	0	0	0	0	0	0	0	0	0	0	0	0	0	0	0	0	0	0	0	0	0	0	0	0	0	0	0	0	0	0	0	0	0	0
10,11-dihydro-12-oxo-LTB4[c] + H+[c] + NADPH[c] => 10,11-dihydro-LTB4[c] + NADP+[c]	EC:1.1.1.184	c	Leukotriene metabolism	0	0	0	0	0	0	0	0	0	0	0	0	0	0	0	0	0	0	0	0	0	0	0	0	0	0	0	0	0	0	0	0	0	0	0
10,11-dihydro-12-oxo-LTB4[m] + H+[m] + NADPH[m] => 10,11-dihydro-LTB4[m] + NADP+[m]	EC:1.1.1.184	m	Leukotriene metabolism	0	0	0	0	0	0	0	0	0	0	0	0	0	0	0	0	0	0	0	0	0	0	0	0	0	0	0	0	0	0	0	0	0	0	0
10,11-dihydro-12-oxo-LTB4[p] + H+[p] + NADPH[p] => 10,11-dihydro-LTB4[p] + NADP+[p]	EC:1.1.1.184	p	Leukotriene metabolism	0	0	0	0	0	0	0	0	0	0	0	0	0	0	0	0	0	0	0	0	0	0	0	0	0	0	0	0	0	0	0	0	0	0	0
10,11-dihydro-LTB4[r] + H+[r] + NADPH[r] + O2[r] => 20-OH-10,11-dihydro-LTB4[r] + H2O[r] + NADP+[r]	EC:1.14.13.30	r	Leukotriene metabolism	0	0	0	0	0	0	0	0	0	0	0	0	0	0	0	0	0	0	0	0	0	0	0	0	0	0	0	0	0	0	0	0	0	0	0
20-OH-10,11-dihydro-LTB4[r] + H+[r] + NADPH[r] + O2[r] => 10,11-dihydro-20-dihydroxy-LTB4[r] + H2O[r] + NADP+[r]	EC:1.14.13.30	r	Leukotriene metabolism	0	0	0	0	0	0	0	0	0	0	0	0	0	0	0	0	0	0	0	0	0	0	0	0	0	0	0	0	0	0	0	0	0	0	0
10,11-dihydro-20-dihydroxy-LTB4[r] + H+[r] + NADPH[r] + O2[r] => 10,11-dihydro-20-trihydroxy-LTB4[r] + H2O[r] + NADP+[r]	EC:1.14.13.30	r	Leukotriene metabolism	0	0	0	0	0	0	0	0	0	0	0	0	0	0	0	0	0	0	0	0	0	0	0	0	0	0	0	0	0	0	0	0	0	0	0
10,11-dihydro-20-trihydroxy-LTB4[r] => 10,11-dihydro-20-trihydroxy-LTB4[c]		r	Transport, endoplasmic reticular	0	0	0	0	0	0	0	0	0	0	0	0	0	0	0	0	0	0	0	0	0	0	0	0	0	0	0	0	0	0	0	0	0	0	0
10,11-dihydro-20-trihydroxy-LTB4[c] <=> 20-COOH-10,11-dihydro-LTB4[c] + H2O[c]		c	Leukotriene metabolism	0	0	0	0	0	0	0	0	0	0	0	0	0	0	0	0	0	0	0	0	0	0	0	0	0	0	0	0	0	0	0	0	0	0	0
20-COOH-10,11-dihydro-LTB4[c] <=> 20-COOH-10,11-dihydro-LTB4[p]		p	Transport, peroxisomal	0	0	0	0	0	0	0	0	0	0	0	0	0	0	0	0	0	0	0	0	0	0	0	0	0	0	0	0	0	0	0	0	0	0	0
20-COOH-10,11-dihydro-LTB4[c] <=> 20-COOH-10,11-dihydro-LTB4[m]		m	Transport, mitochondrial	0	0	0	0	0	0	0	0	0	0	0	0	0	0	0	0	0	0	0	0	0	0	0	0	0	0	0	0	0	0	0	0	0	0	0
20-COOH-10,11-dihydro-LTB4[c] + NADP+[c] => 20-COOH-LTB4[c] + H+[c] + NADPH[c]	EC:1.1.1.184	c	Leukotriene metabolism	0	0	0	0	0	0	0	0	0	0	0	0	0	0	0	0	0	0	0	0	0	0	0	0	0	0	0	0	0	0	0	0	0	0	0
20-COOH-10,11-dihydro-LTB4[m] + NADP+[m] => 20-COOH-LTB4[m] + H+[m] + NADPH[m]	EC:1.1.1.184	m	Leukotriene metabolism	0	0	0	0	0	0	0	0	0	0	0	0	0	0	0	0	0	0	0	0	0	0	0	0	0	0	0	0	0	0	0	0	0	0	0
20-COOH-10,11-dihydro-LTB4[p] + NADP+[p] => 20-COOH-LTB4[p] + H+[p] + NADPH[p]	EC:1.1.1.184	p	Leukotriene metabolism	0	0	0	0	0	0	0	0	0	0	0	0	0	0	0	0	0	0	0	0	0	0	0	0	0	0	0	0	0	0	0	0	0	0	0
20-COOH-LTB4[c] + ATP[c] + CoA[c] <=> 20-CoA-20-oxo-LTB4[c] + AMP[c] + PPi[c]	EC:6.2.1.3	c	Leukotriene metabolism	0	0	0	0	0	0	0	0	0	0	0	0	0	0	0	0	0	0	0	0	0	0	0	0	0	0	0	0	0	0	0	0	0	0	0
20-COOH-LTB4[m] + ATP[m] + CoA[m] <=> 20-CoA-20-oxo-LTB4[m] + AMP[m] + PPi[m]	EC:6.2.1.3	m	Leukotriene metabolism	0	0	0	0	0	0	0	0	0	0	0	0	0	0	0	0	0	0	0	0	0	0	0	0	0	0	0	0	0	0	0	0	0	0	0
20-COOH-LTB4[r] + ATP[r] + CoA[r] <=> 20-CoA-20-oxo-LTB4[r] + AMP[r] + PPi[r]	EC:6.2.1.3	r	Leukotriene metabolism	0	0	0	0	0	0	0	0	0	0	0	0	0	0	0	0	0	0	0	0	0	0	0	0	0	0	0	0	0	0	0	0	0	0	0
20-COOH-LTB4[p] + ATP[p] + CoA[p] <=> 20-CoA-20-oxo-LTB4[p] + AMP[p] + PPi[p]	EC:6.2.1.3	p	Leukotriene metabolism	0	0	0	0	0	0	0	0	0	0	0	0	0	0	0	0	0	0	0	0	0	0	0	0	0	0	0	0	0	0	0	0	0	0	0
20-CoA-20-oxo-LTB4[c] <=> 20-CoA-20-oxo-LTB4[r]		r	Transport, endoplasmic reticular	0	0	0	0	0	0	0	0	0	0	0	0	0	0	0	0	0	0	0	0	0	0	0	0	0	0	0	0	0	0	0	0	0	0	0
20-CoA-20-oxo-LTB4[m] + O2[m] => (18E)-20-oxo-20-CoA-LTB4[m] + H2O2[m]	EC:1.3.3.6	m	Leukotriene metabolism	0	0	0	0	0	0	0	0	0	0	0	0	0	0	0	0	0	0	0	0	0	0	0	0	0	0	0	0	0	0	0	0	0	0	0
20-CoA-20-oxo-LTB4[p] + O2[p] => (18E)-20-oxo-20-CoA-LTB4[p] + H2O2[p]	EC:1.3.3.6	p	Leukotriene metabolism	0	0	0	0	0	0	0	0	0	0	0	0	0	0	0	0	0	0	0	0	0	0	0	0	0	0	0	0	0	0	0	0	0	0	0
(18E)-20-oxo-20-CoA-LTB4[m] + H2O[m] => 20-CoA-20-oxo-18r-hydroxy-LTB4[m]	EC:4.2.1.17	m	Leukotriene metabolism	0	0	0	0	0	0	0	0	0	0	0	0	0	0	0	0	0	0	0	0	0	0	0	0	0	0	0	0	0	0	0	0	0	0	0
(18E)-20-oxo-20-CoA-LTB4[p] + H2O[p] => 20-CoA-20-oxo-18r-hydroxy-LTB4[p]	EC:4.2.1.17	p	Leukotriene metabolism	0	0	0	0	0	0	0	0	0	0	0	0	0	0	0	0	0	0	0	0	0	0	0	0	0	0	0	0	0	0	0	0	0	0	0
20-CoA-20-oxo-18r-hydroxy-LTB4[m] + NAD+[m] => 18,20-dioxo-20-CoA-LTB4[m] + H+[m] + NADH[m]	EC:1.1.1.35;EC:1.1.1.211	m	Leukotriene metabolism	0	0	0	0	0	0	0	0	0	0	0	0	0	0	0	0	0	0	0	0	0	0	0	0	0	0	0	0	0	0	0	0	0	0	0
20-CoA-20-oxo-18r-hydroxy-LTB4[p] + NAD+[p] => 18,20-dioxo-20-CoA-LTB4[p] + H+[p] + NADH[p]	EC:1.1.1.35;EC:1.1.1.211	p	Leukotriene metabolism	0	0	0	0	0	0	0	0	0	0	0	0	0	0	0	0	0	0	0	0	0	0	0	0	0	0	0	0	0	0	0	0	0	0	0
18,20-dioxo-20-CoA-LTB4[m] + CoA[m] => 18-CoA-18-oxo-dinor-LTB4[m] + acetyl-CoA[m]	EC:2.3.1.16;EC:1.1.1.211	m	Leukotriene metabolism	0	0	0	0	0	0	0	0	0	0	0	0	0	0	0	0	0	0	0	0	0	0	0	0	0	0	0	0	0	0	0	0	0	0	0
18,20-dioxo-20-CoA-LTB4[p] + CoA[p] => 18-CoA-18-oxo-dinor-LTB4[p] + acetyl-CoA[p]	EC:2.3.1.16	p	Leukotriene metabolism	0	0	0	0	0	0	0	0	0	0	0	0	0	0	0	0	0	0	0	0	0	0	0	0	0	0	0	0	0	0	0	0	0	0	0
18-CoA-18-oxo-dinor-LTB4[m] + H2O[m] => CoA[m] + omega-carboxy-trinor-LTB4[m]	EC:3.1.2.2	m	Leukotriene metabolism	0	0	0	0	0	0	0	0	0	0	0	0	0	0	0	0	0	0	0	0	0	0	0	0	0	0	0	0	0	0	0	0	0	0	0
18-CoA-18-oxo-dinor-LTB4[p] + H2O[p] => CoA[p] + omega-carboxy-trinor-LTB4[p]	EC:3.1.2.2	p	Leukotriene metabolism	0	0	0	0	0	0	0	0	0	0	0	0	0	0	0	0	0	0	0	0	0	0	0	0	0	0	0	0	0	0	0	0	0	0	0
10,11-dihydro-LTB4-CoA[c] + AMP[c] + PPi[c] <=> 10,11-dihydro-LTB4[c] + ATP[c] + CoA[c]	EC:6.2.1.3	c	Leukotriene metabolism	0	0	0	0	0	0	0	0	0	0	0	0	0	0	0	0	0	0	0	0	0	0	0	0	0	0	0	0	0	0	0	0	0	0	0
10,11-dihydro-LTB4-CoA[m] + AMP[m] + PPi[m] <=> 10,11-dihydro-LTB4[m] + ATP[m] + CoA[m]	EC:6.2.1.3	m	Leukotriene metabolism	0	0	0	0	0	0	0	0	0	0	0	0	0	0	0	0	0	0	0	0	0	0	0	0	0	0	0	0	0	0	0	0	0	0	0
10,11-dihydro-LTB4-CoA[r] + AMP[r] + PPi[r] <=> 10,11-dihydro-LTB4[r] + ATP[r] + CoA[r]	EC:6.2.1.3	r	Leukotriene metabolism	0	0	0	0	0	0	0	0	0	0	0	0	0	0	0	0	0	0	0	0	0	0	0	0	0	0	0	0	0	0	0	0	0	0	0
10,11-dihydro-LTB4-CoA[p] + AMP[p] + PPi[p] <=> 10,11-dihydro-LTB4[p] + ATP[p] + CoA[p]	EC:6.2.1.3	p	Leukotriene metabolism	0	0	0	0	0	0	0	0	0	0	0	0	0	0	0	0	0	0	0	0	0	0	0	0	0	0	0	0	0	0	0	0	0	0	0
10,11-dihydro-LTB4-CoA[c] => 10,11-dihydro-LTB4-CoA[m]		m	Transport, mitochondrial	0	0	0	0	0	0	0	0	0	0	0	0	0	0	0	0	0	0	0	0	0	0	0	0	0	0	0	0	0	0	0	0	0	0	0
10,11-dihydro-LTB4-CoA[c] => 10,11-dihydro-LTB4-CoA[p]		p	Transport, peroxisomal	0	0	0	0	0	0	0	0	0	0	0	0	0	0	0	0	0	0	0	0	0	0	0	0	0	0	0	0	0	0	0	0	0	0	0
10,11-dihydro-LTB4-CoA[c] => 10,11-dihydro-LTB4-CoA[r]		r	Transport, endoplasmic reticular	0	0	0	0	0	0	0	0	0	0	0	0	0	0	0	0	0	0	0	0	0	0	0	0	0	0	0	0	0	0	0	0	0	0	0
10,11-dihydro-LTB4-CoA[m] + O2[m] => 5(S),12(R)-dihydroxy-eicosa-2,8-trans-6,14-cis-tetraenoyl-CoA[m] + H2O2[m]	EC:1.3.3.6	m	Leukotriene metabolism	0	0	0	0	0	0	0	0	0	0	0	0	0	0	0	0	0	0	0	0	0	0	0	0	0	0	0	0	0	0	0	0	0	0	0
10,11-dihydro-LTB4-CoA[p] + O2[p] => 5(S),12(R)-dihydroxy-eicosa-2,8-trans-6,14-cis-tetraenoyl-CoA[p] + H2O2[p]	EC:1.3.3.6	p	Leukotriene metabolism	0	0	0	0	0	0	0	0	0	0	0	0	0	0	0	0	0	0	0	0	0	0	0	0	0	0	0	0	0	0	0	0	0	0	0
5(S),12(R)-dihydroxy-eicosa-2,8-trans-6,14-cis-tetraenoyl-CoA[m] + H2O[m] => 3(S),5(S),12(R)-trihydroxy-eicosa-8-trans-6,14-cis-trienoyl-CoA[m]	EC:4.2.1.17	m	Leukotriene metabolism	0	0	0	0	0	0	0	0	0	0	0	0	0	0	0	0	0	0	0	0	0	0	0	0	0	0	0	0	0	0	0	0	0	0	0
5(S),12(R)-dihydroxy-eicosa-2,8-trans-6,14-cis-tetraenoyl-CoA[p] + H2O[p] => 3(S),5(S),12(R)-trihydroxy-eicosa-8-trans-6,14-cis-trienoyl-CoA[p]	EC:4.2.1.17	p	Leukotriene metabolism	0	0	0	0	0	0	0	0	0	0	0	0	0	0	0	0	0	0	0	0	0	0	0	0	0	0	0	0	0	0	0	0	0	0	0
3(S),5(S),12(R)-trihydroxy-eicosa-8-trans-6,14-cis-trienoyl-CoA[m] + NAD+[m] => 3-oxo-5(S),12(R)-dihydroxy-eicosa-8-trans-6,14-cis-trienoyl-CoA[m] + H+[m] + NADH[m]	EC:1.1.1.35;EC:1.1.1.211	m	Leukotriene metabolism	0	0	0	0	0	0	0	0	0	0	0	0	0	0	0	0	0	0	0	0	0	0	0	0	0	0	0	0	0	0	0	0	0	0	0
3(S),5(S),12(R)-trihydroxy-eicosa-8-trans-6,14-cis-trienoyl-CoA[p] + NAD+[p] => 3-oxo-5(S),12(R)-dihydroxy-eicosa-8-trans-6,14-cis-trienoyl-CoA[p] + H+[p] + NADH[p]	EC:1.1.1.35;EC:1.1.1.211	p	Leukotriene metabolism	0	0	0	0	0	0	0	0	0	0	0	0	0	0	0	0	0	0	0	0	0	0	0	0	0	0	0	0	0	0	0	0	0	0	0
3-oxo-5(S),12(R)-dihydroxy-eicosa-8-trans-6,14-cis-trienoyl-CoA[m] + CoA[m] => 3(S),10(R)-OH-octadeca-6-trans-4,12-cis-trienoyl-CoA[m] + acetyl-CoA[m]	EC:2.3.1.16;EC:1.1.1.211	m	Leukotriene metabolism	0	0	0	0	0	0	0	0	0	0	0	0	0	0	0	0	0	0	0	0	0	0	0	0	0	0	0	0	0	0	0	0	0	0	0
3-oxo-5(S),12(R)-dihydroxy-eicosa-8-trans-6,14-cis-trienoyl-CoA[p] + CoA[p] => 3(S),10(R)-OH-octadeca-6-trans-4,12-cis-trienoyl-CoA[p] + acetyl-CoA[p]	EC:2.3.1.16	p	Leukotriene metabolism	0	0	0	0	0	0	0	0	0	0	0	0	0	0	0	0	0	0	0	0	0	0	0	0	0	0	0	0	0	0	0	0	0	0	0
3(S),10(R)-OH-octadeca-6-trans-4,12-cis-trienoyl-CoA[m] + H2O[m] => 3(S),10(R)-OH-octadeca-6-trans-4,12-cis-trienoate[m] + CoA[m]	EC:3.1.2.2	m	Leukotriene metabolism	0	0	0	0	0	0	0	0	0	0	0	0	0	0	0	0	0	0	0	0	0	0	0	0	0	0	0	0	0	0	0	0	0	0	0
3(S),10(R)-OH-octadeca-6-trans-4,12-cis-trienoyl-CoA[p] + H2O[p] => 3(S),10(R)-OH-octadeca-6-trans-4,12-cis-trienoate[p] + CoA[p]	EC:3.1.2.2	p	Leukotriene metabolism	0	0	0	0	0	0	0	0	0	0	0	0	0	0	0	0	0	0	0	0	0	0	0	0	0	0	0	0	0	0	0	0	0	0	0
10,11-dihydro-12-epi-LTB4[c] + NADP+[c] <=> 10,11-dihydro-12-oxo-LTB4[c] + H+[c] + NADPH[c]	EC:1.1.1.184	c	Leukotriene metabolism	0	0	0	0	0	0	0	0	0	0	0	0	0	0	0	0	0	0	0	0	0	0	0	0	0	0	0	0	0	0	0	0	0	0	0
10,11-dihydro-12-epi-LTB4[m] + NADP+[m] <=> 10,11-dihydro-12-oxo-LTB4[m] + H+[m] + NADPH[m]	EC:1.1.1.184	m	Leukotriene metabolism	0	0	0	0	0	0	0	0	0	0	0	0	0	0	0	0	0	0	0	0	0	0	0	0	0	0	0	0	0	0	0	0	0	0	0
10,11-dihydro-12-epi-LTB4[p] + NADP+[p] <=> 10,11-dihydro-12-oxo-LTB4[p] + H+[p] + NADPH[p]	EC:1.1.1.184	p	Leukotriene metabolism	0	0	0	0	0	0	0	0	0	0	0	0	0	0	0	0	0	0	0	0	0	0	0	0	0	0	0	0	0	0	0	0	0	0	0
10,11-dihydro-12-epi-LTB4[c] <=> 10,11-dihydro-12-epi-LTB4[p]		p	Transport, peroxisomal	0	0	0	0	0	0	0	0	0	0	0	0	0	0	0	0	0	0	0	0	0	0	0	0	0	0	0	0	0	0	0	0	0	0	0
10,11-dihydro-12-epi-LTB4[c] <=> 10,11-dihydro-12-epi-LTB4[m]		m	Transport, mitochondrial	0	0	0	0	0	0	0	0	0	0	0	0	0	0	0	0	0	0	0	0	0	0	0	0	0	0	0	0	0	0	0	0	0	0	0
leukotriene E4[c] => leukotriene E4[p]		p	Transport, peroxisomal	0	0	0	0	0	0	0	0	0	0	0	0	0	0	0	0	0	0	0	0	0	0	0	0	0	0	0	0	0	0	0	0	0	0	0
H+[p] + NADPH[p] + O2[p] + leukotriene E4[p] => 20-hydroxy-LTE4[p] + H2O[p] + NADP+[p]	EC:1.14.13.34	p	Leukotriene metabolism	0	0	0	0	0	0	0	0	0	0	0	0	0	0	0	0	0	0	0	0	0	0	0	0	0	0	0	0	0	0	0	0	0	0	0
20-hydroxy-LTE4[p] + NAD+[p] => 20-oxo-LTE4[p] + H+[p] + NADH[p]	EC:1.1.1.1	p	Leukotriene metabolism	0	0	0	0	0	0	0	0	0	0	0	0	0	0	0	0	0	0	0	0	0	0	0	0	0	0	0	0	0	0	0	0	0	0	0
20-oxo-LTE4[p] + H2O[p] + NAD+[p] => 20-COOH-LTE4[p] + H+[p] + NADH[p]	EC:1.2.1.3	p	Leukotriene metabolism	0	0	0	0	0	0	0	0	0	0	0	0	0	0	0	0	0	0	0	0	0	0	0	0	0	0	0	0	0	0	0	0	0	0	0
20-COOH-LTE4-CoA[p] + AMP[p] + PPi[p] <=> 20-COOH-LTE4[p] + ATP[p] + CoA[p]	EC:6.2.1.3	p	Leukotriene metabolism	0	0	0	0	0	0	0	0	0	0	0	0	0	0	0	0	0	0	0	0	0	0	0	0	0	0	0	0	0	0	0	0	0	0	0
20-COOH-LTE4-CoA[p] + O2[p] => (18E)-20-oxo-20-CoA-LTE4[p] + H2O2[p]	EC:1.3.3.6	p	Leukotriene metabolism	0	0	0	0	0	0	0	0	0	0	0	0	0	0	0	0	0	0	0	0	0	0	0	0	0	0	0	0	0	0	0	0	0	0	0
(18E)-20-oxo-20-CoA-LTE4[p] + H2O[p] => 18(R)-hydroxy-20-oxo-20-CoA-LTE4[p]	EC:4.2.1.17	p	Leukotriene metabolism	0	0	0	0	0	0	0	0	0	0	0	0	0	0	0	0	0	0	0	0	0	0	0	0	0	0	0	0	0	0	0	0	0	0	0
18(R)-hydroxy-20-oxo-20-CoA-LTE4[p] + NAD+[p] => 20-COOH-18-oxo-LTE4-CoA[p] + H+[p] + NADH[p]	EC:1.1.1.35;EC:1.1.1.211	p	Leukotriene metabolism	0	0	0	0	0	0	0	0	0	0	0	0	0	0	0	0	0	0	0	0	0	0	0	0	0	0	0	0	0	0	0	0	0	0	0
20-COOH-18-oxo-LTE4-CoA[p] + CoA[p] => acetyl-CoA[p] + omega-COOH-dinor-LTE4-CoA[p]	EC:2.3.1.16	p	Leukotriene metabolism	0	0	0	0	0	0	0	0	0	0	0	0	0	0	0	0	0	0	0	0	0	0	0	0	0	0	0	0	0	0	0	0	0	0	0
18-COOH-LTE4[p] + CoA[p] <=> H2O[p] + omega-COOH-dinor-LTE4-CoA[p]	EC:3.1.2.2	p	Leukotriene metabolism	0	0	0	0	0	0	0	0	0	0	0	0	0	0	0	0	0	0	0	0	0	0	0	0	0	0	0	0	0	0	0	0	0	0	0
O2[p] + omega-COOH-dinor-LTE4-CoA[p] => 18-COOH-(16E)-dinor-LTE5-CoA[p] + 7 H+[p]	EC:1.3.3.6	p	Leukotriene metabolism	0	0	0	0	0	0	0	0	0	0	0	0	0	0	0	0	0	0	0	0	0	0	0	0	0	0	0	0	0	0	0	0	0	0	0
18-COOH-(15E)-dinor-LTE4-CoA[p] + NADP+[p] <=> 18-COOH-(16E)-dinor-LTE5-CoA[p] + 6 H+[p] + NADPH[p]	EC:1.3.1.34	p	Leukotriene metabolism	0	0	0	0	0	0	0	0	0	0	0	0	0	0	0	0	0	0	0	0	0	0	0	0	0	0	0	0	0	0	0	0	0	0	0
16e-18-oxo-18-CoA-dinor-LTE4[p] <=> 18-COOH-(15E)-dinor-LTE4-CoA[p]	EC:5.3.3.8	p	Leukotriene metabolism	0	0	0	0	0	0	0	0	0	0	0	0	0	0	0	0	0	0	0	0	0	0	0	0	0	0	0	0	0	0	0	0	0	0	0
16e-18-oxo-18-CoA-dinor-LTE4[p] + H2O[p] => 16(S)-hydroxy-18-oxo-18-CoA-LTE4[p]	EC:4.2.1.17	p	Leukotriene metabolism	0	0	0	0	0	0	0	0	0	0	0	0	0	0	0	0	0	0	0	0	0	0	0	0	0	0	0	0	0	0	0	0	0	0	0
16(S)-hydroxy-18-oxo-18-CoA-LTE4[p] + NAD+[p] => 16,18-oxo-18-CoA-dinor-LTE4[p] + H+[p] + NADH[p]	EC:1.1.1.35;EC:1.1.1.211	p	Leukotriene metabolism	0	0	0	0	0	0	0	0	0	0	0	0	0	0	0	0	0	0	0	0	0	0	0	0	0	0	0	0	0	0	0	0	0	0	0
16e-18-oxo-18-CoA-dinor-LTE4[p] + CoA[p] => 5 H+[p] + acetyl-CoA[p] + omega-COOH-tetranor-LTE3-CoA[p]	EC:2.3.1.16	p	Leukotriene metabolism	0	0	0	0	0	0	0	0	0	0	0	0	0	0	0	0	0	0	0	0	0	0	0	0	0	0	0	0	0	0	0	0	0	0	0
H2O[p] + omega-COOH-tetranor-LTE3-CoA[p] => CoA[p] + omega-COOH-tetranor-LTE3[p]	EC:3.1.2.2	p	Leukotriene metabolism	0	0	0	0	0	0	0	0	0	0	0	0	0	0	0	0	0	0	0	0	0	0	0	0	0	0	0	0	0	0	0	0	0	0	0
2 O2[r] + arachidonate[r] => prostaglandin G2[r]	EC:1.14.99.1	r	prostaglandin biosynthesis	0	0	0	0	0	0	0	0	0	0	0	0	0	0	0	0	0	0	0	0	0	0	0	0	0	0	0	0	0	0	0	0	0	0	0
prostaglandin G2[c] <=> prostaglandin G2[r]		r	Transport, endoplasmic reticular	0	0	0	0	0	0	0	0	0	0	0	0	0	0	0	0	0	0	0	0	0	0	0	0	0	0	0	0	0	0	0	0	0	0	0
2 H+[r] + prostaglandin G2[r] => H2O[r] + prostaglandin H2[r]	EC:1.14.99.1	r	prostaglandin biosynthesis	0	0	0	0	0	0	0	0	0	0	0	0	0	0	0	0	0	0	0	0	0	0	0	0	0	0	0	0	0	0	0	0	0	0	0
prostaglandin H2[r] => prostaglandin I2[r]	EC:5.3.99.4	r	prostaglandin biosynthesis	0	0	0	0	0	0	0	0	0	0	0	0	0	0	0	0	0	0	0	0	0	0	0	0	0	0	0	0	0	0	0	0	0	0	0
prostaglandin I2[c] <=> prostaglandin I2[r]		r	Transport, endoplasmic reticular	0	0	0	0	0	0	0	0	0	0	0	0	0	0	0	0	0	0	0	0	0	0	0	0	0	0	0	0	0	0	0	0	0	0	0
prostaglandin H2[c] <=> prostaglandin H2[r]		r	Transport, endoplasmic reticular	0	0	0	0	0	0	0	0	0	0	0	0	0	0	0	0	0	0	0	0	0	0	0	0	0	0	0	0	0	0	0	0	0	0	0
prostaglandin H2[c] => prostaglandin E2[c]	EC:5.3.99.3	c	prostaglandin biosynthesis	0	0	0	0	0	0	0	0	0	0	0	0	0	0	0	0	0	0	0	0	0	0	0	0	0	0	0	0	0	0	0	0	0	0	0
prostaglandin A2[c] <=> prostaglandin C2[c]	EC:5.3.-.-	c	prostaglandin biosynthesis	0	0	0	0	0	0	0	0	0	0	0	0	0	0	0	0	0	0	0	0	0	0	0	0	0	0	0	0	0	0	0	0	0	0	0
prostaglandin B2[c] <=> prostaglandin C2[c]	EC:5.3.3.9	c	prostaglandin biosynthesis	0	0	0	0	0	0	0	0	0	0	0	0	0	0	0	0	0	0	0	0	0	0	0	0	0	0	0	0	0	0	0	0	0	0	0
H2O[c] + prostaglandin B2[c] <=> prostaglandin E2[c]		c	prostaglandin biosynthesis	0	0	0	0	0	0	0	0	0	0	0	0	0	0	0	0	0	0	0	0	0	0	0	0	0	0	0	0	0	0	0	0	0	0	0
NAD+[c] + prostaglandin F2alpha[c] => H+[c] + NADH[c] + prostaglandin H2[c]	EC:1.1.1.188	c	prostaglandin biosynthesis	0	0	0	0	0	0	0	0	0	0	0	0	0	0	0	0	0	0	0	0	0	0	0	0	0	0	0	0	0	0	0	0	0	0	0
NADP+[c] + prostaglandin F2alpha[c] => H+[c] + NADPH[c] + prostaglandin H2[c]	EC:1.1.1.188	c	prostaglandin biosynthesis	0	0	0	0	0	0	0	0	0	0	0	0	0	0	0	0	0	0	0	0	0	0	0	0	0	0	0	0	0	0	0	0	0	0	0
NADP+[c] + prostaglandin F2alpha[c] => H+[c] + NADPH[c] + prostaglandin E2[c]	EC:1.1.1.184;EC:1.1.1.189	c	prostaglandin biosynthesis	0	0	0	0	0	0	0	0	0	0	0	0	0	0	0	0	0	0	0	0	0	0	0	0	0	0	0	0	0	0	0	0	0	0	0
H+[c] + NADPH[c] + prostaglandin D2[c] <=> NADP+[c] + prostaglandin F2alpha[c]	EC:1.1.1.188	c	prostaglandin biosynthesis	0	0	0	0	0	0	0	0	0	0	0	0	0	0	0	0	0	0	0	0	0	0	0	0	0	0	0	0	0	0	0	0	0	0	0
H2O[c] + prostaglandin J2[c] <=> prostaglandin D2[c]		c	prostaglandin biosynthesis	0	0	0	0	0	0	0	0	0	0	0	0	0	0	0	0	0	0	0	0	0	0	0	0	0	0	0	0	0	0	0	0	0	0	0
2-arachidonoylglycerol[c] + O2[c] => 12-hydroperoxyeicosatetraenoate-glyceryl-ester[c]	EC:1.14.99.1	c	prostaglandin biosynthesis	0	0	0	0	0	0	0	0	0	0	0	0	0	0	0	0	0	0	0	0	0	0	0	0	0	0	0	0	0	0	0	0	0	0	0
1-lyso-2-arachidonoyl-phosphatidate[c] + H2O[c] <=> 2-arachidonoylglycerol[c] + Pi[c]	EC:3.1.3.4	c	prostaglandin biosynthesis	0	0	0	0	0	0	0	0	0	0	0	0	0	0	0	0	0	0	0	0	0	0	0	0	0	0	0	0	0	0	0	0	0	0	0
GSH[c] + prostaglandin J2[c] <=> S-(PGJ2)-glutathione[c]	EC:1.1.1.188;EC:2.5.1.18	c	prostaglandin biosynthesis	0	0	0	0	0	0	0	0	0	0	0	0	0	0	0	0	0	0	0	0	0	0	0	0	0	0	0	0	0	0	0	0	0	0	0
GSH[c] + prostaglandin A2[c] <=> S-(PGA2)-glutathione[c]	EC:2.5.1.18	c	prostaglandin biosynthesis	0	0	0	0	0	0	0	0	0	0	0	0	0	0	0	0	0	0	0	0	0	0	0	0	0	0	0	0	0	0	0	0	0	0	0
delta-12-prostaglandin J2[c] <=> prostaglandin J2[c]		c	prostaglandin biosynthesis	0	0	0	0	0	0	0	0	0	0	0	0	0	0	0	0	0	0	0	0	0	0	0	0	0	0	0	0	0	0	0	0	0	0	0
GSH[c] + delta-12-prostaglandin J2[c] <=> S-(9-deoxy-delta9,12-PGD2)-glutathione[c]	EC:2.5.1.18	c	prostaglandin biosynthesis	0	0	0	0	0	0	0	0	0	0	0	0	0	0	0	0	0	0	0	0	0	0	0	0	0	0	0	0	0	0	0	0	0	0	0
H+[c] + NADPH[c] + S-(9-deoxy-delta9,12-PGD2)-glutathione[c] <=> NADP+[c] + S-(11-OH-9-deoxy-delta9,12-PGD2)-glutathione[c]	EC:1.1.1.188	c	prostaglandin biosynthesis	0	0	0	0	0	0	0	0	0	0	0	0	0	0	0	0	0	0	0	0	0	0	0	0	0	0	0	0	0	0	0	0	0	0	0
9-deoxy-delta12-PGD2[c] + H2O[c] <=> 2 H+[c] + prostaglandin D2[c]		c	prostaglandin biosynthesis	0	0	0	0	0	0	0	0	0	0	0	0	0	0	0	0	0	0	0	0	0	0	0	0	0	0	0	0	0	0	0	0	0	0	0
9-deoxy-delta12-PGD2[c] + GSH[c] <=> S-(9-deoxy-delta12-PGD2)-glutathione[c]	EC:2.5.1.18	c	prostaglandin biosynthesis	0	0	0	0	0	0	0	0	0	0	0	0	0	0	0	0	0	0	0	0	0	0	0	0	0	0	0	0	0	0	0	0	0	0	0
H+[c] + NADPH[c] + S-(9-deoxy-delta12-PGD2)-glutathione[c] <=> NADP+[c] + S-(11-hydroxy-9-deoxy-delta12-PGD2)-glutathione[c]	EC:1.1.1.188	c	prostaglandin biosynthesis	0	0	0	0	0	0	0	0	0	0	0	0	0	0	0	0	0	0	0	0	0	0	0	0	0	0	0	0	0	0	0	0	0	0	0
2 O2[c] + dihomo-gamma-linolenate[c] => prostaglandin G1[c]	EC:1.14.99.1	c	prostaglandin biosynthesis	5.48918e-40	1.69086e-21	2.3429e-20	3.76083e-19	-4.33681e-19	-0.00776623	5.13073e-40	2.2469e-21	2.26511e-20	2.87161e-19	-5.33631e-20	0.00846543	6.14549e-40	2.49791e-21	2.47901e-20	2.87161e-19	-8.29249e-21	0.015194	5.97105e-40	2.30338e-21	2.44357e-20	5.99485e-19	-3.03211e-20	0.00977723	3.65679e-40	1.20302e-21	1.91227e-20	2.87161e-19	-4.33681e-19	-0.0237997	6.43354e-40	1.95902e-21	2.53644e-20	5.7238e-19	-4.33681e-19
2 O2[r] + dihomo-gamma-linolenate[r] => prostaglandin G1[r]	EC:1.14.99.1	r	prostaglandin biosynthesis	0	0	0	0	0	0	0	0	0	0	0	0	0	0	0	0	0	0	0	0	0	0	0	0	0	0	0	0	0	0	0	0	0	0	0
2 H+[c] + prostaglandin G1[c] <=> H2O[r] + prostaglandin H1[c]	EC:1.14.99.1	r	Transport, endoplasmic reticular	5.48918e-40	1.69086e-21	2.3429e-20	3.76083e-19	-4.33681e-19	-0.00776623	5.13073e-40	2.2469e-21	2.26511e-20	2.87161e-19	-5.33631e-20	0.00846543	6.14549e-40	2.49791e-21	2.47901e-20	2.87161e-19	-8.29249e-21	0.015194	5.97105e-40	2.30338e-21	2.44357e-20	5.99485e-19	-3.03211e-20	0.00977723	3.65679e-40	1.20302e-21	1.91227e-20	2.87161e-19	-4.33681e-19	-0.0237997	6.43354e-40	1.95902e-21	2.53644e-20	5.7238e-19	-4.33681e-19
2 H+[r] + prostaglandin G1[r] <=> H2O[r] + prostaglandin H1[r]	EC:1.14.99.1	r	prostaglandin biosynthesis	0	0	0	0	0	0	0	0	0	0	0	0	0	0	0	0	0	0	0	0	0	0	0	0	0	0	0	0	0	0	0	0	0	0	0
prostaglandin E1[c] <=> prostaglandin H1[c]	EC:5.3.99.3	c	prostaglandin biosynthesis	5.48918e-40	-1.69086e-21	2.3429e-20	4.33681e-19	-3.76083e-19	0.00776623	5.13073e-40	-2.2469e-21	2.26511e-20	5.33631e-20	-2.87161e-19	-0.00846543	6.14549e-40	-2.49791e-21	2.47901e-20	8.29249e-21	-2.87161e-19	-0.015194	5.97105e-40	-2.30338e-21	2.44357e-20	3.03211e-20	-5.99485e-19	-0.00977723	3.65679e-40	-1.20302e-21	1.91227e-20	4.33681e-19	-2.87161e-19	0.0237997	6.43354e-40	-1.95902e-21	2.53644e-20	4.33681e-19	-5.7238e-19
GSH[c] + prostaglandin A1[c] <=> S-(PGA1)-glutathione[c]	EC:2.5.1.18	c	prostaglandin biosynthesis	0	0	0	0	0	0	0	0	0	0	0	0	0	0	0	0	0	0	0	0	0	0	0	0	0	0	0	0	0	0	0	0	0	0	0
prostaglandin A1[c] <=> prostaglandin C1[c]	EC:5.3.3.9	c	prostaglandin biosynthesis	0	0	0	0	0	0	0	0	0	0	0	0	0	0	0	0	0	0	0	0	0	0	0	0	0	0	0	0	0	0	0	0	0	0	0
prostaglandin B1[c] <=> prostaglandin C1[c]	EC:5.3.3.9	c	prostaglandin biosynthesis	0	0	0	0	0	0	0	0	0	0	0	0	0	0	0	0	0	0	0	0	0	0	0	0	0	0	0	0	0	0	0	0	0	0	0
CoA[c] + acetoacetyl-CoA[c] <=> 2 acetyl-CoA[c]	EC:2.3.1.9	c	Butanoate metabolism	8.91012e-07	0.0120058	0.000943934	0.0184473	0	-0.0145361	1.03456e-06	0.0120281	0.00101713	0.0184473	0	0.00239938	9.80884e-07	0.0120267	0.000990396	0.0184473	0	0.00143205	1.05822e-06	0.0120479	0.0010287	0.0184473	0	0.0167793	1.01698e-06	0.0120717	0.00100846	0.0184473	0	0.0345708	8.25227e-07	0.0120248	0.00090842	0.0184473	0
ATP[c] + CoA[c] + acetoacetate[c] => AMP[c] + PPi[c] + acetoacetyl-CoA[c]	EC:6.2.1.16	c	Butanoate metabolism	8.91012e-07	0.0120058	0.000943934	0.0184473	0	-0.0145361	1.03456e-06	0.0120281	0.00101713	0.0184473	0	0.00239938	9.80884e-07	0.0120267	0.000990396	0.0184473	0	0.00143205	1.05822e-06	0.0120479	0.0010287	0.0184473	0	0.0167793	1.01698e-06	0.0120717	0.00100846	0.0184473	0	0.0345708	8.25227e-07	0.0120248	0.00090842	0.0184473	0
H2O[c] + acetoacetyl-CoA[c] + acetyl-CoA[c] => CoA[c] + HMG-CoA[c]	EC:2.3.3.10	c	Cholesterol metabolism	0	0	0	0	0	0	0	0	0	0	0	0	0	0	0	0	0	0	0	0	0	0	0	0	0	0	0	0	0	0	0	0	0	0	0
2 H+[c] + HMG-CoA[c] + 2 NADPH[c] => (R)-mevalonate[c] + CoA[c] + 2 NADP+[c]	EC:1.1.1.34	c	Cholesterol biosynthesis 1 (Bloch pathway)	5.90047e-06	0.000482599	0.00242909	0.0127345	0	0.000990675	5.76756e-06	0.000470638	0.00240158	0.0127345	0	-0.00250995	5.99278e-06	0.000490502	0.00244802	0.0127345	0	0.00328164	5.26033e-06	0.000427954	0.00229354	0.0127345	0	-0.0153609	4.93454e-06	0.000401522	0.00222138	0.0127345	0	-0.0236322	5.86941e-06	0.0004792	0.00242269	0.0127345	0
(R)-mevalonate[c] <=> (R)-mevalonate[p]		p	Transport, peroxisomal	4.03333e-10	-3.66667e-07	2.00832e-05	0	-0.0011	-0.0182574	8.66807e-46	-5.37527e-25	2.94416e-23	0	-1.61258e-21	-0.00217136	1.51964e-44	-2.25066e-24	1.23274e-22	0	-6.75198e-21	-0.0142881	4.03333e-10	-3.66667e-07	2.00832e-05	0	-0.0011	-0.0182574	8.06398e-10	-7.33333e-07	2.83971e-05	0	-0.0011	-0.0258242	6.17964e-46	-4.53859e-25	2.48589e-23	0	-1.36158e-21
(R)-mevalonate[c] + ATP[c] => (R)-5-phosphomevalonate[c] + ADP[c]	EC:2.7.1.36	c	Cholesterol biosynthesis 1 (Bloch pathway)	5.90052e-06	0.000482965	0.0024291	0.0127345	0	0.00109755	5.76756e-06	0.000470638	0.00240158	0.0127345	0	-0.00250995	5.99278e-06	0.000490502	0.00244802	0.0127345	0	0.00328164	5.26042e-06	0.000428321	0.00229356	0.0127345	0	-0.0152509	4.93476e-06	0.000402256	0.00222143	0.0127345	0	-0.0234088	5.86941e-06	0.0004792	0.00242269	0.0127345	0
(R)-5-diphosphomevalonate[c] + ADP[c] <=> (R)-5-phosphomevalonate[c] + ATP[c]	EC:2.7.4.2	c	Cholesterol biosynthesis 1 (Bloch pathway)	5.90052e-06	-0.000482965	0.0024291	0	-0.0127345	-0.00109755	5.76756e-06	-0.000470638	0.00240158	0	-0.0127345	0.00250995	5.99278e-06	-0.000490502	0.00244802	0	-0.0127345	-0.00328164	5.26042e-06	-0.000428321	0.00229356	0	-0.0127345	0.0152509	4.93476e-06	-0.000402256	0.00222143	0	-0.0127345	0.0234088	5.86941e-06	-0.0004792	0.00242269	0	-0.0127345
(R)-5-diphosphomevalonate[c] + ATP[c] => ADP[c] + CO2[c] + Pi[c] + isopentenyl-pPP[c]	EC:4.1.1.33	c	Cholesterol metabolism	5.90052e-06	0.000482965	0.0024291	0.0127345	0	0.00109755	5.76756e-06	0.000470638	0.00240158	0.0127345	0	-0.00250995	5.99278e-06	0.000490502	0.00244802	0.0127345	0	0.00328164	5.26042e-06	0.000428321	0.00229356	0.0127345	0	-0.0152509	4.93476e-06	0.000402256	0.00222143	0.0127345	0	-0.0234088	5.86941e-06	0.0004792	0.00242269	0.0127345	0
isopentenyl-pPP[c] => dimethylallyl-PP[c]	EC:5.3.3.2	c	Cholesterol biosynthesis 1 (Bloch pathway)	5.90052e-06	0.000482965	0.0024291	0.0127345	0	0.00109755	5.76756e-06	0.000470638	0.00240158	0.0127345	0	-0.00250995	5.99278e-06	0.000490502	0.00244802	0.0127345	0	0.00328164	5.26042e-06	0.000428321	0.00229356	0.0127345	0	-0.0152509	4.93476e-06	0.000402256	0.00222143	0.0127345	0	-0.0234088	5.86941e-06	0.0004792	0.00242269	0.0127345	0
dimethylallyl-PP[c] + isopentenyl-pPP[c] => PPi[c] + geranyl-PP[c]	EC:2.5.1.1;EC:2.5.1.10;EC:2.5.1.29	c	Cholesterol metabolism	0	0	0	0	0	0	0	0	0	0	0	0	0	0	0	0	0	0	0	0	0	0	0	0	0	0	0	0	0	0	0	0	0	0	0
geranyl-PP[c] + isopentenyl-pPP[c] => PPi[c] + farnesyl-PP[c]	EC:2.5.1.1;EC:2.5.1.10;EC:2.5.1.29	c	Cholesterol metabolism	0	0	0	0	0	0	0	0	0	0	0	0	0	0	0	0	0	0	0	0	0	0	0	0	0	0	0	0	0	0	0	0	0	0	0
PPi[c] + presqualene-PP[c] <=> 2 farnesyl-PP[c]	EC:2.5.1.21	c	Cholesterol biosynthesis 1 (Bloch pathway)	0	0	0	0	0	0	0	0	0	0	0	0	0	0	0	0	0	0	0	0	0	0	0	0	0	0	0	0	0	0	0	0	0	0	0
H+[c] + NADPH[c] + presqualene-PP[c] => NADP+[c] + PPi[c] + squalene[c]	EC:2.5.1.21	c	Cholesterol biosynthesis 1 (Bloch pathway)	0	0	0	0	0	0	0	0	0	0	0	0	0	0	0	0	0	0	0	0	0	0	0	0	0	0	0	0	0	0	0	0	0	0	0
H+[c] + NADPH[c] + O2[c] + squalene[c] => H2O[c] + NADP+[c] + squalene 2,3-oxide[c]	EC:1.14.13.132	c	Cholesterol biosynthesis 1 (Bloch pathway)	0	0	0	0	0	0	0	0	0	0	0	0	0	0	0	0	0	0	0	0	0	0	0	0	0	0	0	0	0	0	0	0	0	0	0
squalene 2,3-oxide[c] => lanosterol[c]	EC:5.4.99.7	c	Cholesterol biosynthesis 1 (Bloch pathway)	0	0	0	0	0	0	0	0	0	0	0	0	0	0	0	0	0	0	0	0	0	0	0	0	0	0	0	0	0	0	0	0	0	0	0
H+[c] + NADPH[c] + O2[c] + lanosterol[c] => 4,4-dimethyl-14alpha-hydroxymethyl-5alpha-cholesta-8,24-dien-3beta-ol[c] + H2O[c] + NADP+[c]	EC:1.14.13.70	c	Cholesterol biosynthesis 1 (Bloch pathway)	0	0	0	0	0	0	0	0	0	0	0	0	0	0	0	0	0	0	0	0	0	0	0	0	0	0	0	0	0	0	0	0	0	0	0
4,4-dimethyl-14alpha-hydroxymethyl-5alpha-cholesta-8,24-dien-3beta-ol[c] + H+[c] + NADPH[c] + O2[c] => 4,4-dimethyl-14alpha-formyl-5alpha-cholesta-8,24-dien-3beta-ol[c] + 2 H2O[c] + NADP+[c]	EC:1.14.13.70	c	Cholesterol biosynthesis 1 (Bloch pathway)	0	0	0	0	0	0	0	0	0	0	0	0	0	0	0	0	0	0	0	0	0	0	0	0	0	0	0	0	0	0	0	0	0	0	0
4,4-dimethyl-14alpha-formyl-5alpha-cholesta-8,24-dien-3beta-ol[c] + H+[c] + NADPH[c] + O2[c] => 4,4-dimethyl-5alpha-cholesta-8,14,24-trien-3beta-ol[c] + H2O[c] + NADP+[c] + formate[c]	EC:1.14.13.70	c	Cholesterol biosynthesis 1 (Bloch pathway)	0	0	0	0	0	0	0	0	0	0	0	0	0	0	0	0	0	0	0	0	0	0	0	0	0	0	0	0	0	0	0	0	0	0	0
4,4-dimethyl-5alpha-cholesta-8,14,24-trien-3beta-ol[c] + H+[c] + NADPH[c] => 14-demethyllanosterol[c] + NADP+[c]	EC:1.3.1.70	c	Cholesterol biosynthesis 1 (Bloch pathway)	0	0	0	0	0	0	0	0	0	0	0	0	0	0	0	0	0	0	0	0	0	0	0	0	0	0	0	0	0	0	0	0	0	0	0
14-demethyllanosterol[c] + H+[c] + NADPH[c] + O2[c] => 4alpha-hydroxymethyl-4beta-methyl-5alpha-cholesta-8,24-dien-3beta-ol[c] + H2O[c] + NADP+[c]	EC:1.14.13.72	c	Cholesterol biosynthesis 1 (Bloch pathway)	0	0	0	0	0	0	0	0	0	0	0	0	0	0	0	0	0	0	0	0	0	0	0	0	0	0	0	0	0	0	0	0	0	0	0
4alpha-hydroxymethyl-4beta-methyl-5alpha-cholesta-8,24-dien-3beta-ol[c] + H+[c] + NADPH[c] + O2[c] => 4alpha-formyl-4beta-methyl-5alpha-cholesta-8,24-dien-3beta-ol[c] + 2 H2O[c] + NADP+[c]	EC:1.14.13.72	c	Cholesterol biosynthesis 1 (Bloch pathway)	0	0	0	0	0	0	0	0	0	0	0	0	0	0	0	0	0	0	0	0	0	0	0	0	0	0	0	0	0	0	0	0	0	0	0
4alpha-formyl-4beta-methyl-5alpha-cholesta-8,24-dien-3beta-ol[c] + H+[c] + NADPH[c] + O2[c] => 4alpha-carboxy-4beta-methyl-5alpha-cholesta-8,24-dien-3beta-ol[c] + H2O[c] + NADP+[c]	EC:1.14.13.72	c	Cholesterol biosynthesis 1 (Bloch pathway)	0	0	0	0	0	0	0	0	0	0	0	0	0	0	0	0	0	0	0	0	0	0	0	0	0	0	0	0	0	0	0	0	0	0	0
4alpha-carboxy-4beta-methyl-5alpha-cholesta-8,24-dien-3beta-ol[c] + NADP+[c] => 3-keto-4-methylzymosterol[c] + CO2[c] + H+[c] + NADPH[c]	EC:1.1.1.170	c	Cholesterol biosynthesis 1 (Bloch pathway)	0	0	0	0	0	0	0	0	0	0	0	0	0	0	0	0	0	0	0	0	0	0	0	0	0	0	0	0	0	0	0	0	0	0	0
4alpha-carboxy-4beta-methyl-5alpha-cholesta-8,24-dien-3beta-ol[c] + NAD+[c] => 3-keto-4-methylzymosterol[c] + CO2[c] + H+[c] + NADH[c]	EC:1.1.1.170	c	Cholesterol biosynthesis 1 (Bloch pathway)	0	0	0	0	0	0	0	0	0	0	0	0	0	0	0	0	0	0	0	0	0	0	0	0	0	0	0	0	0	0	0	0	0	0	0
3-keto-4-methylzymosterol[c] + 3 H+[c] + NADP+[c] <=> 4alpha-methylzymosterol[c] + NADPH[c]	EC:1.1.1.270	c	Cholesterol biosynthesis 1 (Bloch pathway)	0	0	0	0	0	0	0	0	0	0	0	0	0	0	0	0	0	0	0	0	0	0	0	0	0	0	0	0	0	0	0	0	0	0	0
4alpha-methylzymosterol[c] + H+[c] + NADPH[c] + O2[c] => 4alpha-hydroxymethyl-5alpha-cholesta-8,24-dien-3beta-ol[c] + H2O[c] + NADP+[c]	EC:1.14.13.72	c	Cholesterol biosynthesis 1 (Bloch pathway)	0	0	0	0	0	0	0	0	0	0	0	0	0	0	0	0	0	0	0	0	0	0	0	0	0	0	0	0	0	0	0	0	0	0	0
4alpha-hydroxymethyl-5alpha-cholesta-8,24-dien-3beta-ol[c] + H+[c] + NADPH[c] + O2[c] => 4alpha-formyl-5alpha-cholesta-8,24-dien-3beta-ol[c] + 2 H2O[c] + NADP+[c]	EC:1.14.13.72	c	Cholesterol biosynthesis 1 (Bloch pathway)	0	0	0	0	0	0	0	0	0	0	0	0	0	0	0	0	0	0	0	0	0	0	0	0	0	0	0	0	0	0	0	0	0	0	0
4alpha-formyl-5alpha-cholesta-8,24-dien-3beta-ol[c] + H+[c] + NADPH[c] + O2[c] => 4alpha-carboxy-5alpha-cholesta-8,24-dien-3beta-ol[c] + H2O[c] + NADP+[c]	EC:1.14.13.72	c	Cholesterol biosynthesis 1 (Bloch pathway)	0	0	0	0	0	0	0	0	0	0	0	0	0	0	0	0	0	0	0	0	0	0	0	0	0	0	0	0	0	0	0	0	0	0	0
4alpha-carboxy-5alpha-cholesta-8,24-dien-3beta-ol[c] + NADP+[c] => 5alpha-cholesta-8,24-dien-3-one[c] + CO2[c] + H+[c] + NADPH[c]	EC:1.1.1.170	c	Cholesterol biosynthesis 1 (Bloch pathway)	0	0	0	0	0	0	0	0	0	0	0	0	0	0	0	0	0	0	0	0	0	0	0	0	0	0	0	0	0	0	0	0	0	0	0
5alpha-cholesta-8,24-dien-3-one[c] + H+[c] + NADPH[c] => NADP+[c] + zymosterol[c]	EC:1.1.1.270	c	Cholesterol biosynthesis 1 (Bloch pathway)	0	0	0	0	0	0	0	0	0	0	0	0	0	0	0	0	0	0	0	0	0	0	0	0	0	0	0	0	0	0	0	0	0	0	0
zymosterol[c] => 5alpha-cholesta-7,24-dien-3beta-ol[c]	EC:5.3.3.5	c	Cholesterol biosynthesis 1 (Bloch pathway)	0	0	0	0	0	0	0	0	0	0	0	0	0	0	0	0	0	0	0	0	0	0	0	0	0	0	0	0	0	0	0	0	0	0	0
5alpha-cholesta-7,24-dien-3beta-ol[c] + H+[c] + NADPH[c] + O2[c] => 7-dehydrodesmosterol[c] + 2 H2O[c] + NADP+[c]	EC:1.14.21.6	c	Cholesterol biosynthesis 1 (Bloch pathway)	0	0	0	0	0	0	0	0	0	0	0	0	0	0	0	0	0	0	0	0	0	0	0	0	0	0	0	0	0	0	0	0	0	0	0
7-dehydrodesmosterol[c] + H+[c] + NADPH[c] => NADP+[c] + desmosterol[c]	EC:1.3.1.21	c	Cholesterol biosynthesis 1 (Bloch pathway)	0	0	0	0	0	0	0	0	0	0	0	0	0	0	0	0	0	0	0	0	0	0	0	0	0	0	0	0	0	0	0	0	0	0	0
H+[c] + NADPH[c] + desmosterol[c] => NADP+[c] + cholesterol[c]	EC:1.3.1.72	c	Cholesterol biosynthesis 1 (Bloch pathway)	0	0	0	0	0	0	0	0	0	0	0	0	0	0	0	0	0	0	0	0	0	0	0	0	0	0	0	0	0	0	0	0	0	0	0
cholesterol[c] <=> cholesterol[r]		r	Transport, endoplasmic reticular	1.78042e-69	7.70372e-37	4.2195e-35	2.31112e-33	0	0.0182574	1.78042e-69	7.70372e-37	4.2195e-35	2.31112e-33	0	0.0182574	0	0	0	0	0	0	0	0	0	0	0	0	0	0	0	0	0	0	0	0	0	0	0
PPi[c] + trans,trans,cis-geranyl-geranyl-pp[c] <=> dimethylallyl-PP[c] + farnesyl-PP[c]	EC:2.5.1.10	c	N-glycan metabolism	0	0	0	0	0	0	0	0	0	0	0	0	0	0	0	0	0	0	0	0	0	0	0	0	0	0	0	0	0	0	0	0	0	0	0
5alpha-cholesta-7,24-dien-3beta-ol[c] + H+[c] + NADPH[c] => NADP+[c] + lathosterol[c]	EC:1.3.1.72	c	Cholesterol biosynthesis 2	0	0	0	0	0	0	0	0	0	0	0	0	0	0	0	0	0	0	0	0	0	0	0	0	0	0	0	0	0	0	0	0	0	0	0
H+[c] + NADPH[c] + lanosterol[c] => 24,25-dihydrolanosterol[c] + NADP+[c]	EC:1.3.1.72	c	Cholesterol biosynthesis 3 (Kandustch-Russell pathway)	0	0	0	0	0	0	0	0	0	0	0	0	0	0	0	0	0	0	0	0	0	0	0	0	0	0	0	0	0	0	0	0	0	0	0
24,25-dihydrolanosterol[c] + H+[c] + NADPH[c] + O2[c] => 4,4-dimethyl-14alpha-hydroxymethyl-5alpha-cholesta-8-en-3beta-ol[c] + H2O[c] + NADP+[c]	EC:1.14.13.70	c	Cholesterol biosynthesis 3 (Kandustch-Russell pathway)	0	0	0	0	0	0	0	0	0	0	0	0	0	0	0	0	0	0	0	0	0	0	0	0	0	0	0	0	0	0	0	0	0	0	0
4,4-dimethyl-14alpha-hydroxymethyl-5alpha-cholesta-8-en-3beta-ol[c] + H+[c] + NADPH[c] + O2[c] => 4,4-dimethyl-14alpha-formyl-5alpha-cholesta-8-en-3beta-ol[c] + 2 H2O[c] + NADP+[c]	EC:1.14.13.70	c	Cholesterol biosynthesis 3 (Kandustch-Russell pathway)	0	0	0	0	0	0	0	0	0	0	0	0	0	0	0	0	0	0	0	0	0	0	0	0	0	0	0	0	0	0	0	0	0	0	0
4,4-dimethyl-14alpha-formyl-5alpha-cholesta-8-en-3beta-ol[c] + H+[c] + NADPH[c] + O2[c] => 4,4-dimethyl-5alpha-cholesta-8,14-dien-3-beta-ol[c] + H2O[c] + NADP+[c] + formate[c]	EC:1.14.13.70	c	Cholesterol biosynthesis 3 (Kandustch-Russell pathway)	0	0	0	0	0	0	0	0	0	0	0	0	0	0	0	0	0	0	0	0	0	0	0	0	0	0	0	0	0	0	0	0	0	0	0
4,4-dimethyl-5alpha-cholesta-8,14-dien-3-beta-ol[c] + H+[c] + NADPH[c] => 4,4-dimethyl-5alpha-cholesta-8-en-3-beta-ol[c] + NADP+[c]	EC:1.3.1.70	c	Cholesterol biosynthesis 3 (Kandustch-Russell pathway)	0	0	0	0	0	0	0	0	0	0	0	0	0	0	0	0	0	0	0	0	0	0	0	0	0	0	0	0	0	0	0	0	0	0	0
4,4-dimethyl-5alpha-cholesta-8-en-3-beta-ol[c] + H+[c] + NADPH[c] + O2[c] => 4alpha-hydroxymethyl-4beta-methyl-5alpha-cholesta-8-en-3beta-ol[c] + H2O[c] + NADP+[c]	EC:1.14.13.72	c	Cholesterol biosynthesis 3 (Kandustch-Russell pathway)	0	0	0	0	0	0	0	0	0	0	0	0	0	0	0	0	0	0	0	0	0	0	0	0	0	0	0	0	0	0	0	0	0	0	0
4alpha-hydroxymethyl-4beta-methyl-5alpha-cholesta-8-en-3beta-ol[c] + H+[c] + NADPH[c] + O2[c] => 4alpha-formyl-4beta-methyl-5alpha-cholesta-8-en-3beta-ol[c] + 2 H2O[c] + NADP+[c]	EC:1.14.13.72	c	Cholesterol biosynthesis 3 (Kandustch-Russell pathway)	0	0	0	0	0	0	0	0	0	0	0	0	0	0	0	0	0	0	0	0	0	0	0	0	0	0	0	0	0	0	0	0	0	0	0
4alpha-formyl-4beta-methyl-5alpha-cholesta-8-en-3beta-ol[c] + H+[c] + NADPH[c] + O2[c] => 4alpha-carboxy-4beta-methyl-5alpha-cholesta-8-en-3beta-ol[c] + H2O[c] + NADP+[c]	EC:1.14.13.72	c	Cholesterol biosynthesis 3 (Kandustch-Russell pathway)	0	0	0	0	0	0	0	0	0	0	0	0	0	0	0	0	0	0	0	0	0	0	0	0	0	0	0	0	0	0	0	0	0	0	0
4alpha-carboxy-4beta-methyl-5alpha-cholesta-8-en-3beta-ol[c] + NADP+[c] => 4alpha-methyl-5alpha-cholesta-8-en-3-one[c] + CO2[c] + H+[c] + NADPH[c]	EC:1.1.1.170	c	Cholesterol biosynthesis 3 (Kandustch-Russell pathway)	0	0	0	0	0	0	0	0	0	0	0	0	0	0	0	0	0	0	0	0	0	0	0	0	0	0	0	0	0	0	0	0	0	0	0
4alpha-methyl-5alpha-cholesta-8-en-3-one[c] + H+[c] + NADPH[c] => 4alpha-methyl-cholesta-8-enol[c] + NADP+[c]	EC:1.1.1.270	c	Cholesterol biosynthesis 3 (Kandustch-Russell pathway)	0	0	0	0	0	0	0	0	0	0	0	0	0	0	0	0	0	0	0	0	0	0	0	0	0	0	0	0	0	0	0	0	0	0	0
4alpha-methyl-cholesta-8-enol[c] + H+[c] + NADPH[c] + O2[c] => 4alpha-hydroxymethyl-5alpha-cholesta-8-en-3beta-ol[c] + H2O[c] + NADP+[c]	EC:1.14.13.72	c	Cholesterol biosynthesis 3 (Kandustch-Russell pathway)	0	0	0	0	0	0	0	0	0	0	0	0	0	0	0	0	0	0	0	0	0	0	0	0	0	0	0	0	0	0	0	0	0	0	0
4alpha-hydroxymethyl-5alpha-cholesta-8-en-3beta-ol[c] + H+[c] + NADPH[c] + O2[c] => 4alpha-formyl-5alpha-cholesta-8-en-3beta-ol[c] + 2 H2O[c] + NADP+[c]	EC:1.14.13.72	c	Cholesterol biosynthesis 3 (Kandustch-Russell pathway)	0	0	0	0	0	0	0	0	0	0	0	0	0	0	0	0	0	0	0	0	0	0	0	0	0	0	0	0	0	0	0	0	0	0	0
4alpha-formyl-5alpha-cholesta-8-en-3beta-ol[c] + H+[c] + NADPH[c] + O2[c] => 4alpha-carboxy-5alpha-cholesta-8-en-3beta-ol[c] + H2O[c] + NADP+[c]	EC:1.14.13.72	c	Cholesterol biosynthesis 3 (Kandustch-Russell pathway)	0	0	0	0	0	0	0	0	0	0	0	0	0	0	0	0	0	0	0	0	0	0	0	0	0	0	0	0	0	0	0	0	0	0	0
4alpha-carboxy-5alpha-cholesta-8-en-3beta-ol[c] + NADP+[c] => 5alpha-cholesta-8-en-3-one[c] + CO2[c] + H+[c] + NADPH[c]	EC:1.1.1.170	c	Cholesterol biosynthesis 3 (Kandustch-Russell pathway)	0	0	0	0	0	0	0	0	0	0	0	0	0	0	0	0	0	0	0	0	0	0	0	0	0	0	0	0	0	0	0	0	0	0	0
5alpha-cholesta-8-en-3-one[c] + H+[c] + NADPH[c] => NADP+[c] + cholestenol[c]	EC:1.1.1.270	c	Cholesterol biosynthesis 3 (Kandustch-Russell pathway)	0	0	0	0	0	0	0	0	0	0	0	0	0	0	0	0	0	0	0	0	0	0	0	0	0	0	0	0	0	0	0	0	0	0	0
cholestenol[c] => lathosterol[c]	EC:5.3.3.5	c	Cholesterol biosynthesis 3 (Kandustch-Russell pathway)	0	0	0	0	0	0	0	0	0	0	0	0	0	0	0	0	0	0	0	0	0	0	0	0	0	0	0	0	0	0	0	0	0	0	0
H+[c] + NADH[c] + O2[c] + lathosterol[c] => 2 H2O[c] + NAD+[c] + provitamin D3[c]	EC:1.14.21.6	c	Cholesterol biosynthesis 2	0	0	0	0	0	0	0	0	0	0	0	0	0	0	0	0	0	0	0	0	0	0	0	0	0	0	0	0	0	0	0	0	0	0	0
H+[c] + NADPH[c] + O2[c] + lathosterol[c] => 2 H2O[c] + NADP+[c] + provitamin D3[c]	EC:1.14.21.6	c	Cholesterol biosynthesis 2	0	0	0	0	0	0	0	0	0	0	0	0	0	0	0	0	0	0	0	0	0	0	0	0	0	0	0	0	0	0	0	0	0	0	0
H+[c] + NADPH[c] + provitamin D3[c] => NADP+[c] + cholesterol[c]	EC:1.3.1.21	c	Cholesterol biosynthesis 2	0	0	0	0	0	0	0	0	0	0	0	0	0	0	0	0	0	0	0	0	0	0	0	0	0	0	0	0	0	0	0	0	0	0	0
H+[c] + NADPH[c] + zymosterol[c] => NADP+[c] + cholestenol[c]	EC:1.3.1.72	c	Cholesterol metabolism	0	0	0	0	0	0	0	0	0	0	0	0	0	0	0	0	0	0	0	0	0	0	0	0	0	0	0	0	0	0	0	0	0	0	0
HMG-CoA[c] <=> HMG-CoA[m]		m	Transport, mitochondrial	5.90047e-06	-0.000482599	0.00242909	0	-0.0127345	-0.000990675	5.76756e-06	-0.000470638	0.00240158	0	-0.0127345	0.00250995	5.99278e-06	-0.000490502	0.00244802	0	-0.0127345	-0.00328164	5.26033e-06	-0.000427954	0.00229354	0	-0.0127345	0.0153609	4.93454e-06	-0.000401522	0.00222138	0	-0.0127345	0.0236322	5.86941e-06	-0.0004792	0.00242269	0	-0.0127345
H2O[m] + acetoacetyl-CoA[m] + acetyl-CoA[m] => CoA[m] + HMG-CoA[m]	EC:2.3.3.10	m	Terpenoid backbone biosynthesis	0	0	0	0	0	0	0	0	0	0	0	0	0	0	0	0	0	0	0	0	0	0	0	0	0	0	0	0	0	0	0	0	0	0	0
ATP[m] + CoA[m] + acetoacetate[m] => AMP[m] + PPi[m] + acetoacetyl-CoA[m]	EC:6.2.1.16	m	Cholesterol metabolism	6.79469e-07	3.68946e-05	0.000824299	0.0184473	0	0.00641485	6.79469e-07	3.68946e-05	0.000824299	0.0184473	0	0.00641485	7.27174e-07	4.08946e-05	0.000852745	0.0184473	0	0.00985281	7.92449e-07	4.30436e-05	0.000890196	0.0184473	0	0.0114728	6.79469e-07	3.68946e-05	0.000824299	0.0184473	0	0.00641485	5.35043e-07	2.98251e-05	0.000731466	0.0184473	0
HMG-CoA[m] => acetoacetate[m] + acetyl-CoA[m]	EC:4.1.3.4	m	Cholesterol metabolism	0	0	0	0	0	0	0	0	0	0	0	0	0	0	0	0	0	0	0	0	0	0	0	0	0	0	0	0	0	0	0	0	0	0	0
7alpha-hydroxycholest-4-en-3-one[r] + H+[r] + NADH[r] + O2[r] => 7alpha,12alpha-dihydroxycholest-4-en-3-one[r] + H2O[r] + NAD+[r]	EC:1.14.13.95	r	Bile acid biosynthesis	0	0	0	0	0	0	0	0	0	0	0	0	0	0	0	0	0	0	0	0	0	0	0	0	0	0	0	0	0	0	0	0	0	0	0
7alpha,12alpha-dihydroxycholest-4-en-3-one[r] + 2 ATP[r] + 2 H2O[r] => 7alpha,12alpha-dihydroxycholest-4-en-3-one[c] + 2 ADP[r] + 2 Pi[r]		r	Transport, endoplasmic reticular	0	0	0	0	0	0	0	0	0	0	0	0	0	0	0	0	0	0	0	0	0	0	0	0	0	0	0	0	0	0	0	0	0	0	0
7alpha,12alpha-dihydroxycholest-4-en-3-one[c] <=> 7alpha,12alpha-dihydroxycholest-4-en-3-one[r]		r	Transport, endoplasmic reticular	0	0	0	0	0	0	0	0	0	0	0	0	0	0	0	0	0	0	0	0	0	0	0	0	0	0	0	0	0	0	0	0	0	0	0
7alpha,12alpha-dihydroxycholest-4-en-3-one[c] + H+[c] + NADPH[c] => 7alpha,12alpha-dihydroxy-5beta-cholestan-3-one[c] + NADP+[c]	EC:1.3.1.3;EC:1.3.99.6	c	Bile acid biosynthesis	0	0	0	0	0	0	0	0	0	0	0	0	0	0	0	0	0	0	0	0	0	0	0	0	0	0	0	0	0	0	0	0	0	0	0
7alpha,12alpha-dihydroxy-5beta-cholestan-3-one[c] + H+[c] + NADH[c] => 5beta-cholestan-3alpha,7alpha,12alpha-triol[c] + NAD+[c]	EC:1.1.1.50	c	Bile acid biosynthesis	0	0	0	0	0	0	0	0	0	0	0	0	0	0	0	0	0	0	0	0	0	0	0	0	0	0	0	0	0	0	0	0	0	0	0
7alpha,12alpha-dihydroxy-5beta-cholestan-3-one[c] + H+[c] + NADPH[c] => 5beta-cholestan-3alpha,7alpha,12alpha-triol[c] + NADP+[c]	EC:1.1.1.50;EC:1.1.1.213	c	Bile acid biosynthesis	0	0	0	0	0	0	0	0	0	0	0	0	0	0	0	0	0	0	0	0	0	0	0	0	0	0	0	0	0	0	0	0	0	0	0
5beta-cholestan-3alpha,7alpha,12alpha-triol[c] <=> 5beta-cholestan-3alpha,7alpha,12alpha-triol[m]		m	Transport, mitochondrial	0	0	0	0	0	0	0	0	0	0	0	0	0	0	0	0	0	0	0	0	0	0	0	0	0	0	0	0	0	0	0	0	0	0	0
5beta-cholestan-3alpha,7alpha,12alpha-triol[c] + H+[c] + NADPH[c] + O2[c] => 5beta-cholestane-3alpha,7alpha,12alpha,26-tetrol[c] + H2O[c] + NADP+[c]	EC:1.14.13.15	c	Bile acid biosynthesis	0	0	0	0	0	0	0	0	0	0	0	0	0	0	0	0	0	0	0	0	0	0	0	0	0	0	0	0	0	0	0	0	0	0	0
5beta-cholestan-3alpha,7alpha,12alpha-triol[m] + H+[m] + NADPH[m] + O2[m] => 5beta-cholestane-3alpha,7alpha,12alpha,26-tetrol[m] + H2O[m] + NADP+[m]	EC:1.14.13.15	m	Bile acid biosynthesis	0	0	0	0	0	0	0	0	0	0	0	0	0	0	0	0	0	0	0	0	0	0	0	0	0	0	0	0	0	0	0	0	0	0	0
5beta-cholestane-3alpha,7alpha,12alpha,26-tetrol[c] + NAD+[c] => 3alpha,7alpha,12alpha-trihydroxy-5beta-cholestan-26-al[c] + H+[c] + NADH[c]	EC:1.14.13.15	c	Bile acid biosynthesis	0	0	0	0	0	0	0	0	0	0	0	0	0	0	0	0	0	0	0	0	0	0	0	0	0	0	0	0	0	0	0	0	0	0	0
5beta-cholestane-3alpha,7alpha,12alpha,26-tetrol[m] + NAD+[m] => 3alpha,7alpha,12alpha-trihydroxy-5beta-cholestan-26-al[m] + H+[m] + NADH[m]	EC:1.14.13.15	m	Bile acid biosynthesis	0	0	0	0	0	0	0	0	0	0	0	0	0	0	0	0	0	0	0	0	0	0	0	0	0	0	0	0	0	0	0	0	0	0	0
5beta-cholestane-3alpha,7alpha,12alpha,26-tetrol[m] + NADP+[m] => 3alpha,7alpha,12alpha-trihydroxy-5beta-cholestan-26-al[m] + H+[m] + NADPH[m]	EC:1.14.13.15	m	Bile acid biosynthesis	0	0	0	0	0	0	0	0	0	0	0	0	0	0	0	0	0	0	0	0	0	0	0	0	0	0	0	0	0	0	0	0	0	0	0
3alpha,7alpha,12alpha-trihydroxy-5beta-cholestan-26-al[c] + H2O[c] + NAD+[c] => 3alpha,7alpha,12alpha-trihydroxy-5beta-cholestanate[c] + H+[c] + NADH[c]	EC:1.14.13.15	c	Bile acid biosynthesis	0	0	0	0	0	0	0	0	0	0	0	0	0	0	0	0	0	0	0	0	0	0	0	0	0	0	0	0	0	0	0	0	0	0	0
3alpha,7alpha,12alpha-trihydroxy-5beta-cholestan-26-al[m] + H+[m] + NADH[m] + O2[m] => 3alpha,7alpha,12alpha-trihydroxy-5beta-cholestanate[m] + H2O[m] + NAD+[m]	EC:1.14.13.15	m	Bile acid biosynthesis	0	0	0	0	0	0	0	0	0	0	0	0	0	0	0	0	0	0	0	0	0	0	0	0	0	0	0	0	0	0	0	0	0	0	0
3alpha,7alpha,12alpha-trihydroxy-5beta-cholestan-26-al[m] + H+[m] + NADPH[m] + O2[m] => 3alpha,7alpha,12alpha-trihydroxy-5beta-cholestanate[m] + H2O[m] + NADP+[m]	EC:1.14.13.15	m	Bile acid biosynthesis	0	0	0	0	0	0	0	0	0	0	0	0	0	0	0	0	0	0	0	0	0	0	0	0	0	0	0	0	0	0	0	0	0	0	0
3alpha,7alpha,12alpha-trihydroxy-5beta-cholestanate[c] <=> 3alpha,7alpha,12alpha-trihydroxy-5beta-cholestanate[m]	EC:6.2.1.7	m	Transport, mitochondrial	0	0	0	0	0	0	0	0	0	0	0	0	0	0	0	0	0	0	0	0	0	0	0	0	0	0	0	0	0	0	0	0	0	0	0
3alpha,7alpha,12alpha-trihydroxy-5beta-cholestanate[c] + ATP[c] + H2O[c] => 3alpha,7alpha,12alpha-trihydroxy-5beta-cholestanate[p] + ADP[c] + Pi[c]		p	Transport, peroxisomal	0	0	0	0	0	0	0	0	0	0	0	0	0	0	0	0	0	0	0	0	0	0	0	0	0	0	0	0	0	0	0	0	0	0	0
3alpha,7alpha,12alpha-trihydroxy-5beta-cholestanate[c] <=> 3alpha,7alpha,12alpha-trihydroxy-5beta-cholestanate[p]		p	Transport, peroxisomal	0	0	0	0	0	0	0	0	0	0	0	0	0	0	0	0	0	0	0	0	0	0	0	0	0	0	0	0	0	0	0	0	0	0	0
25(R)THCA-CoA[c] <=> 25(R)THCA-CoA[p]	EC:1.14.13.95	p	Transport, peroxisomal	0	0	0	0	0	0	0	0	0	0	0	0	0	0	0	0	0	0	0	0	0	0	0	0	0	0	0	0	0	0	0	0	0	0	0
25(R)THCA-CoA[c] <=> 25(R)THCA-CoA[m]	EC:1.14.13.95	m	Transport, mitochondrial	0	0	0	0	0	0	0	0	0	0	0	0	0	0	0	0	0	0	0	0	0	0	0	0	0	0	0	0	0	0	0	0	0	0	0
25(R)THCA-CoA[p] => 25(S)THCA-CoA[p]	EC:5.1.99.4	p	Bile acid biosynthesis	0	0	0	0	0	0	0	0	0	0	0	0	0	0	0	0	0	0	0	0	0	0	0	0	0	0	0	0	0	0	0	0	0	0	0
25(R)THCA-CoA[m] => 25(S)THCA-CoA[m]	EC:5.1.99.4	m	Bile acid biosynthesis	0	0	0	0	0	0	0	0	0	0	0	0	0	0	0	0	0	0	0	0	0	0	0	0	0	0	0	0	0	0	0	0	0	0	0
25(S)THCA-CoA[m] + O2[m] => 3alpha,7alpha,12alpha-trihydroxy-5beta-cholest-24-enoyl-CoA[m] + H2O2[m]	EC:1.3.3.6;EC:1.17.99.-	m	Bile acid biosynthesis	0	0	0	0	0	0	0	0	0	0	0	0	0	0	0	0	0	0	0	0	0	0	0	0	0	0	0	0	0	0	0	0	0	0	0
25(S)THCA-CoA[p] + FADH2[p] + O2[p] => 3alpha,7alpha,12alpha-trihydroxy-5beta-cholest-24-enoyl-CoA[p] + FAD[p] + 2 H2O[p]	EC:1.3.3.6;EC:1.17.99.-	p	Bile acid biosynthesis	0	0	0	0	0	0	0	0	0	0	0	0	0	0	0	0	0	0	0	0	0	0	0	0	0	0	0	0	0	0	0	0	0	0	0
25(S)THCA-CoA[p] + O2[p] => 3alpha,7alpha,12alpha-trihydroxy-5beta-cholest-24-enoyl-CoA[p] + H2O2[p]	EC:1.3.3.6;EC:1.17.99.-	p	Bile acid biosynthesis	0	0	0	0	0	0	0	0	0	0	0	0	0	0	0	0	0	0	0	0	0	0	0	0	0	0	0	0	0	0	0	0	0	0	0
3alpha,7alpha,12alpha-trihydroxy-5beta-cholest-24-enoyl-CoA[p] + H2O[p] => (24R,25R)3alpha,7alpha,12alpha,24-tetrahydroxy-5beta-cholestanoyl-CoA[p]	EC:4.2.1.107	p	Bile acid biosynthesis	0	0	0	0	0	0	0	0	0	0	0	0	0	0	0	0	0	0	0	0	0	0	0	0	0	0	0	0	0	0	0	0	0	0	0
3alpha,7alpha,12alpha-trihydroxy-5beta-cholest-24-enoyl-CoA[m] + H2O[m] => (24R,25R)3alpha,7alpha,12alpha,24-tetrahydroxy-5beta-cholestanoyl-CoA[m]	EC:4.2.1.107	m	Steroid metabolism	0	0	0	0	0	0	0	0	0	0	0	0	0	0	0	0	0	0	0	0	0	0	0	0	0	0	0	0	0	0	0	0	0	0	0
(24R,25R)3alpha,7alpha,12alpha,24-tetrahydroxy-5beta-cholestanoyl-CoA[p] + NAD+[p] => 3alpha,7alpha,12alpha-trihydroxy-5beta-24-oxocholestanoyl-CoA[p] + H+[p] + NADH[p]	EC:1.1.1.35;EC:1.1.1.211	p	Bile acid biosynthesis	0	0	0	0	0	0	0	0	0	0	0	0	0	0	0	0	0	0	0	0	0	0	0	0	0	0	0	0	0	0	0	0	0	0	0
(24R,25R)3alpha,7alpha,12alpha,24-tetrahydroxy-5beta-cholestanoyl-CoA[m] + NAD+[m] <=> 3alpha,7alpha,12alpha-trihydroxy-5beta-24-oxocholestanoyl-CoA[m] + H+[m] + NADH[m]	EC:1.1.1.35;EC:1.1.1.211	m	Steroid metabolism	0	0	0	0	0	0	0	0	0	0	0	0	0	0	0	0	0	0	0	0	0	0	0	0	0	0	0	0	0	0	0	0	0	0	0
3alpha,7alpha,12alpha-trihydroxy-5beta-24-oxocholestanoyl-CoA[p] + CoA[p] => choloyl-CoA[p] + propanoyl-CoA[p]	EC:2.3.1.176;EC:2.3.1.16	p	Bile acid biosynthesis	0	0	0	0	0	0	0	0	0	0	0	0	0	0	0	0	0	0	0	0	0	0	0	0	0	0	0	0	0	0	0	0	0	0	0
3alpha,7alpha,12alpha-trihydroxy-5beta-24-oxocholestanoyl-CoA[m] + CoA[m] => choloyl-CoA[m] + propanoyl-CoA[m]	EC:2.3.1.176;EC:2.3.1.16	m	Bile acid biosynthesis	0	0	0	0	0	0	0	0	0	0	0	0	0	0	0	0	0	0	0	0	0	0	0	0	0	0	0	0	0	0	0	0	0	0	0
choloyl-CoA[c] <=> choloyl-CoA[p]		p	Transport, peroxisomal	0	0	0	0	0	0	0	0	0	0	0	0	0	0	0	0	0	0	0	0	0	0	0	0	0	0	0	0	0	0	0	0	0	0	0
ATP[c] + H2O[c] + choloyl-CoA[c] => ADP[c] + Pi[c] + choloyl-CoA[p]	TCDB:3.A.1.203.3	p	Bile acid biosynthesis	0	0	0	0	0	0	0	0	0	0	0	0	0	0	0	0	0	0	0	0	0	0	0	0	0	0	0	0	0	0	0	0	0	0	0
H2O[c] + choloyl-CoA[c] => CoA[c] + cholate[c]	EC:3.1.2.27	c	Bile acid biosynthesis	0	0	0	0	0	0	0	0	0	0	0	0	0	0	0	0	0	0	0	0	0	0	0	0	0	0	0	0	0	0	0	0	0	0	0
H2O[m] + choloyl-CoA[m] => CoA[m] + cholate[m]	EC:3.1.2.27	m	Bile acid biosynthesis	0	0	0	0	0	0	0	0	0	0	0	0	0	0	0	0	0	0	0	0	0	0	0	0	0	0	0	0	0	0	0	0	0	0	0
H2O[p] + choloyl-CoA[p] => CoA[p] + cholate[p]	EC:3.1.2.27	p	Bile acid biosynthesis	0	0	0	0	0	0	0	0	0	0	0	0	0	0	0	0	0	0	0	0	0	0	0	0	0	0	0	0	0	0	0	0	0	0	0
cholate[p] => cholate[c]	EC:6.2.1.7	p	Transport, peroxisomal	0	0	0	0	0	0	0	0	0	0	0	0	0	0	0	0	0	0	0	0	0	0	0	0	0	0	0	0	0	0	0	0	0	0	0
cholate[m] => cholate[c]	EC:6.2.1.7	m	Transport, mitochondrial	0	0	0	0	0	0	0	0	0	0	0	0	0	0	0	0	0	0	0	0	0	0	0	0	0	0	0	0	0	0	0	0	0	0	0
7alpha-hydroxycholest-4-en-3-one[c] <=> 7alpha-hydroxycholest-4-en-3-one[r]		r	Transport, endoplasmic reticular	0	0	0	0	0	0	0	0	0	0	0	0	0	0	0	0	0	0	0	0	0	0	0	0	0	0	0	0	0	0	0	0	0	0	0
7alpha-hydroxycholest-4-en-3-one[c] + H+[c] + NADPH[c] => 7alpha-hydroxy-5beta-cholestan-3-one[c] + NADP+[c]	EC:1.3.1.3;EC:1.3.99.6	c	Bile acid biosynthesis	0	0	0	0	0	0	0	0	0	0	0	0	0	0	0	0	0	0	0	0	0	0	0	0	0	0	0	0	0	0	0	0	0	0	0
7alpha-hydroxy-5beta-cholestan-3-one[c] + H+[c] + NADPH[c] => 5beta-cholestane-3alpha,7alpha-diol[c] + NADP+[c]	EC:1.1.1.213;EC:1.1.1.50	c	Bile acid biosynthesis	0	0	0	0	0	0	0	0	0	0	0	0	0	0	0	0	0	0	0	0	0	0	0	0	0	0	0	0	0	0	0	0	0	0	0
5beta-cholestane-3alpha,7alpha-diol[c] <=> 5beta-cholestane-3alpha,7alpha-diol[m]		m	Transport, mitochondrial	0	0	0	0	0	0	0	0	0	0	0	0	0	0	0	0	0	0	0	0	0	0	0	0	0	0	0	0	0	0	0	0	0	0	0
5beta-cholestane-3alpha,7alpha-diol[c] + H+[c] + NADPH[c] + O2[c] => 5beta-cholestane-3alpha,7alpha,26-triol[c] + H2O[c] + NADP+[c]	EC:1.14.13.15	c	Bile acid biosynthesis	0	0	0	0	0	0	0	0	0	0	0	0	0	0	0	0	0	0	0	0	0	0	0	0	0	0	0	0	0	0	0	0	0	0	0
5beta-cholestane-3alpha,7alpha-diol[m] + H+[m] + NADPH[m] + O2[m] => 5beta-cholestane-3alpha,7alpha,26-triol[m] + H2O[m] + NADP+[m]	EC:1.14.13.15	m	Bile acid biosynthesis	0	0	0	0	0	0	0	0	0	0	0	0	0	0	0	0	0	0	0	0	0	0	0	0	0	0	0	0	0	0	0	0	0	0	0
3alpha,7alpha-dihydroxy-5beta-cholestan-26-al[c] + H+[c] + NADH[c] <=> 5beta-cholestane-3alpha,7alpha,26-triol[c] + NAD+[c]	EC:1.1.1.1	c	Bile acid biosynthesis	0	0	0	0	0	0	0	0	0	0	0	0	0	0	0	0	0	0	0	0	0	0	0	0	0	0	0	0	0	0	0	0	0	0	0
5beta-cholestane-3alpha,7alpha,26-triol[m] + NADP+[m] => 3alpha,7alpha-dihydroxy-5beta-cholestan-26-al[m] + H+[m] + NADPH[m]	EC:1.14.13.15	m	Bile acid biosynthesis	0	0	0	0	0	0	0	0	0	0	0	0	0	0	0	0	0	0	0	0	0	0	0	0	0	0	0	0	0	0	0	0	0	0	0
5beta-cholestane-3alpha,7alpha-diol[m] + H+[m] + NADPH[m] + O2[m] => 5beta-cholestane-3alpha,7alpha,27-triol[m] + H2O[m] + NADP+[m]	EC:1.14.13.15	m	Bile acid biosynthesis	0	0	0	0	0	0	0	0	0	0	0	0	0	0	0	0	0	0	0	0	0	0	0	0	0	0	0	0	0	0	0	0	0	0	0
5beta-cholestane-3alpha,7alpha,27-triol[m] + NAD+[m] => 3alpha,7alpha-dihydroxy-5beta-cholestan-27-al[m] + H+[m] + NADH[m]	EC:1.14.13.15	m	Bile acid biosynthesis	0	0	0	0	0	0	0	0	0	0	0	0	0	0	0	0	0	0	0	0	0	0	0	0	0	0	0	0	0	0	0	0	0	0	0
3alpha,7alpha-dihydroxy-5beta-cholestan-27-al[m] + H2O[m] + NADP+[m] => 3alpha,7alpha-dihydroxy-5beta-cholestanate[m] + H+[m] + NADPH[m]	EC:1.14.13.15	m	Bile acid biosynthesis	0	0	0	0	0	0	0	0	0	0	0	0	0	0	0	0	0	0	0	0	0	0	0	0	0	0	0	0	0	0	0	0	0	0	0
3alpha,7alpha-dihydroxy-5beta-cholestan-26-al[c] + H2O[c] + NAD+[c] <=> 3alpha,7alpha-dihydroxy-5beta-cholestanate[c] + H+[c] + NADH[c]	EC:1.2.1.3	c	Bile acid biosynthesis	0	0	0	0	0	0	0	0	0	0	0	0	0	0	0	0	0	0	0	0	0	0	0	0	0	0	0	0	0	0	0	0	0	0	0
3alpha,7alpha-dihydroxy-5beta-cholestan-26-al[m] + H+[m] + NADPH[m] + O2[m] => 3alpha,7alpha-dihydroxy-5beta-cholestanate[m] + H2O[m] + NADP+[m]	EC:1.14.13.15	m	Bile acid biosynthesis	0	0	0	0	0	0	0	0	0	0	0	0	0	0	0	0	0	0	0	0	0	0	0	0	0	0	0	0	0	0	0	0	0	0	0
3alpha,7alpha-dihydroxy-5beta-cholestanate[c] <=> 3alpha,7alpha-dihydroxy-5beta-cholestanate[m]	EC:2.3.1.176;EC:2.3.1.16	m	Transport, mitochondrial	0	0	0	0	0	0	0	0	0	0	0	0	0	0	0	0	0	0	0	0	0	0	0	0	0	0	0	0	0	0	0	0	0	0	0
3alpha,7alpha-dihydroxy-5beta-cholestanate[c] <=> 3alpha,7alpha-dihydroxy-5beta-cholestanate[r]		r	Transport, endoplasmic reticular	0	0	0	0	0	0	0	0	0	0	0	0	0	0	0	0	0	0	0	0	0	0	0	0	0	0	0	0	0	0	0	0	0	0	0
3alpha,7alpha-dihydroxy-5beta-cholestanate[c] + ATP[c] + H2O[c] <=> 3alpha,7alpha-dihydroxy-5beta-cholestanate[p] + ADP[c] + Pi[c]		p	Transport, peroxisomal	0	0	0	0	0	0	0	0	0	0	0	0	0	0	0	0	0	0	0	0	0	0	0	0	0	0	0	0	0	0	0	0	0	0	0
3alpha,7alpha-dihydroxy-5beta-cholestanate[r] + ATP[r] + CoA[r] => 25(R)DHCA-CoA[r] + AMP[r] + PPi[r]	EC:6.2.1.28;EC:6.2.1.7	r	Bile acid biosynthesis	0	0	0	0	0	0	0	0	0	0	0	0	0	0	0	0	0	0	0	0	0	0	0	0	0	0	0	0	0	0	0	0	0	0	0
3alpha,7alpha-dihydroxy-5beta-cholestanate[p] + ATP[p] + CoA[p] => 25(R)DHCA-CoA[p] + AMP[p] + PPi[p]	EC:6.2.1.28;EC:6.2.1.7	p	Bile acid biosynthesis	0	0	0	0	0	0	0	0	0	0	0	0	0	0	0	0	0	0	0	0	0	0	0	0	0	0	0	0	0	0	0	0	0	0	0
25(R)DHCA-CoA[r] + 2 ATP[r] + 2 H2O[r] => 25(R)DHCA-CoA[p] + 2 ADP[r] + 2 Pi[r]		p	Transport, peroxisomal	0	0	0	0	0	0	0	0	0	0	0	0	0	0	0	0	0	0	0	0	0	0	0	0	0	0	0	0	0	0	0	0	0	0	0
25(R)DHCA-CoA[p] <=> 25(S)DHCA-CoA[p]	EC:5.1.99.4	p	Bile acid biosynthesis	0	0	0	0	0	0	0	0	0	0	0	0	0	0	0	0	0	0	0	0	0	0	0	0	0	0	0	0	0	0	0	0	0	0	0
25(S)DHCA-CoA[p] + O2[p] => 3alpha,7alpha-dihydroxy-5beta-cholest-24-enoyl-CoA[p] + H2O2[p]	EC:1.17.99.3	p	Bile acid biosynthesis	0	0	0	0	0	0	0	0	0	0	0	0	0	0	0	0	0	0	0	0	0	0	0	0	0	0	0	0	0	0	0	0	0	0	0
3alpha,7alpha-dihydroxy-5beta-cholest-24-enoyl-CoA[p] + H2O[p] => (24R,25R)3alpha,7alpha,24-trihydroxy-5beta-cholestanoyl-CoA[p]	EC:4.2.1.107	p	Bile acid biosynthesis	0	0	0	0	0	0	0	0	0	0	0	0	0	0	0	0	0	0	0	0	0	0	0	0	0	0	0	0	0	0	0	0	0	0	0
(24R,25R)3alpha,7alpha,24-trihydroxy-5beta-cholestanoyl-CoA[p] + NAD+[p] => 3alpha,7alpha-dihydroxy-24-oxo-5beta-cholestanoyl coa[p] + H+[p] + NADH[p]	EC:4.2.1.107	p	Bile acid biosynthesis	0	0	0	0	0	0	0	0	0	0	0	0	0	0	0	0	0	0	0	0	0	0	0	0	0	0	0	0	0	0	0	0	0	0	0
3alpha,7alpha-dihydroxy-24-oxo-5beta-cholestanoyl coa[p] + CoA[p] => chenodeoxycholoyl-CoA[p] + propanoyl-CoA[p]	EC:2.3.1.176;EC:2.3.1.154	p	Bile acid biosynthesis	0	0	0	0	0	0	0	0	0	0	0	0	0	0	0	0	0	0	0	0	0	0	0	0	0	0	0	0	0	0	0	0	0	0	0
H2O[p] + chenodeoxycholoyl-CoA[p] => CoA[p] + chenodiol[p]	EC:3.1.2.2	p	Bile acid biosynthesis	0	0	0	0	0	-0.0182574	0	0	0	0	0	-0.0182574	0	0	0	0	0	-0.0182574	0	0	0	0	0	-0.0182574	0	0	0	0	0	-0.0182574	2.17659e-40	2.69356e-22	1.47533e-20	8.08069e-19	0
chenodeoxycholoyl-CoA[c] <=> chenodeoxycholoyl-CoA[p]		p	Transport, peroxisomal	0	0	0	0	0	-0.0182574	0	0	0	0	0	-0.0182574	0	0	0	0	0	-0.0182574	0	0	0	0	0	-0.0182574	0	0	0	0	0	-0.0182574	2.17659e-40	2.69356e-22	1.47533e-20	8.08069e-19	0
H2O[c] + chenodeoxycholoyl-CoA[c] => CoA[c] + chenodiol[c]	EC:3.1.2.2	c	Bile acid biosynthesis	0	0	0	0	0	0	0	0	0	0	0	0	0	0	0	0	0	0	0	0	0	0	0	0	0	0	0	0	0	0	0	0	0	0	0
AMP[c] + PPi[c] + chenodeoxycholoyl-CoA[c] <=> ATP[c] + CoA[c] + chenodiol[c]	EC:6.2.1.7	c	Bile acid biosynthesis	0	0	0	0	0	0.0182574	0	0	0	0	0	0.0182574	0	0	0	0	0	0.0182574	0	0	0	0	0	0.0182574	0	0	0	0	0	0.0182574	2.17659e-40	-2.69356e-22	1.47533e-20	0	-8.08069e-19
H+[c] + PAPS[c] + chenodiol[c] => PAP[c] + sulfochenodeoxycholate[c]	EC:2.8.2.14	c	Bile acid biosynthesis	0	0	0	0	0	0	0	0	0	0	0	0	0	0	0	0	0	0	0	0	0	0	0	0	0	0	0	0	0	0	0	0	0	0	0
H2O[c] + sulfochenodeoxycholate[c] => H+[c] + chenodiol[c] + sulfate[c]	EC:3.1.6.2	c	Bile acid biosynthesis	0	0	0	0	0	-0.0182574	0	0	0	0	0	-0.0182574	0	0	0	0	0	-0.0182574	0	0	0	0	0	-0.0182574	0	0	0	0	0	-0.0182574	2.17659e-40	2.69356e-22	1.47533e-20	8.08069e-19	0
H+[c] + NADPH[c] + O2[c] + cholesterol[c] => 24-hydroxycholesterol[c] + H2O[c] + NADP+[c]	EC:1.14.13.98	c	Bile acid biosynthesis	0	0	0	0	0	0	0	0	0	0	0	0	0	0	0	0	0	0	0	0	0	0	0	0	0	0	0	0	0	0	0	0	0	0	0
24-hydroxycholesterol[c] + H+[c] + NADPH[c] + O2[c] => H2O[c] + NADP+[c] + cholest-5-ene-3beta,7alpha,24(S)-triol[c]	EC:1.14.13.99	c	Bile acid biosynthesis	0	0	0	0	0	0	0	0	0	0	0	0	0	0	0	0	0	0	0	0	0	0	0	0	0	0	0	0	0	0	0	0	0	0	0
NAD+[c] + cholest-5-ene-3beta,7alpha,24(S)-triol[c] => 4-cholesten-7alpha,24(S)-diol-3-one[c] + H+[c] + NADH[c]	EC:1.1.1.181	c	Bile acid biosynthesis	0	0	0	0	0	0	0	0	0	0	0	0	0	0	0	0	0	0	0	0	0	0	0	0	0	0	0	0	0	0	0	0	0	0	0
4-cholesten-7alpha,24(S)-diol-3-one[c] + H+[c] + NADPH[c] + O2[c] => 4-cholesten-7alpha,12alpha,24(S)-triol-3-one[c] + H2O[c] + NADP+[c]	EC:1.14.13.95	c	Bile acid biosynthesis	0	0	0	0	0	0	0	0	0	0	0	0	0	0	0	0	0	0	0	0	0	0	0	0	0	0	0	0	0	0	0	0	0	0	0
4-cholesten-7alpha,12alpha,24(S)-triol-3-one[c] + H+[c] + NADPH[c] => 5beta-cholestan-7alpha,12alpha,24(S)-triol-3-one[c] + NADP+[c]	EC:1.3.1.3	c	Bile acid biosynthesis	0	0	0	0	0	0	0	0	0	0	0	0	0	0	0	0	0	0	0	0	0	0	0	0	0	0	0	0	0	0	0	0	0	0	0
4-cholesten-7alpha,24(S)-diol-3-one[c] + H+[c] + NADPH[c] => 5beta-cholestan-7alpha,24(S)-diol-3-one[c] + NADP+[c]	EC:1.3.1.3	c	Bile acid biosynthesis	0	0	0	0	0	0	0	0	0	0	0	0	0	0	0	0	0	0	0	0	0	0	0	0	0	0	0	0	0	0	0	0	0	0	0
5beta-cholestan-7alpha,12alpha,24(S)-triol-3-one[c] + H+[c] + NADPH[c] => 5beta-cholestan-3alpha,7alpha,12alpha,24(S)-tetrol[c] + NADP+[c]	EC:1.1.1.50	c	Bile acid biosynthesis	0	0	0	0	0	0	0	0	0	0	0	0	0	0	0	0	0	0	0	0	0	0	0	0	0	0	0	0	0	0	0	0	0	0	0
5beta-cholestan-7alpha,24(S)-diol-3-one[c] + H+[c] + NADPH[c] => 5beta-cholestan-3alpha,7alpha,24(S)-triol[c] + NADP+[c]	EC:1.1.1.50	c	Bile acid biosynthesis	0	0	0	0	0	0	0	0	0	0	0	0	0	0	0	0	0	0	0	0	0	0	0	0	0	0	0	0	0	0	0	0	0	0	0
5beta-cholestan-3alpha,7alpha,12alpha,24(S)-tetrol[c] => 5beta-cholestan-3alpha,7alpha,12alpha,24(S)-tetrol[m]		m	Transport, mitochondrial	0	0	0	0	0	0	0	0	0	0	0	0	0	0	0	0	0	0	0	0	0	0	0	0	0	0	0	0	0	0	0	0	0	0	0
5beta-cholestan-3alpha,7alpha,24(S)-triol[c] => 5beta-cholestan-3alpha,7alpha,24(S)-triol[m]		m	Transport, mitochondrial	0	0	0	0	0	0	0	0	0	0	0	0	0	0	0	0	0	0	0	0	0	0	0	0	0	0	0	0	0	0	0	0	0	0	0
5beta-cholestan-3alpha,7alpha,12alpha,24(S)-tetrol[m] + H+[m] + NADPH[m] + O2[m] => 5beta-cholestan-3alpha,7alpha,12alpha,24(S),27-pentol[m] + H2O[m] + NADP+[m]	EC:1.14.13.15	m	Bile acid biosynthesis	0	0	0	0	0	0	0	0	0	0	0	0	0	0	0	0	0	0	0	0	0	0	0	0	0	0	0	0	0	0	0	0	0	0	0
5beta-cholestan-3alpha,7alpha,24(S)-triol[m] + H+[m] + NADPH[m] + O2[m] => 5beta-cholestan-3alpha,7alpha,24(S),27-tetrol[m] + H2O[m] + NADP+[m]	EC:1.14.13.15	m	Bile acid biosynthesis	0	0	0	0	0	0	0	0	0	0	0	0	0	0	0	0	0	0	0	0	0	0	0	0	0	0	0	0	0	0	0	0	0	0	0
5beta-cholestan-3alpha,7alpha,12alpha,24(S),27-pentol[m] + NADPH[m] + O2[m] => 3alpha,7alpha,12alpha,24(S)-tetrahydroxy-5beta-cholestan-27-al[m] + H+[m] + H2O[m] + NADP+[m]	EC:1.14.13.15	m	Bile acid biosynthesis	0	0	0	0	0	0	0	0	0	0	0	0	0	0	0	0	0	0	0	0	0	0	0	0	0	0	0	0	0	0	0	0	0	0	0
5beta-cholestan-3alpha,7alpha,24(S),27-tetrol[m] + NADPH[m] + O2[m] => 3alpha,7alpha,24(S)-trihydroxy-5beta-cholestan-27-al[m] + H+[m] + H2O[m] + NADP+[m]	EC:1.14.13.15	m	Bile acid biosynthesis	0	0	0	0	0	0	0	0	0	0	0	0	0	0	0	0	0	0	0	0	0	0	0	0	0	0	0	0	0	0	0	0	0	0	0
3alpha,7alpha,12alpha,24(S)-tetrahydroxy-5beta-cholestan-27-al[m] + 3 H+[m] + NADPH[m] + O2[m] => H2O[m] + NADP+[m] + tetraHCA[m]	EC:1.14.13.15	m	Bile acid biosynthesis	0	0	0	0	0	0	0	0	0	0	0	0	0	0	0	0	0	0	0	0	0	0	0	0	0	0	0	0	0	0	0	0	0	0	0
3alpha,7alpha,24(S)-trihydroxy-5beta-cholestan-27-al[m] + H+[m] + NADPH[m] + O2[m] => 3,7,24THCA[m] + H2O[m] + NADP+[m]	EC:1.14.13.15	m	Bile acid biosynthesis	0	0	0	0	0	0	0	0	0	0	0	0	0	0	0	0	0	0	0	0	0	0	0	0	0	0	0	0	0	0	0	0	0	0	0
tetraHCA[m] => tetraHCA[c]		m	Transport, mitochondrial	0	0	0	0	0	0	0	0	0	0	0	0	0	0	0	0	0	0	0	0	0	0	0	0	0	0	0	0	0	0	0	0	0	0	0
3,7,24THCA[m] => 3,7,24THCA[c]		m	Transport, mitochondrial	0	0	0	0	0	0	0	0	0	0	0	0	0	0	0	0	0	0	0	0	0	0	0	0	0	0	0	0	0	0	0	0	0	0	0
ATP[c] + CoA[c] + tetraHCA[c] => 25(R)TetraHCA-CoA[c] + AMP[c] + H2O[c] + PPi[c]	EC:6.2.1.7	c	Bile acid biosynthesis	0	0	0	0	0	0	0	0	0	0	0	0	0	0	0	0	0	0	0	0	0	0	0	0	0	0	0	0	0	0	0	0	0	0	0
3,7,24THCA[c] + ATP[c] + CoA[c] + 2 H+[c] => 3,7,24THCA-CoA[c] + AMP[c] + H2O[c] + PPi[c]	EC:6.2.1.7	c	Bile acid biosynthesis	0	0	0	0	0	0	0	0	0	0	0	0	0	0	0	0	0	0	0	0	0	0	0	0	0	0	0	0	0	0	0	0	0	0	0
25(R)TetraHCA-CoA[c] => 25(R)TetraHCA-CoA[p]		p	Transport, peroxisomal	0	0	0	0	0	0	0	0	0	0	0	0	0	0	0	0	0	0	0	0	0	0	0	0	0	0	0	0	0	0	0	0	0	0	0
3,7,24THCA-CoA[c] => 3,7,24THCA-CoA[p]		p	Transport, peroxisomal	0	0	0	0	0	0	0	0	0	0	0	0	0	0	0	0	0	0	0	0	0	0	0	0	0	0	0	0	0	0	0	0	0	0	0
25(R)TetraHCA-CoA[p] => (24R,25R)3alpha,7alpha,12alpha,24-tetrahydroxy-5beta-cholestanoyl-CoA[p]	EC:5.1.99.4	p	Bile acid biosynthesis	0	0	0	0	0	0	0	0	0	0	0	0	0	0	0	0	0	0	0	0	0	0	0	0	0	0	0	0	0	0	0	0	0	0	0
3,7,24THCA-CoA[p] => (24R,25R)3alpha,7alpha,24-trihydroxy-5beta-cholestanoyl-CoA[p]	EC:5.1.99.4	p	Bile acid biosynthesis	0	0	0	0	0	0	0	0	0	0	0	0	0	0	0	0	0	0	0	0	0	0	0	0	0	0	0	0	0	0	0	0	0	0	0
H+[m] + NADPH[m] + O2[m] + cholesterol[m] => 27-hydroxycholesterol[m] + H2O[m] + NADP+[m]	EC:1.14.13.15	m	Bile acid biosynthesis	0	0	0	0	0	0	0	0	0	0	0	0	0	0	0	0	0	0	0	0	0	0	0	0	0	0	0	0	0	0	0	0	0	0	0
27-hydroxycholesterol[c] <=> 27-hydroxycholesterol[m]		m	Transport, mitochondrial	0	0	0	0	0	0	0	0	0	0	0	0	0	0	0	0	0	0	0	0	0	0	0	0	0	0	0	0	0	0	0	0	0	0	0
27-hydroxycholesterol[c] + H+[c] + NADPH[c] + O2[c] => H2O[c] + NADP+[c] + cholest-5-ene-3beta,7alpha,27-triol[c]	EC:1.14.13.100	c	Bile acid biosynthesis	0	0	0	0	0	0	0	0	0	0	0	0	0	0	0	0	0	0	0	0	0	0	0	0	0	0	0	0	0	0	0	0	0	0	0
NAD+[c] + cholest-5-ene-3beta,7alpha,27-triol[c] => 4-cholesten-7alpha,27-diol-3-one[c] + H+[c] + NADH[c]	EC:1.1.1.181	c	Bile acid biosynthesis	0	0	0	0	0	0	0	0	0	0	0	0	0	0	0	0	0	0	0	0	0	0	0	0	0	0	0	0	0	0	0	0	0	0	0
4-cholesten-7alpha,27-diol-3-one[c] + H+[c] + NADPH[c] + O2[c] => 4-cholesten-7alpha,12alpha,27-triol-3-one[c] + H2O[c] + NADP+[c]	EC:1.14.13.95	c	Bile acid biosynthesis	0	0	0	0	0	0	0	0	0	0	0	0	0	0	0	0	0	0	0	0	0	0	0	0	0	0	0	0	0	0	0	0	0	0	0
4-cholesten-7alpha,12alpha,27-triol-3-one[c] + H+[c] + NADPH[c] => 5beta-cholestan-7alpha,12alpha,27-triol-3-one[c] + NADP+[c]	EC:1.3.1.3	c	Bile acid biosynthesis	0	0	0	0	0	0	0	0	0	0	0	0	0	0	0	0	0	0	0	0	0	0	0	0	0	0	0	0	0	0	0	0	0	0	0
4-cholesten-7alpha,27-diol-3-one[c] + H+[c] + NADPH[c] => 5beta-cholestan-7alpha,27-diol-3-one[c] + NADP+[c]	EC:1.3.1.3	c	Bile acid biosynthesis	0	0	0	0	0	0	0	0	0	0	0	0	0	0	0	0	0	0	0	0	0	0	0	0	0	0	0	0	0	0	0	0	0	0	0
5beta-cholestan-7alpha,12alpha,27-triol-3-one[c] + H+[c] + NADPH[c] => 5beta-cholestane-3alpha,7alpha,12alpha,26-tetrol[c] + NADP+[c]	EC:1.1.1.50	c	Bile acid biosynthesis	0	0	0	0	0	0	0	0	0	0	0	0	0	0	0	0	0	0	0	0	0	0	0	0	0	0	0	0	0	0	0	0	0	0	0
5beta-cholestan-7alpha,27-diol-3-one[c] + H+[c] + NADPH[c] => 5beta-cholestane-3alpha,7alpha,26-triol[c] + NADP+[c]	EC:1.1.1.50	c	Bile acid biosynthesis	0	0	0	0	0	0	0	0	0	0	0	0	0	0	0	0	0	0	0	0	0	0	0	0	0	0	0	0	0	0	0	0	0	0	0
5beta-cholestane-3alpha,7alpha,26-triol[c] => 5beta-cholestane-3alpha,7alpha,26-triol[m]		m	Transport, mitochondrial	0	0	0	0	0	0	0	0	0	0	0	0	0	0	0	0	0	0	0	0	0	0	0	0	0	0	0	0	0	0	0	0	0	0	0
H+[m] + NADPH[m] + O2[m] + cholesterol[m] => 26-hydroxycholesterol[m] + H2O[m] + NADP+[m]	EC:1.14.99.38	m	Bile acid biosynthesis	0	0	0	0	0	0	0	0	0	0	0	0	0	0	0	0	0	0	0	0	0	0	0	0	0	0	0	0	0	0	0	0	0	0	0
26-hydroxycholesterol[m] + NADP+[m] <=> 3beta-hydroxy-5-cholestenal[m] + H+[m] + NADPH[m]	EC:1.14.13.15	m	Bile acid biosynthesis	0	0	0	0	0	0	0	0	0	0	0	0	0	0	0	0	0	0	0	0	0	0	0	0	0	0	0	0	0	0	0	0	0	0	0
3beta-hydroxy-5-cholestenal[m] + H2O[m] + NADP+[m] <=> 3beta-hydroxy-5-cholestene-27-oate[m] + H+[m] + NADPH[m]	EC:1.14.13.15	m	Bile acid biosynthesis	0	0	0	0	0	0	0	0	0	0	0	0	0	0	0	0	0	0	0	0	0	0	0	0	0	0	0	0	0	0	0	0	0	0	0
3beta-hydroxy-5-cholestene-27-oate[m] + H+[m] + NADPH[m] + O2[m] => 3beta,7alpha-dihydroxy-5-cholestenoate[m] + H2O[m] + NADP+[m]	EC:1.14.13.15	m	Bile acid biosynthesis	0	0	0	0	0	0	0	0	0	0	0	0	0	0	0	0	0	0	0	0	0	0	0	0	0	0	0	0	0	0	0	0	0	0	0
3beta,7alpha-dihydroxy-5-cholestenoate[m] + NADP+[m] => 7alpha-hydroxy-3-oxo-4-cholestenoic acid[m] + H+[m] + NADPH[m]	EC:1.14.13.15	m	Bile acid biosynthesis	0	0	0	0	0	0	0	0	0	0	0	0	0	0	0	0	0	0	0	0	0	0	0	0	0	0	0	0	0	0	0	0	0	0	0
26-hydroxycholesterol[m] + H+[m] + NADPH[m] + O2[m] => H2O[m] + NADP+[m] + cholest-5-ene-3beta,7alpha,27-triol[m]	EC:1.14.13.-	m	Bile acid biosynthesis	0	0	0	0	0	0	0	0	0	0	0	0	0	0	0	0	0	0	0	0	0	0	0	0	0	0	0	0	0	0	0	0	0	0	0
NADPH[m] + O2[m] + cholest-5-ene-3beta,7alpha,27-triol[m] => 3beta,7alpha-dihydroxy-5-cholestenoate[m] + H+[m] + H2O[m] + NADP+[m]	EC:1.14.13.15	m	Bile acid biosynthesis	0	0	0	0	0	0	0	0	0	0	0	0	0	0	0	0	0	0	0	0	0	0	0	0	0	0	0	0	0	0	0	0	0	0	0
5beta-cholestan-3alpha,7alpha,12alpha-triol[m] + H+[m] + NADPH[m] + O2[m] <=> 5beta-cholestane-3alpha,7alpha,12alpha,27-tetraol[m] + H2O[m] + NADP+[m]	EC:1.14.13.-	m	Bile acid biosynthesis	0	0	0	0	0	0	0	0	0	0	0	0	0	0	0	0	0	0	0	0	0	0	0	0	0	0	0	0	0	0	0	0	0	0	0
3alpha,7alpha,12alpha-trihydroxy-5beta-cholestan-26-al[c] + H+[c] + NADH[c] <=> 5beta-cholestane-3alpha,7alpha,12alpha,27-tetraol[c] + NAD+[c]	EC:1.14.13.15	c	Bile acid biosynthesis	0	0	0	0	0	0	0	0	0	0	0	0	0	0	0	0	0	0	0	0	0	0	0	0	0	0	0	0	0	0	0	0	0	0	0
5beta-cholestane-3alpha,7alpha,12alpha,27-tetraol[c] + H+[c] + NADPH[c] + O2[c] => 5beta-cholestane-3alpha,7alpha,12alpha,27,27-pentaol[c] + H2O[c] + NADP+[c]	EC:1.14.13.-	c	Bile acid biosynthesis	0	0	0	0	0	0	0	0	0	0	0	0	0	0	0	0	0	0	0	0	0	0	0	0	0	0	0	0	0	0	0	0	0	0	0
5beta-cholestane-3alpha,7alpha,12alpha,27-tetraol[m] + H+[m] + NADPH[m] + O2[m] => 5beta-cholestane-3alpha,7alpha,12alpha,27,27-pentaol[m] + H2O[m] + NADP+[m]	EC:1.14.13.-	m	Bile acid biosynthesis	2.03789e-09	1.42802e-06	4.5143e-05	0.00142802	0	2.32184e-17	1.09614e-08	1.91149e-06	0.000104697	0.00573448	0	0.00424044	0	0	0	0	0	-0.0316333	0	0	0	0	0	-0.0316333	5.71104e-09	1.37974e-06	7.55714e-05	0.00413922	0	-0.000548509	2.03789e-09	1.42802e-06	4.5143e-05	0.00142802	0
3alpha,7alpha,12alpha-trihydroxy-5beta-cholestan-27-al[m] + H+[m] + NADH[m] <=> 5beta-cholestane-3alpha,7alpha,12alpha,27-tetraol[m] + NAD+[m]	EC:1.14.13.15	m	Bile acid biosynthesis	2.03789e-09	1.42802e-06	4.5143e-05	0.00142802	0	2.32184e-17	1.09614e-08	1.91149e-06	0.000104697	0.00573448	0	0.00424044	0	0	0	0	0	-0.0316333	0	0	0	0	0	-0.0316333	5.71104e-09	1.37974e-06	7.55714e-05	0.00413922	0	-0.000548509	2.03789e-09	1.42802e-06	4.5143e-05	0.00142802	0
3alpha,7alpha,12alpha-trihydroxy-5beta-cholestan-27-al[m] + H2O[m] <=> 5beta-cholestane-3alpha,7alpha,12alpha,27,27-pentaol[m]	EC:1.14.13.15	m	Bile acid biosynthesis	2.03789e-09	-1.42802e-06	4.5143e-05	0	-0.00142802	-2.32184e-17	1.09614e-08	-1.91149e-06	0.000104697	0	-0.00573448	-0.00424044	0	0	0	0	0	0.0316333	0	0	0	0	0	0.0316333	5.71104e-09	-1.37974e-06	7.55714e-05	0	-0.00413922	0.000548509	2.03789e-09	-1.42802e-06	4.5143e-05	0	-0.00142802
5beta-cholestan-3alpha,7alpha,12alpha-triol[c] <=> 5beta-cholestan-3alpha,7alpha,12alpha-triol[r]		r	Transport, endoplasmic reticular	0	0	0	0	0	0	0	0	0	0	0	0	0	0	0	0	0	0	0	0	0	0	0	0	0	0	0	0	0	0	0	0	0	0	0
5beta-cholestan-3alpha,7alpha,12alpha-triol[r] + H+[r] + NADPH[r] + O2[r] => 5beta-cholestane-3alpha,7alpha,12alpha,25-tetrol[r] + H2O[r] + NADP+[r]	EC:1.14.13.67	r	Bile acid biosynthesis	0	0	0	0	0	0	0	0	0	0	0	0	0	0	0	0	0	0	0	0	0	0	0	0	0	0	0	0	0	0	0	0	0	0	0
5beta-cholestane-3alpha,7alpha,12alpha,25-tetrol[r] + H+[r] + NADPH[r] + O2[r] => 5beta-cholestane-3alpha,7alpha,12alpha,24s,25-pentol[r] + H2O[r] + NADP+[r]	EC:1.14.13.15	r	Bile acid biosynthesis	0	0	0	0	0	0	0	0	0	0	0	0	0	0	0	0	0	0	0	0	0	0	0	0	0	0	0	0	0	0	0	0	0	0	0
3alpha,7alpha,12alpha,25-tetrahydroxy-5beta-cholestane-24-one[r] + H+[r] + NADPH[r] <=> 5beta-cholestane-3alpha,7alpha,12alpha,24s,25-pentol[r] + NADP+[r]	EC:1.1.1.-	r	Bile acid biosynthesis	0	0	0	0	0	0	0	0	0	0	0	0	0	0	0	0	0	0	0	0	0	0	0	0	0	0	0	0	0	0	0	0	0	0	0
AMP[c] + PPi[c] + taurolithocholate[c] <=> ATP[c] + lithocholate[c] + taurine[c]	EC:6.2.1.-;EC:2.3.1.65	c	Bile acid biosynthesis	0	0	0	0	0	0.0182574	6.7975e-10	-4.76008e-07	2.6072e-05	0	-0.00142802	0.0145759	1.23168e-08	-2.86351e-06	0.000110981	0	-0.00573448	-0.00184223	2.27643e-07	-9.17412e-06	0.000477119	0	-0.0260943	-0.0133584	6.7975e-10	-4.76008e-07	2.6072e-05	0	-0.00142802	0.0145759	1.92935e-08	-2.53597e-06	0.000138901	0	-0.00760792
PAPS[c] + taurolithocholate[c] <=> PAP[c] + sulfotaurolithocholate[c]	EC:2.8.2.14	c	Bile acid biosynthesis	9.30357e-07	-0.000313223	0.00096455	0.0016883	-0.00644728	0.0469388	1.0129e-06	-0.000349448	0.00100643	0.0016883	-0.00644728	0.0211532	9.80448e-07	-0.000332175	0.000990176	0.0016883	-0.00644728	0.0332646	1.02865e-06	-0.000338616	0.00101422	0.0016883	-0.00644728	0.0284828	1.04758e-06	-0.000350813	0.00102351	0.0016883	-0.00644728	0.0200531	1.10969e-06	-0.000380266	0.00105342	0.0016883	-0.00644728
AMP[c] + PPi[c] + glycolithocholate[c] <=> ATP[c] + glycine[c] + lithocholate[c]	EC:6.2.1.-;EC:2.3.1.65	c	Bile acid biosynthesis	0	0	0	0	0	0	0	0	0	0	0	0	0	0	0	0	0	0	0	0	0	0	0	0	0	0	0	0	0	0	0	0	0	0	0
PAPS[c] + glycolithocholate[c] => H+[c] + PAP[c] + sulfoglycolithocholate[c]	EC:2.8.2.14	c	Bile acid biosynthesis	0	0	0	0	0	0	0	0	0	0	0	0	0	0	0	0	0	0	0	0	0	0	0	0	0	0	0	0	0	0	0	0	0	0	0
H+[c] + H2O[c] + sulfoglycolithocholate[c] => glycolithocholate[c] + sulfate[c]	EC:3.1.6.2	c	Bile acid recycling	0	0	0	0	0	0	0	0	0	0	0	0	0	0	0	0	0	0	0	0	0	0	0	0	0	0	0	0	0	0	0	0	0	0	0
2 Na+[s] + chenodiol[s] => 2 Na+[c] + chenodiol[c]	TCDB:2.A.28.1.1	s	Bile acid recycling	0	0	0	0	0	0	0	0	0	0	0	0	0	0	0	0	0	0	0	0	0	0	0	0	0	0	0	0	0	0	0	0	0	0	0
ATP[c] + H2O[c] + bilirubin-bisglucuronoside[c] => ADP[c] + Pi[c] + bilirubin-bisglucuronoside[s]	TCDB:3.A.1.208.2;TCDB:3.A.1.208.9;TCDB:3.A.1.208.7	s	Bile acid recycling	0	0	0	0	0	0	0	0	0	0	0	0	0	0	0	0	0	0	0	0	0	0	0	0	0	0	0	0	0	0	0	0	0	0	0
HCO3-[c] + glutathionyl-leukotriene C4[c] + noradrenaline[s] <=> HCO3-[s] + glutathionyl-leukotriene C4[s] + noradrenaline[c]	TCDB:2.A.60.1.14	s	Transport, extracellular	0.0102541	0.00473056	0.101263	3.98856	-6.95373e-18	-0.0125642	0.00778012	0.0043985	0.088205	2.88072	-6.93889e-18	-0.0158929	0.0230278	0.00665804	0.151749	6.85134	-6.93889e-18	0.000751014	0.0250537	0.0090866	0.158284	5.47524	-6.93889e-18	0.0136887	0.0131119	0.00776944	0.114507	2.87797	-6.93889e-18	0.00819815	0.0100625	0.00652142	0.100312	2.87589	-6.93889e-18
HCO3-[c] + S-glutathionyl-2-4-dinitrobenzene[c] + noradrenaline[s] <=> HCO3-[s] + S-glutathionyl-2-4-dinitrobenzene[s] + noradrenaline[c]	TCDB:2.A.60.1.14	s	Transport, extracellular	0	0	0	0	0	0	0	0	0	0	0	0	0	0	0	0	0	0	0	0	0	0	0	0	0	0	0	0	0	0	0	0	0	0	0
HCO3-[c] + S-glutathionyl-ethacrynic acid[c] + noradrenaline[s] <=> HCO3-[s] + S-glutathionyl-ethacrynic acid[s] + noradrenaline[c]	TCDB:2.A.60.1.14	s	Transport, extracellular	0	0	0	0	0	0	0	0	0	0	0	0	0	0	0	0	0	0	0	0	0	0	0	0	0	0	0	0	0	0	0	0	0	0	0
HCO3-[c] + dopamine[s] + glutathionyl-leukotriene C4[c] <=> HCO3-[s] + dopamine[c] + glutathionyl-leukotriene C4[s]	TCDB:2.A.60.1.14	s	Transport, extracellular	0	0	0	0	0	0	0	0	0	0	0	0	0	0	0	0	0	0	0	0	0	0	0	0	0	0	0	0	0	0	0	0	0	0	0
HCO3-[c] + S-glutathionyl-2-4-dinitrobenzene[c] + dopamine[s] <=> HCO3-[s] + S-glutathionyl-2-4-dinitrobenzene[s] + dopamine[c]	TCDB:2.A.60.1.14	s	Transport, extracellular	0	0	0	0	0	0	0	0	0	0	0	0	0	0	0	0	0	0	0	0	0	0	0	0	0	0	0	0	0	0	0	0	0	0	0
HCO3-[c] + S-glutathionyl-ethacrynic acid[c] + dopamine[s] <=> HCO3-[s] + S-glutathionyl-ethacrynic acid[s] + dopamine[c]	TCDB:2.A.60.1.14	s	Transport, extracellular	0	0	0	0	0	0	0	0	0	0	0	0	0	0	0	0	0	0	0	0	0	0	0	0	0	0	0	0	0	0	0	0	0	0	0
2 ATP[c] + 2 H2O[c] + sulfate[c] => 2 ADP[c] + 2 Pi[c] + sulfate[s]		s	Transport, extracellular	0	0	0	0	0	0	0	0	0	0	0	0	0	0	0	0	0	0	0	0	0	0	0	0	0	0	0	0	0	0	0	0	0	0	0
HCO3-[c] + sulfate[s] => HCO3-[s] + sulfate[c]	TCDB:2.A.53.2.2	s	Transport, extracellular	0	0	0	0	0	0	0	0	0	0	0	0	0	0	0	0	0	0	0	0	0	0	0	0	0	0	0	0	0	0	0	0	0	0	0
cholesterol[c] <=> cholesterol[m]		m	Transport, mitochondrial	0	0	0	0	0	0	0	0	0	0	0	0	0	0	0	0	0	0	0	0	0	0	0	0	0	0	0	0	0	0	0	0	0	0	0
cholesterol[c] <=> cholesterol[g]		g	Transport, Golgi apparatus	0	0	0	0	0	0	0	0	0	0	0	0	0	0	0	0	0	0	0	0	0	0	0	0	0	0	0	0	0	0	0	0	0	0	0
cholesterol[c] <=> cholesterol[l]		l	Transport, lysosomal	0	0	0	0	0	0	0	0	0	0	0	0	0	0	0	0	0	0	0	0	0	0	0	0	0	0	0	0	0	0	0	0	0	0	0
17alpha-hydroxypregnenolone[r] + H+[r] + NADPH[r] + O2[r] <=> H2O[r] + NADP+[r] + acetate[r] + dehydroepiandrosterone[r]	EC:1.14.99.-	r	Androgen metabolism	0	0	0	0	0	0	0	0	0	0	0	0	0	0	0	0	0	0	0	0	0	0	0	0	0	0	0	0	0	0	0	0	0	0	0
NAD+[r] + dehydroepiandrosterone[r] => 5-androstene-3,17-dione[r] + H+[r] + NADH[r]	EC:1.1.1.145	r	Androgen metabolism	0	0	0	0	0	0	0	0	0	0	0	0	0	0	0	0	0	0	0	0	0	0	0	0	0	0	0	0	0	0	0	0	0	0	0
PAPS[c] + dehydroepiandrosterone[c] => PAP[c] + dehydroepiandrosterone sulfate[c]	EC:2.8.2.4	c	Androgen metabolism	0	0	0	0	0	0	0	0	0	0	0	0	0	0	0	0	0	0	0	0	0	0	0	0	0	0	0	0	0	0	0	0	0	0	0
5-androstene-3,17-dione[r] + H+[r] + NAD+[r] => 4-androstene-3,17-dione[r] + NADH[r]	EC:5.3.3.1	r	Androgen metabolism	0	0	0	0	0	0	0	0	0	0	0	0	0	0	0	0	0	0	0	0	0	0	0	0	0	0	0	0	0	0	0	0	0	0	0
4-androstene-3,17-dione[c] + H+[c] + NADPH[c] => NADP+[c] + testosterone[c]	EC:1.1.1.62;EC:1.1.1.64	c	Androgen metabolism	0	0	0	0	0	0	0	0	0	0	0	0	0	0	0	0	0	0	0	0	0	0	0	0	0	0	0	0	0	0	0	0	0	0	0
4-androstene-3,17-dione[r] + H+[r] + NADPH[r] => NADP+[r] + testosterone[r]	EC:1.1.1.62;EC:1.1.1.64	r	Androgen metabolism	0	0	0	0	0	0	0	0	0	0	0	0	0	0	0	0	0	0	0	0	0	0	0	0	0	0	0	0	0	0	0	0	0	0	0
17alpha-hydroxyprogesterone[r] + H+[r] + NADPH[r] + O2[r] <=> 4-androstene-3,17-dione[r] + H2O[r] + NADP+[r] + acetate[r]	EC:1.14.99.-	r	Glucocorticoid biosynthesis	0	0	0	0	0	0	0	0	0	0	0	0	0	0	0	0	0	0	0	0	0	0	0	0	0	0	0	0	0	0	0	0	0	0	0
12-keto-LTB4[m] <=> 12-keto-LTB4[c]		m	Transport, mitochondrial	0	0	0	0	0	0	0	0	0	0	0	0	0	0	0	0	0	0	0	0	0	0	0	0	0	0	0	0	0	0	0	0	0	0	0
4-androstene-3,17-dione[c] + H+[c] + NADPH[c] <=> 5alpha-androstane-3,17-dione[c] + NADP+[c]	EC:1.3.1.3;EC:1.3.99.6	c	Androgen metabolism	0	0	0	0	0	0	0	0	0	0	0	0	0	0	0	0	0	0	0	0	0	0	0	0	0	0	0	0	0	0	0	0	0	0	0
4-androstene-3,17-dione[r] + H+[r] + NADPH[r] <=> 5alpha-androstane-3,17-dione[r] + NADP+[r]	EC:1.3.1.22	r	Androgen metabolism	0	0	0	0	0	0	0	0	0	0	0	0	0	0	0	0	0	0	0	0	0	0	0	0	0	0	0	0	0	0	0	0	0	0	0
5alpha-androstane-3,17-dione[c] + H+[c] + NADH[c] => NAD+[c] + androsterone[c]	EC:1.1.1.209;EC:1.1.1.213;EC:1.1.1.50	c	Androgen metabolism	0	0	0	0	0	0	0	0	0	0	0	0	0	0	0	0	0	0	0	0	0	0	0	0	0	0	0	0	0	0	0	0	0	0	0
5alpha-androstane-3,17-dione[r] + H+[r] + NADH[r] => NAD+[r] + androsterone[r]	EC:1.1.1.209;EC:1.1.1.213;EC:1.1.1.50	r	Androgen metabolism	0	0	0	0	0	0	0	0	0	0	0	0	0	0	0	0	0	0	0	0	0	0	0	0	0	0	0	0	0	0	0	0	0	0	0
5alpha-androstane-3,17-dione[c] + H+[c] + NADPH[c] => NADP+[c] + androsterone[c]	EC:1.1.1.209;EC:1.1.1.213;EC:1.1.1.50	c	Androgen metabolism	0	0	0	0	0	0	0	0	0	0	0	0	0	0	0	0	0	0	0	0	0	0	0	0	0	0	0	0	0	0	0	0	0	0	0
5alpha-androstane-3,17-dione[r] + H+[r] + NADPH[r] => NADP+[r] + androsterone[r]	EC:1.1.1.209;EC:1.1.1.213;EC:1.1.1.50	r	Androgen metabolism	0	0	0	0	0	0	0	0	0	0	0	0	0	0	0	0	0	0	0	0	0	0	0	0	0	0	0	0	0	0	0	0	0	0	0
2 H+[c] + O2[c] + testosterone[c] => 19-hydroxytestosterone[c] + H2O[c]	EC:1.14.14.1	c	Estrogen metabolism	0	0	0	0	0	0	0.00256016	0.000923789	0.050598	2.77137	0	0.0182574	0.00255958	0.000923684	0.0505922	2.77105	0	0.0182574	0.0135618	0.00283885	0.116455	5.74657	0	0.0243773	0.00255315	0.000922523	0.0505287	2.76757	0	0.0182574	0	0	0	0	0
19-hydroxytestosterone[c] + 2 H+[c] + O2[c] => 19-oxo-testosterone[c] + 2 H2O[c]	EC:1.14.14.1	c	Estrogen metabolism	0	0	0	0	0	0	0	0	0	0	0	0	0	0	0	0	0	0	0	0	0	0	0	0	0	0	0	0	0	0	0	0	0	0	0
19-oxo-testosterone[c] + 2 H+[c] + O2[c] => H2O[c] + estradiol-17beta[c] + formate[c]	EC:1.14.14.1	c	Estrogen metabolism	0	0	0	0	0	0	0	0	0	0	0	0	0	0	0	0	0	0	0	0	0	0	0	0	0	0	0	0	0	0	0	0	0	0	0
4-androstene-3,17-dione[c] + 2 H+[c] + O2[c] => 19-hydroxyandrostenedione[c] + H2O[c]	EC:1.14.14.1	c	Estrogen metabolism	0	0	0	0	0	0	0	0	0	0	0	0	0	0	0	0	0	0	0	0	0	0	0	0	0	0	0	0	0	0	0	0	0	0	0
19-hydroxyandrostenedione[c] + 2 H+[c] + O2[c] => 19-oxoandrostenedione[c] + 2 H2O[c]	EC:1.14.14.1	c	Estrogen metabolism	0	0	0	0	0	0	0	0	0	0	0	0	0	0	0	0	0	0	0	0	0	0	0	0	0	0	0	0	0	0	0	0	0	0	0
19-oxoandrostenedione[c] + 2 H+[c] + O2[c] => H2O[c] + estrone[c] + formate[c]	EC:1.14.14.1	c	Estrogen metabolism	0	0	0	0	0	0	0	0	0	0	0	0	0	0	0	0	0	0	0	0	0	0	0	0	0	0	0	0	0	0	0	0	0	0	0
H+[c] + NADPH[c] + estrone[c] => NADP+[c] + estradiol-17beta[c]	EC:1.1.1.62	c	Estrogen metabolism	0	0	0	0	0	0	0	0	0	0	0	0	0	0	0	0	0	0	0	0	0	0	0	0	0	0	0	0	0	0	0	0	0	0	0
estrone[c] <=> estrone[r]		r	Transport, endoplasmic reticular	0	0	0	0	0	0	0	0	0	0	0	0	0	0	0	0	0	0	0	0	0	0	0	0	0	0	0	0	0	0	0	0	0	0	0
H+[c] + NADPH[r] + estrone[r] => NADP+[r] + estradiol-17beta[r]	EC:1.1.1.62;EC:1.1.1.64	r	Steroid metabolism	0	0	0	0	0	0	0	0	0	0	0	0	0	0	0	0	0	0	0	0	0	0	0	0	0	0	0	0	0	0	0	0	0	0	0
H+[c] + NADPH[c] + O2[c] + estradiol-17beta[c] => 2-hydroxyestradiol-17beta[c] + H2O[c] + NADP+[c]	EC:1.14.14.1	c	Estrogen metabolism	0	0	0	0	0	0	0	0	0	0	0	0	0	0	0	0	0	0	0	0	0	0	0	0	0	0	0	0	0	0	0	0	0	0	0
H+[r] + NADPH[r] + O2[r] + estradiol-17beta[r] => 2-hydroxyestradiol-17beta[r] + H2O[r] + NADP+[r]	EC:1.14.14.1	r	Estrogen metabolism	0	0	0	0	0	0	0	0	0	0	0	0	0	0	0	0	0	0	0	0	0	0	0	0	0	0	0	0	0	0	0	0	0	0	0
2-hydroxy-3-methoxy-17beta-estradiol[c] + SAH[c] <=> 2-hydroxyestradiol-17beta[c] + SAM[c]	EC:2.1.1.6	c	Estrogen metabolism	0	0	0	0	0	0	0	0	0	0	0	0	0	0	0	0	0	0	0	0	0	0	0	0	0	0	0	0	0	0	0	0	0	0	0
2-hydroxyestradiol-17beta[c] + SAM[c] <=> 2-methoxyestradiol-17beta[c] + SAH[c]	EC:2.1.1.6	c	Estrogen metabolism	0	0	0	0	0	0	0	0	0	0	0	0	0	0	0	0	0	0	0	0	0	0	0	0	0	0	0	0	0	0	0	0	0	0	0
4-hydroxy-17beta-estradiol[c] + SAM[c] <=> 4-methoxy-17beta-estradiol[c] + SAH[c]	EC:2.1.1.6	c	Estrogen metabolism	0	0	0	0	0	0	0	0	0	0	0	0	0	0	0	0	0	0	0	0	0	0	0	0	0	0	0	0	0	0	0	0	0	0	0
4-hydroxyestrone[c] + SAM[c] <=> 4-methoxyestrone[c] + SAH[c]	EC:2.1.1.6	c	Estrogen metabolism	0	0	0	0	0	0	0	0	0	0	0	0	0	0	0	0	0	0	0	0	0	0	0	0	0	0	0	0	0	0	0	0	0	0	0
H+[c] + NADPH[c] + O2[c] + estrone[c] => 16alpha-hydroxyestrone[c] + H2O[c] + NADP+[c]	EC:1.14.14.1	c	Estrogen metabolism	0	0	0	0	0	0	0	0	0	0	0	0	0	0	0	0	0	0	0	0	0	0	0	0	0	0	0	0	0	0	0	0	0	0	0
H+[r] + NADPH[r] + O2[r] + estrone[r] => 16alpha-hydroxyestrone[r] + H2O[r] + NADP+[r]	EC:1.14.14.1	r	Estrogen metabolism	0	0	0	0	0	0	0	0	0	0	0	0	0	0	0	0	0	0	0	0	0	0	0	0	0	0	0	0	0	0	0	0	0	0	0
H+[r] + NADPH[r] + O2[r] + estrone[r] => 2-hydroxyestrone[r] + H2O[r] + NADP+[r]	EC:1.14.13.67	r	Estrogen metabolism	0	0	0	0	0	0	0	0	0	0	0	0	0	0	0	0	0	0	0	0	0	0	0	0	0	0	0	0	0	0	0	0	0	0	0
2-hydroxyestrone[c] + SAM[c] <=> 2-methoxyestrone[c] + SAH[c]	EC:2.1.1.6	c	Estrogen metabolism	0	0	0	0	0	0	0	0	0	0	0	0	0	0	0	0	0	0	0	0	0	0	0	0	0	0	0	0	0	0	0	0	0	0	0
2-hydroxyestrone[r] + SAM[r] <=> 2-methoxyestrone[r] + SAH[r]	EC:2.1.1.6	r	Estrogen metabolism	0	0	0	0	0	0	0	0	0	0	0	0	0	0	0	0	0	0	0	0	0	0	0	0	0	0	0	0	0	0	0	0	0	0	0
2-hydroxy-3-methoxyestrone[c] + SAH[c] <=> 2-hydroxyestrone[c] + SAM[c]	EC:2.1.1.6	c	Estrogen metabolism	0	0	0	0	0	0	0	0	0	0	0	0	0	0	0	0	0	0	0	0	0	0	0	0	0	0	0	0	0	0	0	0	0	0	0
2-hydroxyestrone[c] + H2O2[c] <=> 2 H+[c] + H2O[c] + estrone-2,3-semiquinone[c]	EC:1.11.1.7;EC:1.11.1.8;EC:1.11.2.2	c	Estrogen metabolism	0	0	0	0	0	0	0	0	0	0	0	0	0	0	0	0	0	0	0	0	0	0	0	0	0	0	0	0	0	0	0	0	0	0	0
2-hydroxyestrone[r] + H2O2[r] <=> 2 H+[r] + H2O[r] + estrone-2,3-semiquinone[r]	EC:1.11.1.7;EC:1.11.1.8;EC:1.11.2.2	r	Estrogen metabolism	0	0	0	0	0	0	0	0	0	0	0	0	0	0	0	0	0	0	0	0	0	0	0	0	0	0	0	0	0	0	0	0	0	0	0
O2[c] + estrone-2,3-semiquinone[c] => O2-[c] + estrone-2,3-quinone[c]		c	Estrogen metabolism	0	0	0	0	0	0	0	0	0	0	0	0	0	0	0	0	0	0	0	0	0	0	0	0	0	0	0	0	0	0	0	0	0	0	0
estrone-2,3-quinone[c] <=> estrone-2,3-quinone[m]		m	Transport, mitochondrial	0	0	0	0	0	0	0	0	0	0	0	0	0	0	0	0	0	0	0	0	0	0	0	0	0	0	0	0	0	0	0	0	0	0	0
estrone-2,3-quinone[c] <=> estrone-2,3-quinone[r]		r	Transport, endoplasmic reticular	0	0	0	0	0	0	0	0	0	0	0	0	0	0	0	0	0	0	0	0	0	0	0	0	0	0	0	0	0	0	0	0	0	0	0
estrone-2,3-quinone[c] <=> estrone-2,3-quinone[p]		p	Transport, peroxisomal	0	0	0	0	0	0	0	0	0	0	0	0	0	0	0	0	0	0	0	0	0	0	0	0	0	0	0	0	0	0	0	0	0	0	0
2-hydroxyestrone-1-S-glutathione[c] <=> GSH[c] + estrone-2,3-quinone[c]	EC:2.5.1.18	c	Estrogen metabolism	0	0	0	0	0	0	0	0	0	0	0	0	0	0	0	0	0	0	0	0	0	0	0	0	0	0	0	0	0	0	0	0	0	0	0
2-hydroxyestrone-1-S-glutathione[m] <=> GSH[m] + estrone-2,3-quinone[m]	EC:2.5.1.18	m	Estrogen metabolism	0	0	0	0	0	0	0	0	0	0	0	0	0	0	0	0	0	0	0	0	0	0	0	0	0	0	0	0	0	0	0	0	0	0	0
2-hydroxyestrone-1-S-glutathione[r] <=> GSH[r] + estrone-2,3-quinone[r]	EC:2.5.1.18	r	Estrogen metabolism	0	0	0	0	0	0	0	0	0	0	0	0	0	0	0	0	0	0	0	0	0	0	0	0	0	0	0	0	0	0	0	0	0	0	0
2-hydroxyestrone-1-S-glutathione[p] <=> GSH[p] + estrone-2,3-quinone[p]	EC:2.5.1.18	p	Estrogen metabolism	0	0	0	0	0	0	0	0	0	0	0	0	0	0	0	0	0	0	0	0	0	0	0	0	0	0	0	0	0	0	0	0	0	0	0
2-hydroxyestrone-4-S-glutathione[c] <=> GSH[c] + estrone-2,3-quinone[c]	EC:2.5.1.18	c	Estrogen metabolism	0	0	0	0	0	0	0	0	0	0	0	0	0	0	0	0	0	0	0	0	0	0	0	0	0	0	0	0	0	0	0	0	0	0	0
2-hydroxyestrone-4-S-glutathione[m] <=> GSH[m] + estrone-2,3-quinone[m]	EC:2.5.1.18	m	Estrogen metabolism	0	0	0	0	0	0	0	0	0	0	0	0	0	0	0	0	0	0	0	0	0	0	0	0	0	0	0	0	0	0	0	0	0	0	0
2-hydroxyestrone-4-S-glutathione[r] <=> GSH[r] + estrone-2,3-quinone[r]	EC:2.5.1.18	r	Estrogen metabolism	0	0	0	0	0	0	0	0	0	0	0	0	0	0	0	0	0	0	0	0	0	0	0	0	0	0	0	0	0	0	0	0	0	0	0
2-hydroxyestrone-4-S-glutathione[p] <=> GSH[p] + estrone-2,3-quinone[p]	EC:2.5.1.18	p	Estrogen metabolism	0	0	0	0	0	0	0	0	0	0	0	0	0	0	0	0	0	0	0	0	0	0	0	0	0	0	0	0	0	0	0	0	0	0	0
4-hydroxyestrone[c] + H2O2[c] <=> 2 H+[c] + H2O[c] + estrone-3,4-semiquinone[c]	EC:1.11.1.7;EC:1.11.1.8;EC:1.11.2.2	c	Estrogen metabolism	0	0	0	0	0	0	0	0	0	0	0	0	0	0	0	0	0	0	0	0	0	0	0	0	0	0	0	0	0	0	0	0	0	0	0
O2[c] + estrone-3,4-semiquinone[c] => O2-[c] + estrone-3,4-quinone[c]		c	Estrogen metabolism	0	0	0	0	0	0	0	0	0	0	0	0	0	0	0	0	0	0	0	0	0	0	0	0	0	0	0	0	0	0	0	0	0	0	0
estrone-3,4-quinone[c] <=> estrone-3,4-quinone[m]		m	Transport, mitochondrial	0	0	0	0	0	0	0	0	0	0	0	0	0	0	0	0	0	0	0	0	0	0	0	0	0	0	0	0	0	0	0	0	0	0	0
estrone-3,4-quinone[c] <=> estrone-3,4-quinone[r]		r	Transport, endoplasmic reticular	0	0	0	0	0	0	0	0	0	0	0	0	0	0	0	0	0	0	0	0	0	0	0	0	0	0	0	0	0	0	0	0	0	0	0
estrone-3,4-quinone[c] <=> estrone-3,4-quinone[p]		p	Transport, peroxisomal	0	0	0	0	0	0	0	0	0	0	0	0	0	0	0	0	0	0	0	0	0	0	0	0	0	0	0	0	0	0	0	0	0	0	0
4-hydroxyestrone-2-S-glutathione[c] <=> GSH[c] + estrone-3,4-quinone[c]	EC:2.5.1.18	c	Estrogen metabolism	0	0	0	0	0	0	0	0	0	0	0	0	0	0	0	0	0	0	0	0	0	0	0	0	0	0	0	0	0	0	0	0	0	0	0
4-hydroxyestrone-2-S-glutathione[m] <=> GSH[m] + estrone-3,4-quinone[m]	EC:2.5.1.18	m	Estrogen metabolism	0	0	0	0	0	0	0	0	0	0	0	0	0	0	0	0	0	0	0	0	0	0	0	0	0	0	0	0	0	0	0	0	0	0	0
4-hydroxyestrone-2-S-glutathione[r] <=> GSH[r] + estrone-3,4-quinone[r]	EC:2.5.1.18	r	Estrogen metabolism	0	0	0	0	0	0	0	0	0	0	0	0	0	0	0	0	0	0	0	0	0	0	0	0	0	0	0	0	0	0	0	0	0	0	0
4-hydroxyestrone-2-S-glutathione[p] <=> GSH[p] + estrone-3,4-quinone[p]	EC:2.5.1.18	p	Estrogen metabolism	0	0	0	0	0	0	0	0	0	0	0	0	0	0	0	0	0	0	0	0	0	0	0	0	0	0	0	0	0	0	0	0	0	0	0
4-hydroxy-17beta-estradiol[c] <=> 4-hydroxy-17beta-estradiol[l]		l	Transport, lysosomal	0.00930867	0.0976681	0.0964815	0.344322	0	0.0125697	0.0094829	0.0963447	0.0973802	0.344322	0	0.00283735	0.00904716	0.093563	0.0951165	0.344322	0	-0.0177035	0.00939508	0.0962155	0.0969282	0.344322	0	0.00189694	0.00970813	0.100524	0.0985299	0.344322	0	0.0331884	0.00923239	0.0959566	0.0960853	0.344322	0
17beta-estradiol-3,4-semiquinone[c] + 2 H2O[c] <=> 4-hydroxy-17beta-estradiol[c] + H2O2[c]	EC:1.11.1.7;EC:1.11.1.8;EC:1.11.2.2	c	Estrogen metabolism	0.00930867	0.0976681	0.0964815	0.344322	0	0.0125697	0.0094829	0.0963447	0.0973802	0.344322	0	0.00283735	0.00904716	0.093563	0.0951165	0.344322	0	-0.0177035	0.00939508	0.0962155	0.0969282	0.344322	0	0.00189694	0.00970813	0.100524	0.0985299	0.344322	0	0.0331884	0.00923239	0.0959566	0.0960853	0.344322	0
17beta-estradiol-3,4-semiquinone[l] + 2 H2O[l] <=> 4-hydroxy-17beta-estradiol[l] + H2O2[l]	EC:1.11.1.7;EC:1.11.1.8;EC:1.11.2.2	l	Estrogen metabolism	0.00930867	-0.0976681	0.0964815	0	-0.344322	-0.0125697	0.0094829	-0.0963447	0.0973802	0	-0.344322	-0.00283735	0.00904716	-0.093563	0.0951165	0	-0.344322	0.0177035	0.00939508	-0.0962155	0.0969282	0	-0.344322	-0.00189694	0.00970813	-0.100524	0.0985299	0	-0.344322	-0.0331884	0.00923239	-0.0959566	0.0960853	0	-0.344322
17beta-estradiol-3,4-semiquinone[c] <=> 17beta-estradiol-3,4-semiquinone[l]		l	Transport, lysosomal	0.00930867	-0.0976681	0.0964815	0	-0.344322	-0.0125697	0.0094829	-0.0963447	0.0973802	0	-0.344322	-0.00283735	0.00904716	-0.093563	0.0951165	0	-0.344322	0.0177035	0.00939508	-0.0962155	0.0969282	0	-0.344322	-0.00189694	0.00970813	-0.100524	0.0985299	0	-0.344322	-0.0331884	0.00923239	-0.0959566	0.0960853	0	-0.344322
17beta-estradiol-3,4-semiquinone[c] + O2[c] => 17beta-estradiol-3,4-quinone[c] + O2-[c]		c	Estrogen metabolism	0	0	0	0	0	0	0	0	0	0	0	0	0	0	0	0	0	0	0	0	0	0	0	0	0	0	0	0	0	0	0	0	0	0	0
17beta-estradiol-3,4-quinone[c] <=> 17beta-estradiol-3,4-quinone[r]		r	Transport, endoplasmic reticular	0	0	0	0	0	0	0	0	0	0	0	0	0	0	0	0	0	0	0	0	0	0	0	0	0	0	0	0	0	0	0	0	0	0	0
17beta-estradiol-3,4-quinone[c] <=> 17beta-estradiol-3,4-quinone[p]		p	Transport, peroxisomal	0	0	0	0	0	0	0	0	0	0	0	0	0	0	0	0	0	0	0	0	0	0	0	0	0	0	0	0	0	0	0	0	0	0	0
17beta-estradiol-3,4-quinone[c] + H+[c] <=> 17beta-estradiol-3,4-quinone[m] + H+[m]		m	Transport, mitochondrial	0	0	0	0	0	0	0	0	0	0	0	0	0	0	0	0	0	0	0	0	0	0	0	0	0	0	0	0	0	0	0	0	0	0	0
17beta-estradiol-3,4-quinone[c] + GSH[c] <=> 4-hydroxy-17beta-estradiol-2-S-glutathione[c]	EC:2.5.1.18	c	Estrogen metabolism	0	0	0	0	0	0	0	0	0	0	0	0	0	0	0	0	0	0	0	0	0	0	0	0	0	0	0	0	0	0	0	0	0	0	0
17beta-estradiol-3,4-quinone[m] + GSH[m] <=> 4-hydroxy-17beta-estradiol-2-S-glutathione[m]	EC:2.5.1.18	m	Estrogen metabolism	0	0	0	0	0	0	0	0	0	0	0	0	0	0	0	0	0	0	0	0	0	0	0	0	0	0	0	0	0	0	0	0	0	0	0
17beta-estradiol-3,4-quinone[r] + GSH[r] <=> 4-hydroxy-17beta-estradiol-2-S-glutathione[r]	EC:2.5.1.18	r	Estrogen metabolism	0	0	0	0	0	0	0	0	0	0	0	0	0	0	0	0	0	0	0	0	0	0	0	0	0	0	0	0	0	0	0	0	0	0	0
17beta-estradiol-3,4-quinone[p] + GSH[p] <=> 4-hydroxy-17beta-estradiol-2-S-glutathione[p]	EC:2.5.1.18	p	Estrogen metabolism	0	0	0	0	0	0	0	0	0	0	0	0	0	0	0	0	0	0	0	0	0	0	0	0	0	0	0	0	0	0	0	0	0	0	0
17beta-estradiol-2,3-semiquinone[c] + 2 H+[c] + H2O[c] <=> 2-hydroxyestradiol-17beta[c] + H2O2[c]	EC:1.11.1.7;EC:1.11.1.8;EC:1.11.2.2	c	Estrogen metabolism	0	0	0	0	0	0	0	0	0	0	0	0	0	0	0	0	0	0	0	0	0	0	0	0	0	0	0	0	0	0	0	0	0	0	0
17beta-estradiol-2,3-semiquinone[l] + 2 H+[l] + H2O[l] <=> 2-hydroxyestradiol-17beta[l] + H2O2[l]	EC:1.11.1.7;EC:1.11.1.8;EC:1.11.2.2	l	Estrogen metabolism	0	0	0	0	0	0	0	0	0	0	0	0	0	0	0	0	0	0	0	0	0	0	0	0	0	0	0	0	0	0	0	0	0	0	0
17beta-estradiol-2,3-semiquinone[c] <=> 17beta-estradiol-2,3-semiquinone[l]		l	Transport, lysosomal	0	0	0	0	0	0	0	0	0	0	0	0	0	0	0	0	0	0	0	0	0	0	0	0	0	0	0	0	0	0	0	0	0	0	0
17beta-estradiol-2,3-semiquinone[c] + O2[c] => 17beta-estradiol-2,3-quinone[c] + O2-[c]		c	Estrogen metabolism	0	0	0	0	0	0	0	0	0	0	0	0	0	0	0	0	0	0	0	0	0	0	0	0	0	0	0	0	0	0	0	0	0	0	0
17beta-estradiol-2,3-quinone[c] <=> 17beta-estradiol-2,3-quinone[r]		r	Transport, endoplasmic reticular	0	0	0	0	0	0	0	0	0	0	0	0	0	0	0	0	0	0	0	0	0	0	0	0	0	0	0	0	0	0	0	0	0	0	0
17beta-estradiol-2,3-quinone[c] <=> 17beta-estradiol-2,3-quinone[p]		p	Transport, peroxisomal	0	0	0	0	0	0	0	0	0	0	0	0	0	0	0	0	0	0	0	0	0	0	0	0	0	0	0	0	0	0	0	0	0	0	0
17beta-estradiol-2,3-quinone[c] <=> 17beta-estradiol-2,3-quinone[m]		m	Transport, mitochondrial	0	0	0	0	0	0	0	0	0	0	0	0	0	0	0	0	0	0	0	0	0	0	0	0	0	0	0	0	0	0	0	0	0	0	0
17beta-estradiol-2,3-quinone[c] + GSH[c] <=> 2-hydroxy-17beta-estradiol-4-S-glutathione[c]	EC:2.5.1.18	c	Estrogen metabolism	0	0	0	0	0	0	0	0	0	0	0	0	0	0	0	0	0	0	0	0	0	0	0	0	0	0	0	0	0	0	0	0	0	0	0
17beta-estradiol-2,3-quinone[m] + GSH[m] <=> 2-hydroxy-17beta-estradiol-4-S-glutathione[m]	EC:2.5.1.18	m	Estrogen metabolism	0	0	0	0	0	0	0	0	0	0	0	0	0	0	0	0	0	0	0	0	0	0	0	0	0	0	0	0	0	0	0	0	0	0	0
17beta-estradiol-2,3-quinone[r] + GSH[r] <=> 2-hydroxy-17beta-estradiol-4-S-glutathione[r]	EC:2.5.1.18	r	Estrogen metabolism	0	0	0	0	0	0	0	0	0	0	0	0	0	0	0	0	0	0	0	0	0	0	0	0	0	0	0	0	0	0	0	0	0	0	0
17beta-estradiol-2,3-quinone[p] + GSH[p] <=> 2-hydroxy-17beta-estradiol-4-S-glutathione[p]	EC:2.5.1.18	p	Estrogen metabolism	0	0	0	0	0	0	0	0	0	0	0	0	0	0	0	0	0	0	0	0	0	0	0	0	0	0	0	0	0	0	0	0	0	0	0
17beta-estradiol-2,3-quinone[c] + GSH[c] <=> 2-hydroxy-17beta-estradiol-1-S-glutathione[c]	EC:2.5.1.18	c	Estrogen metabolism	0	0	0	0	0	0	0	0	0	0	0	0	0	0	0	0	0	0	0	0	0	0	0	0	0	0	0	0	0	0	0	0	0	0	0
17beta-estradiol-2,3-quinone[m] + GSH[m] <=> 2-hydroxy-17beta-estradiol-1-S-glutathione[m]	EC:2.5.1.18	m	Estrogen metabolism	0	0	0	0	0	0	0	0	0	0	0	0	0	0	0	0	0	0	0	0	0	0	0	0	0	0	0	0	0	0	0	0	0	0	0
17beta-estradiol-2,3-quinone[r] + GSH[r] <=> 2-hydroxy-17beta-estradiol-1-S-glutathione[r]	EC:2.5.1.18	r	Estrogen metabolism	0	0	0	0	0	0	0	0	0	0	0	0	0	0	0	0	0	0	0	0	0	0	0	0	0	0	0	0	0	0	0	0	0	0	0
17beta-estradiol-2,3-quinone[p] + GSH[p] <=> 2-hydroxy-17beta-estradiol-1-S-glutathione[p]	EC:2.5.1.18	p	Estrogen metabolism	0	0	0	0	0	0	0	0	0	0	0	0	0	0	0	0	0	0	0	0	0	0	0	0	0	0	0	0	0	0	0	0	0	0	0
H+[c] + NADPH[c] + O2[c] + calcidiol[c] => H2O[c] + NADP+[c] + calcitriol[c]	EC:1.14.13.13	c	Vitamin D metabolism	3.40007e-08	0.000292361	0.000184393	0.000422075	0	0.00273478	3.50431e-08	0.000288388	0.000187198	0.000422075	0	-0.012383	3.45556e-08	0.000291263	0.000185891	0.000422075	0	-0.00146164	3.45947e-08	0.000293674	0.000185997	0.000422075	0	0.00772738	3.40761e-08	0.000292583	0.000184597	0.000422075	0	0.00358397	3.42187e-08	0.000291647	0.000184983	0.000422075	0
calcitriol[c] <=> calcitriol[m]		m	Transport, mitochondrial	3.40007e-08	0.000292361	0.000184393	0.000422075	0	0.00273478	3.50431e-08	0.000288388	0.000187198	0.000422075	0	-0.012383	3.45556e-08	0.000291263	0.000185891	0.000422075	0	-0.00146164	3.45947e-08	0.000293674	0.000185997	0.000422075	0	0.00772738	3.40761e-08	0.000292583	0.000184597	0.000422075	0	0.00358397	3.42187e-08	0.000291647	0.000184983	0.000422075	0
H+[m] + NADPH[m] + O2[m] + calcitriol[m] => H2O[m] + NADP+[m] + calcitetrol[m]	EC:1.14.13.126	m	Transport, mitochondrial	3.40007e-08	0.000292361	0.000184393	0.000422075	0	0.00273478	3.50431e-08	0.000288388	0.000187198	0.000422075	0	-0.012383	3.45556e-08	0.000291263	0.000185891	0.000422075	0	-0.00146164	3.45947e-08	0.000293674	0.000185997	0.000422075	0	0.00772738	3.40761e-08	0.000292583	0.000184597	0.000422075	0	0.00358397	3.42187e-08	0.000291647	0.000184983	0.000422075	0
NADPH[m] + O2[m] + calcitetrol[m] => 24-oxo-1alpha,25-dihydroxyvitamin D3[m] + H+[m] + H2O[m] + NADP+[m]	EC:1.14.13.-	m	Vitamin D metabolism	3.40007e-08	0.000292361	0.000184393	0.000422075	0	0.00273478	3.50431e-08	0.000288388	0.000187198	0.000422075	0	-0.012383	3.45556e-08	0.000291263	0.000185891	0.000422075	0	-0.00146164	3.45947e-08	0.000293674	0.000185997	0.000422075	0	0.00772738	3.40761e-08	0.000292583	0.000184597	0.000422075	0	0.00358397	3.42187e-08	0.000291647	0.000184983	0.000422075	0
24-oxo-1alpha,25-dihydroxyvitamin D3[m] + H+[m] + NADPH[m] + O2[m] => 24-oxo-1alpha,23,25-trihydroxyvitamin D3[m] + H2O[m] + NADP+[m]	EC:1.14.13.-	m	Vitamin D metabolism	3.40007e-08	0.000292361	0.000184393	0.000422075	0	0.00273478	3.50431e-08	0.000288388	0.000187198	0.000422075	0	-0.012383	3.45556e-08	0.000291263	0.000185891	0.000422075	0	-0.00146164	3.45947e-08	0.000293674	0.000185997	0.000422075	0	0.00772738	3.40761e-08	0.000292583	0.000184597	0.000422075	0	0.00358397	3.42187e-08	0.000291647	0.000184983	0.000422075	0
[ACP][c] + acetyl-CoA[c] => CoA[c] + acetyl-[ACP][c]	EC:2.3.1.85	c	Fatty acid transfer reactions	3.40007e-08	0.000292361	0.000184393	0.000422075	0	0.00273478	3.50431e-08	0.000288388	0.000187198	0.000422075	0	-0.012383	3.45556e-08	0.000291263	0.000185891	0.000422075	0	-0.00146164	3.45947e-08	0.000293674	0.000185997	0.000422075	0	0.00772738	3.40761e-08	0.000292583	0.000184597	0.000422075	0	0.00358397	3.42187e-08	0.000291647	0.000184983	0.000422075	0
[ACP][c] + malonyl-CoA[c] => CoA[c] + malonyl-[ACP][c]	EC:2.3.1.85;EC:2.3.1.39	c	Fatty acid transfer reactions	3.06006e-07	0.000877082	0.000553178	0.00126622	0	0.00273478	3.15388e-07	0.000865163	0.000561594	0.00126622	0	-0.012383	3.11001e-07	0.00087379	0.000557674	0.00126622	0	-0.00146164	3.11353e-07	0.000881021	0.00055799	0.00126622	0	0.00772738	3.06685e-07	0.000877749	0.000553791	0.00126622	0	0.00358397	3.07968e-07	0.00087494	0.000554949	0.00126622	0
acetyl-[ACP][c] + malonyl-[ACP][c] => CO2[c] + [ACP][c] + acetoacetyl-[ACP][c]	EC:2.3.1.85;EC:2.3.1.179	c	Fatty acid biosynthesis (even-chain)	3.40007e-08	0.000292361	0.000184393	0.000422075	0	0.00273478	3.50431e-08	0.000288388	0.000187198	0.000422075	0	-0.012383	3.45556e-08	0.000291263	0.000185891	0.000422075	0	-0.00146164	3.45947e-08	0.000293674	0.000185997	0.000422075	0	0.00772738	3.40761e-08	0.000292583	0.000184597	0.000422075	0	0.00358397	3.42187e-08	0.000291647	0.000184983	0.000422075	0
H+[c] + NADPH[c] + acetoacetyl-[ACP][c] => (R)-3-hydroxybutanoyl-[ACP][c] + NADP+[c]	EC:2.3.1.85;EC:2.3.1.86;EC:1.1.1.100	c	Fatty acid biosynthesis (even-chain)	3.40007e-08	0.000292361	0.000184393	0.000422075	0	0.00273478	3.50431e-08	0.000288388	0.000187198	0.000422075	0	-0.012383	3.45556e-08	0.000291263	0.000185891	0.000422075	0	-0.00146164	3.45947e-08	0.000293674	0.000185997	0.000422075	0	0.00772738	3.40761e-08	0.000292583	0.000184597	0.000422075	0	0.00358397	3.42187e-08	0.000291647	0.000184983	0.000422075	0
(R)-3-hydroxybutanoyl-[ACP][c] => H2O[c] + but-2-enoyl-[ACP][c]	EC:2.3.1.85;EC:4.2.1.59	c	Fatty acid biosynthesis (even-chain)	3.40007e-08	0.000292361	0.000184393	0.000422075	0	0.00273478	3.50431e-08	0.000288388	0.000187198	0.000422075	0	-0.012383	3.45556e-08	0.000291263	0.000185891	0.000422075	0	-0.00146164	3.45947e-08	0.000293674	0.000185997	0.000422075	0	0.00772738	3.40761e-08	0.000292583	0.000184597	0.000422075	0	0.00358397	3.42187e-08	0.000291647	0.000184983	0.000422075	0
H+[c] + NADPH[c] + but-2-enoyl-[ACP][c] => NADP+[c] + butyryl-[ACP][c]	EC:2.1.3.85;EC:1.3.1.39	c	Fatty acid biosynthesis (even-chain)	3.40007e-08	0.000292361	0.000184393	0.000422075	0	0.00273478	3.50431e-08	0.000288388	0.000187198	0.000422075	0	-0.012383	3.45556e-08	0.000291263	0.000185891	0.000422075	0	-0.00146164	3.45947e-08	0.000293674	0.000185997	0.000422075	0	0.00772738	3.40761e-08	0.000292583	0.000184597	0.000422075	0	0.00358397	3.42187e-08	0.000291647	0.000184983	0.000422075	0
butyryl-[ACP][c] + malonyl-[ACP][c] => 3-oxohexanoyl-[ACP][c] + CO2[c] + [ACP][c]	EC:2.3.1.85;EC:2.3.1.41;EC:2.3.1.179	c	Fatty acid biosynthesis (even-chain)	3.40007e-08	0.000292361	0.000184393	0.000422075	0	0.00273478	3.50431e-08	0.000288388	0.000187198	0.000422075	0	-0.012383	3.45556e-08	0.000291263	0.000185891	0.000422075	0	-0.00146164	3.45947e-08	0.000293674	0.000185997	0.000422075	0	0.00772738	3.40761e-08	0.000292583	0.000184597	0.000422075	0	0.00358397	3.42187e-08	0.000291647	0.000184983	0.000422075	0
3-oxohexanoyl-[ACP][c] + H+[c] + NADPH[c] => D-3-hydroxyhexanoyl-[ACP][c] + NADP+[c]	EC:2.3.1.85;EC:2.3.1.86;EC:1.1.1.100	c	Fatty acid biosynthesis (even-chain)	3.40007e-08	0.000292361	0.000184393	0.000422075	0	0.00273478	3.50431e-08	0.000288388	0.000187198	0.000422075	0	-0.012383	3.45556e-08	0.000291263	0.000185891	0.000422075	0	-0.00146164	3.45947e-08	0.000293674	0.000185997	0.000422075	0	0.00772738	3.40761e-08	0.000292583	0.000184597	0.000422075	0	0.00358397	3.42187e-08	0.000291647	0.000184983	0.000422075	0
D-3-hydroxyhexanoyl-[ACP][c] => (2E)-hexenoyl-[ACP][c] + H2O[c]	EC:2.3.1.85;EC:4.2.1.59	c	Fatty acid biosynthesis (even-chain)	3.40007e-08	0.000292361	0.000184393	0.000422075	0	0.00273478	3.50431e-08	0.000288388	0.000187198	0.000422075	0	-0.012383	3.45556e-08	0.000291263	0.000185891	0.000422075	0	-0.00146164	3.45947e-08	0.000293674	0.000185997	0.000422075	0	0.00772738	3.40761e-08	0.000292583	0.000184597	0.000422075	0	0.00358397	3.42187e-08	0.000291647	0.000184983	0.000422075	0
(2E)-hexenoyl-[ACP][c] + H+[c] + NADPH[c] => NADP+[c] + hexanoyl-[ACP][c]	EC:2.3.1.85;EC:1.3.1.39	c	Fatty acid biosynthesis (even-chain)	3.40007e-08	0.000292361	0.000184393	0.000422075	0	0.00273478	3.50431e-08	0.000288388	0.000187198	0.000422075	0	-0.012383	3.45556e-08	0.000291263	0.000185891	0.000422075	0	-0.00146164	3.45947e-08	0.000293674	0.000185997	0.000422075	0	0.00772738	3.40761e-08	0.000292583	0.000184597	0.000422075	0	0.00358397	3.42187e-08	0.000291647	0.000184983	0.000422075	0
hexanoyl-[ACP][c] + malonyl-[ACP][c] => 3-oxooctanoyl-[ACP][c] + CO2[c] + [ACP][c]	EC:2.3.1.85;EC:2.3.1.41;EC:2.3.1.179	c	Fatty acid biosynthesis (even-chain)	3.40007e-08	0.000292361	0.000184393	0.000422075	0	0.00273478	3.50431e-08	0.000288388	0.000187198	0.000422075	0	-0.012383	3.45556e-08	0.000291263	0.000185891	0.000422075	0	-0.00146164	3.45947e-08	0.000293674	0.000185997	0.000422075	0	0.00772738	3.40761e-08	0.000292583	0.000184597	0.000422075	0	0.00358397	3.42187e-08	0.000291647	0.000184983	0.000422075	0
3-oxooctanoyl-[ACP][c] + H+[c] + NADPH[c] => (R)-3-hydroxyoctanoyl-[ACP][c] + NADP+[c]	EC:2.3.1.85;EC:2.3.1.86;EC:1.1.1.100	c	Fatty acid biosynthesis (even-chain)	3.40007e-08	0.000292361	0.000184393	0.000422075	0	0.00273478	3.50431e-08	0.000288388	0.000187198	0.000422075	0	-0.012383	3.45556e-08	0.000291263	0.000185891	0.000422075	0	-0.00146164	3.45947e-08	0.000293674	0.000185997	0.000422075	0	0.00772738	3.40761e-08	0.000292583	0.000184597	0.000422075	0	0.00358397	3.42187e-08	0.000291647	0.000184983	0.000422075	0
(R)-3-hydroxyoctanoyl-[ACP][c] => (2E)-octenoyl-[ACP][c] + H2O[c]	EC:2.3.1.85;EC:4.2.1.59	c	Fatty acid biosynthesis (even-chain)	3.40007e-08	0.000292361	0.000184393	0.000422075	0	0.00273478	3.50431e-08	0.000288388	0.000187198	0.000422075	0	-0.012383	3.45556e-08	0.000291263	0.000185891	0.000422075	0	-0.00146164	3.45947e-08	0.000293674	0.000185997	0.000422075	0	0.00772738	3.40761e-08	0.000292583	0.000184597	0.000422075	0	0.00358397	3.42187e-08	0.000291647	0.000184983	0.000422075	0
(2E)-octenoyl-[ACP][c] + H+[c] + NADPH[c] => NADP+[c] + octanoyl-[ACP][c]	EC:2.3.1.85;EC:1.3.1.39	c	Fatty acid biosynthesis (even-chain)	3.40007e-08	0.000292361	0.000184393	0.000422075	0	0.00273478	3.50431e-08	0.000288388	0.000187198	0.000422075	0	-0.012383	3.45556e-08	0.000291263	0.000185891	0.000422075	0	-0.00146164	3.45947e-08	0.000293674	0.000185997	0.000422075	0	0.00772738	3.40761e-08	0.000292583	0.000184597	0.000422075	0	0.00358397	3.42187e-08	0.000291647	0.000184983	0.000422075	0
malonyl-[ACP][c] + octanoyl-[ACP][c] => 3-oxodecanoyl-[ACP][c] + CO2[c] + [ACP][c]	EC:2.3.1.85;EC:2.3.1.41;EC:2.3.1.179	c	Fatty acid biosynthesis (even-chain)	0	0	0	0	0	0	0	0	0	0	0	0	0	0	0	0	0	0	0	0	0	0	0	0	0	0	0	0	0	0	0	0	0	0	0
3-oxodecanoyl-[ACP][c] + H+[c] + NADPH[c] => (R)-3-hydroxydecanoyl-[ACP][c] + NADP+[c]	EC:2.3.1.85;EC:2.3.1.86;EC:1.1.1.100	c	Fatty acid biosynthesis (even-chain)	0	0	0	0	0	0	0	0	0	0	0	0	0	0	0	0	0	0	0	0	0	0	0	0	0	0	0	0	0	0	0	0	0	0	0
(R)-3-hydroxydecanoyl-[ACP][c] => (2E)-decenoyl-[ACP][c] + H2O[c]	EC:2.3.1.85;EC:4.2.1.59	c	Fatty acid biosynthesis (even-chain)	0	0	0	0	0	0	0	0	0	0	0	0	0	0	0	0	0	0	0	0	0	0	0	0	0	0	0	0	0	0	0	0	0	0	0
(2E)-decenoyl-[ACP][c] + H+[c] + NADPH[c] => NADP+[c] + decanoyl-[ACP][c]	EC:2.3.1.85;EC:1.3.1.39	c	Fatty acid biosynthesis (even-chain)	0	0	0	0	0	0	0	0	0	0	0	0	0	0	0	0	0	0	0	0	0	0	0	0	0	0	0	0	0	0	0	0	0	0	0
decanoyl-[ACP][c] + malonyl-[ACP][c] => 3-oxododecanoyl-[ACP][c] + CO2[c] + [ACP][c]	EC:2.3.1.85;EC:2.3.1.41;EC:2.3.1.179	c	Fatty acid biosynthesis (even-chain)	0	0	0	0	0	0	0	0	0	0	0	0	0	0	0	0	0	0	0	0	0	0	0	0	0	0	0	0	0	0	0	0	0	0	0
3-oxododecanoyl-[ACP][c] + H+[c] + NADPH[c] => D-3-hydroxydodecanoyl-[ACP][c] + NADP+[c]	EC:2.3.1.85;EC:2.3.1.86;EC:1.1.1.100	c	Fatty acid biosynthesis (even-chain)	0	0	0	0	0	0	0	0	0	0	0	0	0	0	0	0	0	0	0	0	0	0	0	0	0	0	0	0	0	0	0	0	0	0	0
D-3-hydroxydodecanoyl-[ACP][c] => (2E)-dodecenoyl-[ACP][c] + H2O[c]	EC:2.3.1.85;EC:4.2.1.59	c	Fatty acid biosynthesis (even-chain)	0	0	0	0	0	0	0	0	0	0	0	0	0	0	0	0	0	0	0	0	0	0	0	0	0	0	0	0	0	0	0	0	0	0	0
(2E)-dodecenoyl-[ACP][c] + H+[c] + NADPH[c] => NADP+[c] + dodecanoyl-[ACP][c]	EC:2.3.1.85;EC:1.3.1.39	c	Fatty acid biosynthesis (even-chain)	0	0	0	0	0	0	0	0	0	0	0	0	0	0	0	0	0	0	0	0	0	0	0	0	0	0	0	0	0	0	0	0	0	0	0
dodecanoyl-[ACP][c] + malonyl-[ACP][c] => 3-oxotetradecanoyl-[ACP][c] + CO2[c] + [ACP][c]	EC:2.3.1.85;EC:2.3.1.41;EC:2.3.1.179	c	Fatty acid biosynthesis (even-chain)	0	0	0	0	0	0	0	0	0	0	0	0	0	0	0	0	0	0	0	0	0	0	0	0	0	0	0	0	0	0	0	0	0	0	0
3-oxotetradecanoyl-[ACP][c] + H+[c] + NADPH[c] => HMA[c] + NADP+[c]	EC:2.3.1.85;EC:2.3.1.86;EC:1.1.1.100	c	Fatty acid biosynthesis (even-chain)	0	0	0	0	0	0	0	0	0	0	0	0	0	0	0	0	0	0	0	0	0	0	0	0	0	0	0	0	0	0	0	0	0	0	0
HMA[c] => (2E)-tetradecenoyl-[ACP][c] + H2O[c]	EC:2.3.1.85;EC:4.2.1.59	c	Fatty acid biosynthesis (even-chain)	0	0	0	0	0	0	0	0	0	0	0	0	0	0	0	0	0	0	0	0	0	0	0	0	0	0	0	0	0	0	0	0	0	0	0
(2E)-tetradecenoyl-[ACP][c] + H+[c] + NADPH[c] => NADP+[c] + tetradecanoyl-[ACP][c]	EC:2.3.1.85;EC:1.3.1.39	c	Fatty acid biosynthesis (even-chain)	0	0	0	0	0	0	0	0	0	0	0	0	0	0	0	0	0	0	0	0	0	0	0	0	0	0	0	0	0	0	0	0	0	0	0
malonyl-[ACP][c] + tetradecanoyl-[ACP][c] => 3-oxohexadecanoyl-[ACP][c] + CO2[c] + [ACP][c]	EC:2.3.1.85;EC:2.3.1.41;EC:2.3.1.179	c	Fatty acid biosynthesis (even-chain)	0	0	0	0	0	0	0	0	0	0	0	0	0	0	0	0	0	0	0	0	0	0	0	0	0	0	0	0	0	0	0	0	0	0	0
3-oxohexadecanoyl-[ACP][c] + H+[c] + NADPH[c] => (R)-3-hydroxypalmitoyl-[ACP][c] + NADP+[c]	EC:2.3.1.85;EC:2.3.1.86;EC:1.1.1.100	c	Fatty acid biosynthesis (even-chain)	0	0	0	0	0	0	0	0	0	0	0	0	0	0	0	0	0	0	0	0	0	0	0	0	0	0	0	0	0	0	0	0	0	0	0
(R)-3-hydroxypalmitoyl-[ACP][c] => (2E)-hexadecenoyl-[ACP][c] + H2O[c]	EC:2.3.1.85;EC:4.2.1.59	c	Fatty acid biosynthesis (even-chain)	0	0	0	0	0	0	0	0	0	0	0	0	0	0	0	0	0	0	0	0	0	0	0	0	0	0	0	0	0	0	0	0	0	0	0
(2E)-hexadecenoyl-[ACP][c] + H+[c] + NADPH[c] => NADP+[c] + hexadecanoyl-[ACP][c]	EC:2.3.1.85;EC:1.3.1.39	c	Fatty acid biosynthesis (even-chain)	0	0	0	0	0	0	0	0	0	0	0	0	0	0	0	0	0	0	0	0	0	0	0	0	0	0	0	0	0	0	0	0	0	0	0
H2O[c] + hexadecanoyl-[ACP][c] => [ACP][c] + palmitate[c]	EC:3.1.2.14;EC:2.3.1.85	c	Fatty acid transfer reactions	0	0	0	0	0	0	0	0	0	0	0	0	0	0	0	0	0	0	0	0	0	0	0	0	0	0	0	0	0	0	0	0	0	0	0
[ACP][c] + propanoyl-CoA[c] => CoA[c] + propanoyl-[ACP][c]	EC:2.3.1.85	c	Fatty acid biosynthesis (odd-chain)	7.07186e-42	8.0725e-23	2.6593e-21	1.35507e-19	0	-0.0124593	9.79578e-43	1.80751e-23	9.89737e-22	5.42101e-20	0	-0.0285575	2.82386e-43	1.43822e-23	5.314e-22	2.05333e-20	0	-0.0299446	3.36403e-43	1.05893e-23	5.80002e-22	3.1768e-20	0	-0.0307796	6.75913e-43	2.22492e-23	8.22139e-22	3.1768e-20	0	-0.027827	1.8308e-41	1.43493e-22	4.27878e-21	1.88581e-19	0
malonyl-[ACP][c] + propanoyl-[ACP][c] => 3-oxopentanoyl-[ACP][c] + CO2[c] + [ACP][c]	EC:2.3.1.85	c	Fatty acid biosynthesis (odd-chain)	7.07186e-42	8.0725e-23	2.6593e-21	1.35507e-19	0	-0.0124593	9.79578e-43	1.80751e-23	9.89737e-22	5.42101e-20	0	-0.0285575	2.82386e-43	1.43822e-23	5.314e-22	2.05333e-20	0	-0.0299446	3.36403e-43	1.05893e-23	5.80002e-22	3.1768e-20	0	-0.0307796	6.75913e-43	2.22492e-23	8.22139e-22	3.1768e-20	0	-0.027827	1.8308e-41	1.43493e-22	4.27878e-21	1.88581e-19	0
3-oxopentanoyl-[ACP][c] + H+[c] + NADPH[c] => 3-hydroxypentanoyl-[ACP][c] + NADP+[c]	EC:2.3.1.85	c	Fatty acid biosynthesis (odd-chain)	7.07186e-42	8.0725e-23	2.6593e-21	1.35507e-19	0	-0.0124593	9.79578e-43	1.80751e-23	9.89737e-22	5.42101e-20	0	-0.0285575	2.82386e-43	1.43822e-23	5.314e-22	2.05333e-20	0	-0.0299446	3.36403e-43	1.05893e-23	5.80002e-22	3.1768e-20	0	-0.0307796	6.75913e-43	2.22492e-23	8.22139e-22	3.1768e-20	0	-0.027827	1.8308e-41	1.43493e-22	4.27878e-21	1.88581e-19	0
3-hydroxypentanoyl-[ACP][c] => (2E)-pentenoyl-[ACP][c] + H2O[c]	EC:2.3.1.85	c	Fatty acid biosynthesis (odd-chain)	7.07186e-42	8.0725e-23	2.6593e-21	1.35507e-19	0	-0.0124593	9.79578e-43	1.80751e-23	9.89737e-22	5.42101e-20	0	-0.0285575	2.82386e-43	1.43822e-23	5.314e-22	2.05333e-20	0	-0.0299446	3.36403e-43	1.05893e-23	5.80002e-22	3.1768e-20	0	-0.0307796	6.75913e-43	2.22492e-23	8.22139e-22	3.1768e-20	0	-0.027827	1.8308e-41	1.43493e-22	4.27878e-21	1.88581e-19	0
(2E)-pentenoyl-[ACP][c] + H+[c] + NADPH[c] => NADP+[c] + pentanoyl-[ACP][c]	EC:2.3.1.85	c	Fatty acid biosynthesis (odd-chain)	7.07186e-42	8.0725e-23	2.6593e-21	1.35507e-19	0	-0.0124593	9.79578e-43	1.80751e-23	9.89737e-22	5.42101e-20	0	-0.0285575	2.82386e-43	1.43822e-23	5.314e-22	2.05333e-20	0	-0.0299446	3.36403e-43	1.05893e-23	5.80002e-22	3.1768e-20	0	-0.0307796	6.75913e-43	2.22492e-23	8.22139e-22	3.1768e-20	0	-0.027827	1.8308e-41	1.43493e-22	4.27878e-21	1.88581e-19	0
malonyl-[ACP][c] + pentanoyl-[ACP][c] => 3-oxoheptanoyl-[ACP][c] + CO2[c] + [ACP][c]	EC:2.3.1.85	c	Fatty acid biosynthesis (odd-chain)	7.07186e-42	8.0725e-23	2.6593e-21	1.35507e-19	0	-0.0124593	9.79578e-43	1.80751e-23	9.89737e-22	5.42101e-20	0	-0.0285575	2.82386e-43	1.43822e-23	5.314e-22	2.05333e-20	0	-0.0299446	3.36403e-43	1.05893e-23	5.80002e-22	3.1768e-20	0	-0.0307796	6.75913e-43	2.22492e-23	8.22139e-22	3.1768e-20	0	-0.027827	1.8308e-41	1.43493e-22	4.27878e-21	1.88581e-19	0
3-oxoheptanoyl-[ACP][c] + H+[c] + NADPH[c] => 3-hydroxyheptanoyl-[ACP][c] + NADP+[c]	EC:2.3.1.85	c	Fatty acid biosynthesis (odd-chain)	7.07186e-42	8.0725e-23	2.6593e-21	1.35507e-19	0	-0.0124593	9.79578e-43	1.80751e-23	9.89737e-22	5.42101e-20	0	-0.0285575	2.82386e-43	1.43822e-23	5.314e-22	2.05333e-20	0	-0.0299446	3.36403e-43	1.05893e-23	5.80002e-22	3.1768e-20	0	-0.0307796	6.75913e-43	2.22492e-23	8.22139e-22	3.1768e-20	0	-0.027827	1.8308e-41	1.43493e-22	4.27878e-21	1.88581e-19	0
3-hydroxyheptanoyl-[ACP][c] => (2E)-heptenoyl-[ACP][c] + H2O[c]	EC:2.3.1.85	c	Fatty acid biosynthesis (odd-chain)	7.07186e-42	8.0725e-23	2.6593e-21	1.35507e-19	0	-0.0124593	9.79578e-43	1.80751e-23	9.89737e-22	5.42101e-20	0	-0.0285575	2.82386e-43	1.43822e-23	5.314e-22	2.05333e-20	0	-0.0299446	3.36403e-43	1.05893e-23	5.80002e-22	3.1768e-20	0	-0.0307796	6.75913e-43	2.22492e-23	8.22139e-22	3.1768e-20	0	-0.027827	1.8308e-41	1.43493e-22	4.27878e-21	1.88581e-19	0
(2E)-heptenoyl-[ACP][c] + H+[c] + NADPH[c] => NADP+[c] + heptanoyl-[ACP][c]	EC:2.3.1.85	c	Fatty acid biosynthesis (odd-chain)	7.07186e-42	8.0725e-23	2.6593e-21	1.35507e-19	0	-0.0124593	9.79578e-43	1.80751e-23	9.89737e-22	5.42101e-20	0	-0.0285575	2.82386e-43	1.43822e-23	5.314e-22	2.05333e-20	0	-0.0299446	3.36403e-43	1.05893e-23	5.80002e-22	3.1768e-20	0	-0.0307796	6.75913e-43	2.22492e-23	8.22139e-22	3.1768e-20	0	-0.027827	1.8308e-41	1.43493e-22	4.27878e-21	1.88581e-19	0
heptanoyl-[ACP][c] + malonyl-[ACP][c] => 3-oxononanoyl-[ACP][c] + CO2[c] + [ACP][c]	EC:2.3.1.85	c	Fatty acid biosynthesis (odd-chain)	7.07186e-42	8.0725e-23	2.6593e-21	1.35507e-19	0	-0.0124593	9.79578e-43	1.80751e-23	9.89737e-22	5.42101e-20	0	-0.0285575	2.82386e-43	1.43822e-23	5.314e-22	2.05333e-20	0	-0.0299446	3.36403e-43	1.05893e-23	5.80002e-22	3.1768e-20	0	-0.0307796	6.75913e-43	2.22492e-23	8.22139e-22	3.1768e-20	0	-0.027827	1.8308e-41	1.43493e-22	4.27878e-21	1.88581e-19	0
3-oxononanoyl-[ACP][c] + H+[c] + NADPH[c] => 3-hydroxynonanoyl-[ACP][c] + NADP+[c]	EC:2.3.1.85	c	Fatty acid biosynthesis (odd-chain)	7.07186e-42	8.0725e-23	2.6593e-21	1.35507e-19	0	-0.0124593	9.79578e-43	1.80751e-23	9.89737e-22	5.42101e-20	0	-0.0285575	2.82386e-43	1.43822e-23	5.314e-22	2.05333e-20	0	-0.0299446	3.36403e-43	1.05893e-23	5.80002e-22	3.1768e-20	0	-0.0307796	6.75913e-43	2.22492e-23	8.22139e-22	3.1768e-20	0	-0.027827	1.8308e-41	1.43493e-22	4.27878e-21	1.88581e-19	0
3-hydroxynonanoyl-[ACP][c] => (2E)-nonenoyl-[ACP][c] + H2O[c]	EC:2.3.1.85	c	Fatty acid biosynthesis (odd-chain)	7.07186e-42	8.0725e-23	2.6593e-21	1.35507e-19	0	-0.0124593	9.79578e-43	1.80751e-23	9.89737e-22	5.42101e-20	0	-0.0285575	2.82386e-43	1.43822e-23	5.314e-22	2.05333e-20	0	-0.0299446	3.36403e-43	1.05893e-23	5.80002e-22	3.1768e-20	0	-0.0307796	6.75913e-43	2.22492e-23	8.22139e-22	3.1768e-20	0	-0.027827	1.8308e-41	1.43493e-22	4.27878e-21	1.88581e-19	0
(2E)-nonenoyl-[ACP][c] + H+[c] + NADPH[c] => NADP+[c] + nonanoyl-[ACP][c]	EC:2.3.1.85	c	Fatty acid biosynthesis (odd-chain)	7.07186e-42	8.0725e-23	2.6593e-21	1.35507e-19	0	-0.0124593	9.79578e-43	1.80751e-23	9.89737e-22	5.42101e-20	0	-0.0285575	2.82386e-43	1.43822e-23	5.314e-22	2.05333e-20	0	-0.0299446	3.36403e-43	1.05893e-23	5.80002e-22	3.1768e-20	0	-0.0307796	6.75913e-43	2.22492e-23	8.22139e-22	3.1768e-20	0	-0.027827	1.8308e-41	1.43493e-22	4.27878e-21	1.88581e-19	0
malonyl-[ACP][c] + nonanoyl-[ACP][c] => 3-oxoundecanoyl-[ACP][c] + CO2[c] + [ACP][c]	EC:2.3.1.85	c	Fatty acid biosynthesis (odd-chain)	7.07186e-42	8.0725e-23	2.6593e-21	1.35507e-19	0	-0.0124593	9.79578e-43	1.80751e-23	9.89737e-22	5.42101e-20	0	-0.0285575	2.82386e-43	1.43822e-23	5.314e-22	2.05333e-20	0	-0.0299446	3.36403e-43	1.05893e-23	5.80002e-22	3.1768e-20	0	-0.0307796	6.75913e-43	2.22492e-23	8.22139e-22	3.1768e-20	0	-0.027827	1.8308e-41	1.43493e-22	4.27878e-21	1.88581e-19	0
3-oxoundecanoyl-[ACP][c] + H+[c] + NADPH[c] => 3-hydroxyundecanoyl-[ACP][c] + NADP+[c]	EC:2.3.1.85	c	Fatty acid biosynthesis (odd-chain)	7.07186e-42	8.0725e-23	2.6593e-21	1.35507e-19	0	-0.0124593	9.79578e-43	1.80751e-23	9.89737e-22	5.42101e-20	0	-0.0285575	2.82386e-43	1.43822e-23	5.314e-22	2.05333e-20	0	-0.0299446	3.36403e-43	1.05893e-23	5.80002e-22	3.1768e-20	0	-0.0307796	6.75913e-43	2.22492e-23	8.22139e-22	3.1768e-20	0	-0.027827	1.8308e-41	1.43493e-22	4.27878e-21	1.88581e-19	0
3-hydroxyundecanoyl-[ACP][c] => (2E)-undecenoyl-[ACP][c] + H2O[c]	EC:2.3.1.85	c	Fatty acid biosynthesis (odd-chain)	7.07186e-42	8.0725e-23	2.6593e-21	1.35507e-19	0	-0.0124593	9.79578e-43	1.80751e-23	9.89737e-22	5.42101e-20	0	-0.0285575	2.82386e-43	1.43822e-23	5.314e-22	2.05333e-20	0	-0.0299446	3.36403e-43	1.05893e-23	5.80002e-22	3.1768e-20	0	-0.0307796	6.75913e-43	2.22492e-23	8.22139e-22	3.1768e-20	0	-0.027827	1.8308e-41	1.43493e-22	4.27878e-21	1.88581e-19	0
(2E)-undecenoyl-[ACP][c] + H+[c] + NADPH[c] => NADP+[c] + undecanoyl-[ACP][c]	EC:2.3.1.85	c	Fatty acid biosynthesis (odd-chain)	7.07186e-42	8.0725e-23	2.6593e-21	1.35507e-19	0	-0.0124593	9.79578e-43	1.80751e-23	9.89737e-22	5.42101e-20	0	-0.0285575	2.82386e-43	1.43822e-23	5.314e-22	2.05333e-20	0	-0.0299446	3.36403e-43	1.05893e-23	5.80002e-22	3.1768e-20	0	-0.0307796	6.75913e-43	2.22492e-23	8.22139e-22	3.1768e-20	0	-0.027827	1.8308e-41	1.43493e-22	4.27878e-21	1.88581e-19	0
malonyl-[ACP][c] + undecanoyl-[ACP][c] => 3-oxotridecanoyl-[ACP][c] + CO2[c] + [ACP][c]	EC:2.3.1.85	c	Fatty acid biosynthesis (odd-chain)	7.07186e-42	8.0725e-23	2.6593e-21	1.35507e-19	0	-0.0124593	9.79578e-43	1.80751e-23	9.89737e-22	5.42101e-20	0	-0.0285575	2.82386e-43	1.43822e-23	5.314e-22	2.05333e-20	0	-0.0299446	3.36403e-43	1.05893e-23	5.80002e-22	3.1768e-20	0	-0.0307796	6.75913e-43	2.22492e-23	8.22139e-22	3.1768e-20	0	-0.027827	1.8308e-41	1.43493e-22	4.27878e-21	1.88581e-19	0
3-oxotridecanoyl-[ACP][c] + H+[c] + NADPH[c] => 3-hydroxytridecanoyl-[ACP][c] + NADP+[c]	EC:2.3.1.85	c	Fatty acid biosynthesis (odd-chain)	7.07186e-42	8.0725e-23	2.6593e-21	1.35507e-19	0	-0.0124593	9.79578e-43	1.80751e-23	9.89737e-22	5.42101e-20	0	-0.0285575	2.82386e-43	1.43822e-23	5.314e-22	2.05333e-20	0	-0.0299446	3.36403e-43	1.05893e-23	5.80002e-22	3.1768e-20	0	-0.0307796	6.75913e-43	2.22492e-23	8.22139e-22	3.1768e-20	0	-0.027827	1.8308e-41	1.43493e-22	4.27878e-21	1.88581e-19	0
3-hydroxytridecanoyl-[ACP][c] => (2E)-tridecenoyl-[ACP][c] + H2O[c]	EC:2.3.1.85	c	Fatty acid biosynthesis (odd-chain)	7.07186e-42	8.0725e-23	2.6593e-21	1.35507e-19	0	-0.0124593	9.79578e-43	1.80751e-23	9.89737e-22	5.42101e-20	0	-0.0285575	2.82386e-43	1.43822e-23	5.314e-22	2.05333e-20	0	-0.0299446	3.36403e-43	1.05893e-23	5.80002e-22	3.1768e-20	0	-0.0307796	6.75913e-43	2.22492e-23	8.22139e-22	3.1768e-20	0	-0.027827	1.8308e-41	1.43493e-22	4.27878e-21	1.88581e-19	0
(2E)-tridecenoyl-[ACP][c] + H+[c] + NADPH[c] => NADP+[c] + tridecanoyl-[ACP][c]	EC:2.3.1.85	c	Fatty acid biosynthesis (odd-chain)	7.07186e-42	8.0725e-23	2.6593e-21	1.35507e-19	0	-0.0124593	9.79578e-43	1.80751e-23	9.89737e-22	5.42101e-20	0	-0.0285575	2.82386e-43	1.43822e-23	5.314e-22	2.05333e-20	0	-0.0299446	3.36403e-43	1.05893e-23	5.80002e-22	3.1768e-20	0	-0.0307796	6.75913e-43	2.22492e-23	8.22139e-22	3.1768e-20	0	-0.027827	1.8308e-41	1.43493e-22	4.27878e-21	1.88581e-19	0
malonyl-[ACP][c] + tridecanoyl-[ACP][c] => 3-oxopentadecanoyl-[ACP][c] + CO2[c] + [ACP][c]	EC:2.3.1.85	c	Fatty acid biosynthesis (odd-chain)	7.07186e-42	8.0725e-23	2.6593e-21	1.35507e-19	0	-0.0124593	9.79578e-43	1.80751e-23	9.89737e-22	5.42101e-20	0	-0.0285575	2.82386e-43	1.43822e-23	5.314e-22	2.05333e-20	0	-0.0299446	3.36403e-43	1.05893e-23	5.80002e-22	3.1768e-20	0	-0.0307796	6.75913e-43	2.22492e-23	8.22139e-22	3.1768e-20	0	-0.027827	1.8308e-41	1.43493e-22	4.27878e-21	1.88581e-19	0
3-oxopentadecanoyl-[ACP][c] + H+[c] + NADPH[c] => 3-hydroxypentadecanoyl-[ACP][c] + NADP+[c]	EC:2.3.1.85	c	Fatty acid biosynthesis (odd-chain)	7.07186e-42	8.0725e-23	2.6593e-21	1.35507e-19	0	-0.0124593	9.79578e-43	1.80751e-23	9.89737e-22	5.42101e-20	0	-0.0285575	2.82386e-43	1.43822e-23	5.314e-22	2.05333e-20	0	-0.0299446	3.36403e-43	1.05893e-23	5.80002e-22	3.1768e-20	0	-0.0307796	6.75913e-43	2.22492e-23	8.22139e-22	3.1768e-20	0	-0.027827	1.8308e-41	1.43493e-22	4.27878e-21	1.88581e-19	0
3-hydroxypentadecanoyl-[ACP][c] => (2E)-pentadecenoyl-[ACP][c] + H2O[c]	EC:2.3.1.85	c	Fatty acid biosynthesis (odd-chain)	7.07186e-42	8.0725e-23	2.6593e-21	1.35507e-19	0	-0.0124593	9.79578e-43	1.80751e-23	9.89737e-22	5.42101e-20	0	-0.0285575	2.82386e-43	1.43822e-23	5.314e-22	2.05333e-20	0	-0.0299446	3.36403e-43	1.05893e-23	5.80002e-22	3.1768e-20	0	-0.0307796	6.75913e-43	2.22492e-23	8.22139e-22	3.1768e-20	0	-0.027827	1.8308e-41	1.43493e-22	4.27878e-21	1.88581e-19	0
(2E)-pentadecenoyl-[ACP][c] + H+[c] + NADPH[c] => NADP+[c] + pentadecanoyl-[ACP][c]	EC:2.3.1.85	c	Fatty acid biosynthesis (odd-chain)	7.07186e-42	8.0725e-23	2.6593e-21	1.35507e-19	0	-0.0124593	9.79578e-43	1.80751e-23	9.89737e-22	5.42101e-20	0	-0.0285575	2.82386e-43	1.43822e-23	5.314e-22	2.05333e-20	0	-0.0299446	3.36403e-43	1.05893e-23	5.80002e-22	3.1768e-20	0	-0.0307796	6.75913e-43	2.22492e-23	8.22139e-22	3.1768e-20	0	-0.027827	1.8308e-41	1.43493e-22	4.27878e-21	1.88581e-19	0
malonyl-[ACP][c] + pentadecanoyl-[ACP][c] => 3-oxoheptadecanoyl-[ACP][c] + CO2[c] + [ACP][c]	EC:2.3.1.85	c	Fatty acid biosynthesis (odd-chain)	7.07186e-42	8.0725e-23	2.6593e-21	1.35507e-19	0	-0.0124593	9.79578e-43	1.80751e-23	9.89737e-22	5.42101e-20	0	-0.0285575	2.82386e-43	1.43822e-23	5.314e-22	2.05333e-20	0	-0.0299446	3.36403e-43	1.05893e-23	5.80002e-22	3.1768e-20	0	-0.0307796	6.75913e-43	2.22492e-23	8.22139e-22	3.1768e-20	0	-0.027827	1.8308e-41	1.43493e-22	4.27878e-21	1.88581e-19	0
3-oxoheptadecanoyl-[ACP][c] + H+[c] + NADPH[c] => 3-hydroxyheptadecanoyl-[ACP][c] + NADP+[c]	EC:2.3.1.85	c	Fatty acid biosynthesis (odd-chain)	7.07186e-42	8.0725e-23	2.6593e-21	1.35507e-19	0	-0.0124593	9.79578e-43	1.80751e-23	9.89737e-22	5.42101e-20	0	-0.0285575	2.82386e-43	1.43822e-23	5.314e-22	2.05333e-20	0	-0.0299446	3.36403e-43	1.05893e-23	5.80002e-22	3.1768e-20	0	-0.0307796	6.75913e-43	2.22492e-23	8.22139e-22	3.1768e-20	0	-0.027827	1.8308e-41	1.43493e-22	4.27878e-21	1.88581e-19	0
3-hydroxyheptadecanoyl-[ACP][c] => (2E)-heptadecenoyl-[ACP][c] + H2O[c]	EC:2.3.1.85	c	Fatty acid biosynthesis (odd-chain)	7.07186e-42	8.0725e-23	2.6593e-21	1.35507e-19	0	-0.0124593	9.79578e-43	1.80751e-23	9.89737e-22	5.42101e-20	0	-0.0285575	2.82386e-43	1.43822e-23	5.314e-22	2.05333e-20	0	-0.0299446	3.36403e-43	1.05893e-23	5.80002e-22	3.1768e-20	0	-0.0307796	6.75913e-43	2.22492e-23	8.22139e-22	3.1768e-20	0	-0.027827	1.8308e-41	1.43493e-22	4.27878e-21	1.88581e-19	0
(2E)-heptadecenoyl-[ACP][c] + H+[c] + NADPH[c] => NADP+[c] + heptadecanoyl-[ACP][c]	EC:2.3.1.85	c	Fatty acid biosynthesis (odd-chain)	7.07186e-42	8.0725e-23	2.6593e-21	1.35507e-19	0	-0.0124593	9.79578e-43	1.80751e-23	9.89737e-22	5.42101e-20	0	-0.0285575	2.82386e-43	1.43822e-23	5.314e-22	2.05333e-20	0	-0.0299446	3.36403e-43	1.05893e-23	5.80002e-22	3.1768e-20	0	-0.0307796	6.75913e-43	2.22492e-23	8.22139e-22	3.1768e-20	0	-0.027827	1.8308e-41	1.43493e-22	4.27878e-21	1.88581e-19	0
H2O[c] + heptadecanoyl-[ACP][c] => [ACP][c] + margaric acid[c]	EC:3.1.2.14;EC:2.3.1.85	c	Fatty acid transfer reactions	7.07186e-42	8.0725e-23	2.6593e-21	1.35507e-19	0	-0.0124593	9.79578e-43	1.80751e-23	9.89737e-22	5.42101e-20	0	-0.0285575	2.82386e-43	1.43822e-23	5.314e-22	2.05333e-20	0	-0.0299446	3.36403e-43	1.05893e-23	5.80002e-22	3.1768e-20	0	-0.0307796	6.75913e-43	2.22492e-23	8.22139e-22	3.1768e-20	0	-0.027827	1.8308e-41	1.43493e-22	4.27878e-21	1.88581e-19	0
H+[c] + NADPH[c] + O2[c] + myristoyl-CoA[c] => (9E)-tetradecenoyl-CoA[c] + 2 H2O[c] + NADP+[c]	EC:1.14.19.1	c	Fatty acid desaturation (even-chain)	5.40794e-40	1.9575e-21	2.3255e-20	4.33681e-19	-1.29135e-19	-0.00284157	5.31449e-40	2.3263e-21	2.30532e-20	2.9163e-19	-2.45631e-20	0.00821894	6.48259e-40	2.51008e-21	2.54609e-20	2.9163e-19	-1.0842e-19	0.013066	6.8661e-40	2.5081e-21	2.62033e-20	5.85302e-19	-2.68561e-20	0.0128108	3.14004e-40	1.44955e-21	1.77202e-20	2.9163e-19	-2.68561e-20	-0.0201907	5.77926e-40	2.05255e-21	2.40401e-20	5.58197e-19	-2.1684e-19
H+[c] + NADPH[c] + O2[c] + myristoyl-CoA[c] => (7Z)-tetradecenoyl-CoA[c] + 2 H2O[c] + NADP+[c]	EC:1.14.19.1	c	Fatty acid desaturation (even-chain)	0	0	0	0	0	0	0	0	0	0	0	0	0	0	0	0	0	0	0	0	0	0	0	0	0	0	0	0	0	0	0	0	0	0	0
H+[c] + NADPH[c] + O2[c] + myristoyl-CoA[c] => 5-tetradecenoyl-CoA[c] + 2 H2O[c] + NADP+[c]	EC:1.14.19.1	c	Fatty acid desaturation (even-chain)	5.08202e-71	1.62751e-37	7.12883e-36	3.73149e-34	0	0.0167359	0	0	0	0	0	-0.0182574	8.90922e-55	1.72327e-29	9.43886e-28	5.16988e-26	-6.26552e-31	0.0182572	1.30856e-64	-2.08851e-34	1.14392e-32	0	-6.26552e-31	-0.0182608	2.33757e-71	8.82718e-38	4.83485e-36	2.64815e-34	0	0.00946612	4.41634e-72	3.83681e-38	2.10151e-36	1.15104e-34	0
H+[c] + NADPH[c] + O2[c] + palmitoyl-CoA[c] => 2 H2O[c] + NADP+[c] + palmitoleoyl-CoA[c]	EC:1.14.19.1	c	Fatty acid desaturation (even-chain)	2.28076e-52	-2.75727e-28	1.51022e-26	0	-8.27181e-25	-0.0182574	0	0	0	0	0	0.0182574	0	0	0	0	0	0.0182574	4.56e-52	-5.51454e-28	2.13542e-26	0	-8.27181e-25	-0.0258242	0	0	0	0	0	0.0182574	3.09101e-72	-3.20988e-38	1.75813e-36	0	-9.62965e-35
H+[c] + NADPH[c] + O2[c] + palmitoyl-CoA[c] => 7-hexadecenoyl-CoA[c] + 2 H2O[c] + NADP+[c]	EC:1.14.19.1	c	Fatty acid desaturation (even-chain)	0	0	0	0	0	0	0	0	0	0	0	0	0	0	0	0	0	0	0	0	0	0	0	0	0	0	0	0	0	0	0	0	0	0	0
H+[c] + NADPH[c] + O2[c] + heptadecanoyl-CoA[c] => (10Z)-heptadecenoyl-CoA[c] + 2 H2O[c] + NADP+[c]	EC:1.14.19.1	c	Fatty acid desaturation (odd-chain)	0	0	0	0	0	0	0	0	0	0	0	0	0	0	0	0	0	0	0	0	0	0	0	0	0	0	0	0	0	0	0	0	0	0	0
H+[c] + NADPH[c] + O2[c] + heptadecanoyl-CoA[c] => 9-heptadecenoyl-CoA[c] + 2 H2O[c] + NADP+[c]	EC:1.14.19.1	c	Fatty acid desaturation (odd-chain)	9.92564e-40	1.80059e-21	3.1505e-20	8.82719e-19	0	0.00345904	1.54991e-39	2.41644e-21	3.93689e-20	8.82719e-19	0	0.0156248	1.27249e-39	2.13458e-21	3.56719e-20	8.82719e-19	0	0.0104873	1.36925e-39	2.45076e-21	3.70033e-20	8.82719e-19	0	0.0169809	6.22692e-40	1.14047e-21	2.49538e-20	8.80085e-19	0	-0.0133848	8.40664e-40	1.65249e-21	2.89942e-20	8.82716e-19	0
H+[c] + NADPH[c] + O2[c] + stearoyl-CoA[c] => (13Z)-octadecenoyl-CoA[c] + 2 H2O[c] + NADP+[c]	EC:1.14.19.1	c	Fatty acid desaturation (even-chain)	7.76545e-40	2.39248e-21	2.78666e-20	6.81014e-19	0	-0.0228619	7.13093e-40	2.59477e-21	2.67038e-20	6.81014e-19	0	-0.0193456	1.01207e-39	3.11645e-21	3.1813e-20	6.97955e-19	0	-0.00916934	2.17197e-39	3.4782e-21	4.66044e-20	1.83411e-18	0	-0.00236148	8.2314e-40	2.0485e-21	2.86904e-20	8.67362e-19	0	-0.0289687	2.17175e-39	3.63384e-21	4.66021e-20	1.61727e-18	0
H+[c] + NADPH[c] + O2[c] + stearoyl-CoA[c] => 2 H2O[c] + NADP+[c] + cis-vaccenoyl-CoA[c]	EC:1.14.19.1	c	Fatty acid desaturation (even-chain)	1.2364e-71	6.41977e-38	3.51625e-36	1.92593e-34	0	0.0182574	4.04172e-44	-3.67048e-24	2.0104e-22	0	-1.10114e-20	0.0180888	0	0	0	0	0	0.0182574	5.00158e-40	-4.08306e-22	2.23642e-20	6.61744e-24	-1.22494e-18	-0.000288633	2.03913e-41	8.24445e-23	4.51567e-21	2.47334e-19	0	0.0215722	4.78269e-40	-3.99278e-22	2.18694e-20	0	-1.19783e-18
H+[c] + NADPH[c] + O2[c] + stearoyl-CoA[c] => 2 H2O[c] + NADP+[c] + oleoyl-CoA[c]	EC:1.14.19.1	c	Fatty acid desaturation (even-chain)	9.79578e-43	1.8075e-23	9.89737e-22	5.42101e-20	-3.85186e-34	-0.0233364	3.24517e-42	5.67501e-24	1.80144e-21	5.42101e-20	-5.42101e-20	-0.0245679	2.79453e-42	-1.94437e-23	1.67168e-21	5.00444e-20	-5.42101e-20	-0.0326228	9.79579e-43	-1.80667e-23	9.89737e-22	3.30872e-24	-5.42101e-20	-0.0352336	9.79579e-43	-1.80579e-23	9.89737e-22	9.92617e-24	-5.42101e-20	-0.0352307	8.24887e-42	8.89671e-23	2.87208e-21	1.0842e-19	-2.91879e-20
H+[c] + NADPH[c] + O2[c] + stearoyl-CoA[c] => (9E)-octadecenoyl-CoA[c] + 2 H2O[c] + NADP+[c]	EC:1.14.19.1	c	Fatty acid desaturation (even-chain)	0	0	0	0	0	0	0	0	0	0	0	0	0	0	0	0	0	0	0	0	0	0	0	0	0	0	0	0	0	0	0	0	0	0	0
H+[c] + NADPH[c] + O2[c] + stearoyl-CoA[c] => (7Z)-octadecenoyl-CoA[c] + 2 H2O[c] + NADP+[c]	EC:1.14.19.1	c	Fatty acid desaturation (even-chain)	0	0	0	0	0	0	9.12304e-52	5.51454e-28	3.02044e-26	1.65436e-24	0	0.0182574	0	0	0	0	0	0	0	0	0	0	0	0	9.12304e-52	5.51454e-28	3.02044e-26	1.65436e-24	0	0.0182574	0	0	0	0	0
(6Z,9Z,12Z,15Z,18Z)-tetracosapentaenoyl-CoA[c] <=> (6Z,9Z,12Z,15Z,18Z)-tetracosapentaenoyl-CoA[p]	TCDB:3.A.1.203	p	Transport, peroxisomal	0	0	0	0	0	0	0	0	0	0	0	0	0	0	0	0	0	0	0	0	0	0	0	0	2.3355e-49	8.82326e-27	4.8327e-25	2.64698e-23	0	0.0182574	0	0	0	0	0
(6Z,9Z,12Z,15Z,18Z)-tetracosapentaenoyl-CoA[p] + O2[p] => H2O2[p] + trans-2-all-cis-6,9,12,15,18-tetracosahexaenoyl-CoA[p]	EC:1.3.3.6	p	Omega-6 fatty acid metabolism	0	0	0	0	0	0	0	0	0	0	0	0	0	0	0	0	0	0	0	0	0	0	0	0	2.3355e-49	8.82326e-27	4.8327e-25	2.64698e-23	0	0.0182574	0	0	0	0	0
H2O[p] + trans-2-all-cis-6,9,12,15,18-tetracosahexaenoyl-CoA[p] => 3(S)-hydroxy-tetracosa-6,9,12,15,18-all-cis-pentaenoyl-CoA[p]	EC:4.2.1.17	p	Omega-6 fatty acid metabolism	0	0	0	0	0	0	0	0	0	0	0	0	0	0	0	0	0	0	0	0	0	0	0	0	2.3355e-49	8.82326e-27	4.8327e-25	2.64698e-23	0	0.0182574	0	0	0	0	0
3(S)-hydroxy-tetracosa-6,9,12,15,18-all-cis-pentaenoyl-CoA[p] + NAD+[p] => 3-oxo-all-cis-6,9,12,15,18-tetracosapentaenoyl-CoA[p] + H+[p] + NADH[p]	EC:1.1.1.35;EC:1.1.1.211	p	Omega-6 fatty acid metabolism	0	0	0	0	0	0	0	0	0	0	0	0	0	0	0	0	0	0	0	0	0	0	0	0	2.3355e-49	8.82326e-27	4.8327e-25	2.64698e-23	0	0.0182574	0	0	0	0	0
3-oxo-all-cis-6,9,12,15,18-tetracosapentaenoyl-CoA[p] + CoA[p] => (4Z,7Z,10Z,13Z,16Z)-docosapentaenoyl-CoA[p] + acetyl-CoA[p]	EC:2.3.1.16	p	Omega-6 fatty acid metabolism	0	0	0	0	0	0	0	0	0	0	0	0	0	0	0	0	0	0	0	0	0	0	0	0	2.3355e-49	8.82326e-27	4.8327e-25	2.64698e-23	0	0.0182574	0	0	0	0	0
(4Z,7Z,10Z,13Z,16Z)-docosapentaenoyl-CoA[c] <=> (4Z,7Z,10Z,13Z,16Z)-docosapentaenoyl-CoA[p]		p	Transport, peroxisomal	0	0	0	0	0	0	0	0	0	0	0	0	0	0	0	0	0	0	0	0	0	0	0	0	2.3355e-49	-8.82326e-27	4.8327e-25	0	-2.64698e-23	-0.0182574	0	0	0	0	0
O2[c] + linoleate[c] => 13(S)-HPODE[c]	EC:1.13.11.12;EC:1.13.11.33	c	Linoleate metabolism	0	0	0	0	0	0	0	0	0	0	0	0	0	0	0	0	0	0	0	0	0	0	0	0	0	0	0	0	0	0	0	0	0	0	0
13(S)-HPODE[c] + H+[c] + NADPH[c] => 13(S)-HODE[c] + H2O[c] + NADP+[c]	EC:1.11.1.9	c	Linoleate metabolism	0	0	0	0	0	0	0	0	0	0	0	0	0	0	0	0	0	0	0	0	0	0	0	0	0	0	0	0	0	0	0	0	0	0	0
H+[c] + NADPH[c] + O2[c] + linoleate[c] => 9(10)-EpOME[c] + H2O[c] + NADP+[c]	EC:1.14.14.1	c	Linoleate metabolism	0	0	0	0	0	0	0	0	0	0	0	0	0	0	0	0	0	0	0	0	0	0	0	0	0	0	0	0	0	0	0	0	0	0	0
H+[r] + NADPH[r] + O2[r] + linoleate[r] => 9(10)-EpOME[r] + H2O[r] + NADP+[r]	EC:1.14.14.1	r	Linoleate metabolism	0	0	0	0	0	0	0	0	0	0	0	0	0	0	0	0	0	0	0	0	0	0	0	0	0	0	0	0	0	0	0	0	0	0	0
H+[c] + NADPH[c] + O2[c] + linoleate[c] => 12(13)-EpOME[c] + H2O[c] + NADP+[c]	EC:1.14.14.1	c	Linoleate metabolism	0	0	0	0	0	0	0	0	0	0	0	0	0	0	0	0	0	0	0	0	0	0	0	0	0	0	0	0	0	0	0	0	0	0	0
H+[r] + NADPH[r] + O2[r] + linoleate[r] => 12(13)-EpOME[r] + H2O[r] + NADP+[r]	EC:1.14.14.1	r	Linoleate metabolism	0	0	0	0	0	0	0	0	0	0	0	0	0	0	0	0	0	0	0	0	0	0	0	0	0	0	0	0	0	0	0	0	0	0	0
9(10)-EpOME[c] + H2O[c] <=> 9,10-hydroxyoctadec-12(Z)-enoate[c]	EC:3.3.2.9;EC:3.3.2.10	c	Linoleate metabolism	0	0	0	0	0	0	0	0	0	0	0	0	0	0	0	0	0	0	0	0	0	0	0	0	0	0	0	0	0	0	0	0	0	0	0
9(10)-EpOME[r] + H2O[r] <=> 9,10-hydroxyoctadec-12(Z)-enoate[r]	EC:3.3.2.9;EC:3.3.2.10	r	Linoleate metabolism	0	0	0	0	0	0	0	0	0	0	0	0	0	0	0	0	0	0	0	0	0	0	0	0	0	0	0	0	0	0	0	0	0	0	0
10-hydroxy-octadec-(12Z)-enoate-9-beta-D-glucuronide[c] + UDP[c] <=> 9,10-hydroxyoctadec-12(Z)-enoate[c] + UDP-glucuronate[c]	EC:2.4.1.17	c	Linoleate metabolism	0	0	0	0	0	0	0	0	0	0	0	0	0	0	0	0	0	0	0	0	0	0	0	0	0	0	0	0	0	0	0	0	0	0	0
9,10-hydroxyoctadec-12(Z)-enoate[r] + UDP-glucuronate[r] => 10-hydroxy-octadec-(12Z)-enoate-9-beta-D-glucuronide[r] + UDP[r]	EC:2.4.1.17	r	Linoleate metabolism	0	0	0	0	0	0	0	0	0	0	0	0	0	0	0	0	0	0	0	0	0	0	0	0	0	0	0	0	0	0	0	0	0	0	0
12(13)-EpOME[c] + H2O[c] <=> 12,13-hydroxyoctadec-9(z)-enoate[c]	EC:3.3.2.9;EC:3.3.2.10	c	Linoleate metabolism	0	0	0	0	0	0	0	0	0	0	0	0	0	0	0	0	0	0	0	0	0	0	0	0	0	0	0	0	0	0	0	0	0	0	0
12(13)-EpOME[r] + H2O[r] <=> 12,13-hydroxyoctadec-9(z)-enoate[r]	EC:3.3.2.9;EC:3.3.2.10	r	Linoleate metabolism	0	0	0	0	0	0	0	0	0	0	0	0	0	0	0	0	0	0	0	0	0	0	0	0	0	0	0	0	0	0	0	0	0	0	0
12,13-hydroxyoctadec-9(z)-enoate[c] + UDP-glucuronate[c] <=> 12-hydroxy-13-O-D-glucuronoside-octadec-(9Z)-enoate[c] + UDP[c]	EC:2.4.1.17	c	Linoleate metabolism	0	0	0	0	0	0	0	0	0	0	0	0	0	0	0	0	0	0	0	0	0	0	0	0	0	0	0	0	0	0	0	0	0	0	0
12,13-hydroxyoctadec-9(z)-enoate[r] + UDP-glucuronate[r] => 12-hydroxy-13-O-D-glucuronoside-octadec-(9Z)-enoate[r] + UDP[r]	EC:2.4.1.17	r	Linoleate metabolism	0	0	0	0	0	0	0	0	0	0	0	0	0	0	0	0	0	0	0	0	0	0	0	0	0	0	0	0	0	0	0	0	0	0	0
12,13-hydroxyoctadec-9(z)-enoate[c] + UDP-glucuronate[c] <=> 12-O-D-glucuronoside-13-hydroxyoctadec-(9Z)-enoate[c] + UDP[c]	EC:2.4.1.17	c	Linoleate metabolism	0	0	0	0	0	0	0	0	0	0	0	0	0	0	0	0	0	0	0	0	0	0	0	0	0	0	0	0	0	0	0	0	0	0	0
12,13-hydroxyoctadec-9(z)-enoate[r] + UDP-glucuronate[r] => 12-O-D-glucuronoside-13-hydroxyoctadec-(9Z)-enoate[r] + UDP[r]	EC:2.4.1.17	r	Linoleate metabolism	0	0	0	0	0	0	0	0	0	0	0	0	0	0	0	0	0	0	0	0	0	0	0	0	0	0	0	0	0	0	0	0	0	0	0
(6Z,9Z,12Z,15Z,18Z,21Z)-tetracosahexaenoyl-CoA[c] <=> (6Z,9Z,12Z,15Z,18Z,21Z)-tetracosahexaenoyl-CoA[p]	TCDB:3.A.1.203	p	Transport, peroxisomal	2.97773e-43	-1.08155e-23	5.45686e-22	8.78204e-21	-2.01397e-20	-0.0137611	1.87865e-45	1.34464e-24	4.33434e-23	2.11419e-21	-4.69927e-36	0.00591931	3.23311e-43	-8.1823e-24	5.68605e-22	8.78204e-21	-2.01397e-20	-0.00972785	5.1414e-44	5.91298e-24	2.26747e-22	8.78204e-21	-9.55164e-23	0.0146183	1.83286e-42	-2.19008e-23	1.35383e-21	8.78204e-21	-7.36223e-20	-0.0145427	1.87382e-43	-1.2305e-24	4.32877e-22	8.78204e-21	-2.01397e-20
(6Z,9Z,12Z,15Z,18Z,21Z)-tetracosahexaenoyl-CoA[p] + O2[p] => H2O2[p] + delta2-THA-CoA[p]	EC:1.3.3.6	p	Omega-3 fatty acid metabolism	2.97773e-43	-1.08155e-23	5.45686e-22	8.78204e-21	-2.01397e-20	-0.0137611	1.87865e-45	1.34464e-24	4.33434e-23	2.11419e-21	-4.69927e-36	0.00591931	3.23311e-43	-8.1823e-24	5.68605e-22	8.78204e-21	-2.01397e-20	-0.00972785	5.1414e-44	5.91298e-24	2.26747e-22	8.78204e-21	-9.55164e-23	0.0146183	1.83286e-42	-2.19008e-23	1.35383e-21	8.78204e-21	-7.36223e-20	-0.0145427	1.87382e-43	-1.2305e-24	4.32877e-22	8.78204e-21	-2.01397e-20
H2O[p] + delta2-THA-CoA[p] => 3-hydroxy-THA-CoA[p]	EC:4.2.1.17	p	Omega-3 fatty acid metabolism	2.97773e-43	-1.08155e-23	5.45686e-22	8.78204e-21	-2.01397e-20	-0.0137611	1.87865e-45	1.34464e-24	4.33434e-23	2.11419e-21	-4.69927e-36	0.00591931	3.23311e-43	-8.1823e-24	5.68605e-22	8.78204e-21	-2.01397e-20	-0.00972785	5.1414e-44	5.91298e-24	2.26747e-22	8.78204e-21	-9.55164e-23	0.0146183	1.83286e-42	-2.19008e-23	1.35383e-21	8.78204e-21	-7.36223e-20	-0.0145427	1.87382e-43	-1.2305e-24	4.32877e-22	8.78204e-21	-2.01397e-20
3-hydroxy-THA-CoA[p] + NAD+[p] => 3-keto-THA-CoA[p] + H+[p] + NADH[p]	EC:1.1.1.35;EC:1.1.1.211	p	Omega-3 fatty acid metabolism	2.97773e-43	-1.08155e-23	5.45686e-22	8.78204e-21	-2.01397e-20	-0.0137611	1.87865e-45	1.34464e-24	4.33434e-23	2.11419e-21	-4.69927e-36	0.00591931	3.23311e-43	-8.1823e-24	5.68605e-22	8.78204e-21	-2.01397e-20	-0.00972785	5.1414e-44	5.91298e-24	2.26747e-22	8.78204e-21	-9.55164e-23	0.0146183	1.83286e-42	-2.19008e-23	1.35383e-21	8.78204e-21	-7.36223e-20	-0.0145427	1.87382e-43	-1.2305e-24	4.32877e-22	8.78204e-21	-2.01397e-20
3-keto-THA-CoA[p] + CoA[p] => (4Z,7Z,10Z,13Z,16Z,19Z)-docosahexaenoyl-CoA[p] + acetyl-CoA[p]	EC:2.3.1.16	p	Omega-3 fatty acid metabolism	2.97773e-43	-1.08155e-23	5.45686e-22	8.78204e-21	-2.01397e-20	-0.0137611	1.87865e-45	1.34464e-24	4.33434e-23	2.11419e-21	-4.69927e-36	0.00591931	3.23311e-43	-8.1823e-24	5.68605e-22	8.78204e-21	-2.01397e-20	-0.00972785	5.1414e-44	5.91298e-24	2.26747e-22	8.78204e-21	-9.55164e-23	0.0146183	1.83286e-42	-2.19008e-23	1.35383e-21	8.78204e-21	-7.36223e-20	-0.0145427	1.87382e-43	-1.2305e-24	4.32877e-22	8.78204e-21	-2.01397e-20
(4Z,7Z,10Z,13Z,16Z,19Z)-docosahexaenoyl-CoA[c] <=> (4Z,7Z,10Z,13Z,16Z,19Z)-docosahexaenoyl-CoA[p]		p	Transport, peroxisomal	2.97773e-43	1.08155e-23	5.45686e-22	2.01397e-20	-8.78204e-21	0.0137611	1.87865e-45	-1.34464e-24	4.33434e-23	4.69927e-36	-2.11419e-21	-0.00591931	3.23311e-43	8.1823e-24	5.68605e-22	2.01397e-20	-8.78204e-21	0.00972785	5.1414e-44	-5.91298e-24	2.26747e-22	9.55164e-23	-8.78204e-21	-0.0146183	1.83286e-42	2.19008e-23	1.35383e-21	7.36223e-20	-8.78204e-21	0.0145427	1.87382e-43	1.2305e-24	4.32877e-22	2.01397e-20	-8.78204e-21
EPA[c] + O2[c] => 5(S)-HpEPE[c]	EC:1.13.11.34	c	Omega-3 fatty acid metabolism	0	0	0	0	0	0	0	0	0	0	0	0	0	0	0	0	0	0	0	0	0	0	0	0	0	0	0	0	0	0	0	0	0	0	0
5(S)-HEPE[c] + H2O[c] <=> 5(S)-HpEPE[c] + 2 H+[c]		c	Omega-3 fatty acid metabolism	0	0	0	0	0	0	0	0	0	0	0	0	0	0	0	0	0	0	0	0	0	0	0	0	0	0	0	0	0	0	0	0	0	0	0
5(S)-HEPE[c] + NADP+[c] <=> 5-oxo-EPE[c] + H+[c] + NADPH[c]	EC:1.1.1.184	c	Omega-3 fatty acid metabolism	0	0	0	0	0	0	0	0	0	0	0	0	0	0	0	0	0	0	0	0	0	0	0	0	0	0	0	0	0	0	0	0	0	0	0
5-oxo-EPE[c] <=> 5-oxo-EPE[p]		p	Transport, peroxisomal	0	0	0	0	0	0	0	0	0	0	0	0	0	0	0	0	0	0	0	0	0	0	0	0	0	0	0	0	0	0	0	0	0	0	0
5(S)-HEPE[p] + NADP+[p] <=> 5-oxo-EPE[p] + H+[p] + NADPH[p]	EC:1.1.1.184	p	Omega-3 fatty acid metabolism	0	0	0	0	0	0	0	0	0	0	0	0	0	0	0	0	0	0	0	0	0	0	0	0	0	0	0	0	0	0	0	0	0	0	0
5(S)-HpEPE[c] <=> H2O[c] + leukotriene A5[c]		c	Omega-3 fatty acid metabolism	0	0	0	0	0	0	0	0	0	0	0	0	0	0	0	0	0	0	0	0	0	0	0	0	0	0	0	0	0	0	0	0	0	0	0
H2O[c] + leukotriene A5[c] <=> leukotriene B5[c]	EC:3.3.2.6	c	Omega-3 fatty acid metabolism	0	0	0	0	0	0	0	0	0	0	0	0	0	0	0	0	0	0	0	0	0	0	0	0	0	0	0	0	0	0	0	0	0	0	0
NADPH[c] + O2[c] + leukotriene B5[c] => 20-hydroxy-LTB5[c] + H2O[c] + NADP+[c]	EC:1.14.13.30	c	Omega-3 fatty acid metabolism	0	0	0	0	0	0	0	0	0	0	0	0	0	0	0	0	0	0	0	0	0	0	0	0	0	0	0	0	0	0	0	0	0	0	0
leukotriene B5[c] <=> leukotriene B5[r]		r	Transport, endoplasmic reticular	0	0	0	0	0	0	0	0	0	0	0	0	0	0	0	0	0	0	0	0	0	0	0	0	0	0	0	0	0	0	0	0	0	0	0
NADPH[r] + O2[r] + leukotriene B5[r] => 20-hydroxy-LTB5[r] + H2O[r] + NADP+[r]	EC:1.14.13.30	r	Omega-3 fatty acid metabolism	0	0	0	0	0	0	0	0	0	0	0	0	0	0	0	0	0	0	0	0	0	0	0	0	0	0	0	0	0	0	0	0	0	0	0
EPA[c] + O2[c] => 15(R)-HpEPE[c]	EC:1.14.99.1	c	Omega-3 fatty acid metabolism	0	0	0	0	0	0	0	0	0	0	0	0	0	0	0	0	0	0	0	0	0	0	0	0	0	0	0	0	0	0	0	0	0	0	0
15(R)-HpEPE[c] => 15(S)-HpEPE[c]		c	Omega-3 fatty acid metabolism	0	0	0	0	0	0	0	0	0	0	0	0	0	0	0	0	0	0	0	0	0	0	0	0	0	0	0	0	0	0	0	0	0	0	0
15(S)-HEPE[c] + H2O[c] <=> 15(S)-HpEPE[c] + 2 H+[c]		c	Omega-3 fatty acid metabolism	0	0	0	0	0	0	0	0	0	0	0	0	0	0	0	0	0	0	0	0	0	0	0	0	0	0	0	0	0	0	0	0	0	0	0
EPA[c] <=> EPA[n]		n	Transport, nuclear	4.29033e-41	-1.39169e-22	6.55006e-21	2.87991e-20	-2.71051e-19	-0.00784075	2.39432e-42	3.33205e-23	1.54736e-21	1.35533e-20	-6.77626e-20	0.0222546	3.22097e-42	7.20647e-24	1.79471e-21	2.87991e-20	-5.42101e-20	0.0166613	3.15923e-42	9.30945e-23	1.77742e-21	8.13152e-20	-2.48899e-21	0.0338792	2.15112e-41	-6.32468e-23	4.63802e-21	2.87991e-20	-2.1684e-19	0.00195453	2.17835e-41	-7.61073e-23	4.66728e-21	2.87991e-20	-2.1684e-19
EPA[n] + O2[n] => 15(R)-HpEPE[n]	EC:1.14.99.1	n	Omega-3 fatty acid metabolism	4.29033e-41	-1.39169e-22	6.55006e-21	2.87991e-20	-2.71051e-19	-0.00784075	2.39432e-42	3.33205e-23	1.54736e-21	1.35533e-20	-6.77626e-20	0.0222546	3.22097e-42	7.20647e-24	1.79471e-21	2.87991e-20	-5.42101e-20	0.0166613	3.15923e-42	9.30945e-23	1.77742e-21	8.13152e-20	-2.48899e-21	0.0338792	2.15112e-41	-6.32468e-23	4.63802e-21	2.87991e-20	-2.1684e-19	0.00195453	2.17835e-41	-7.61073e-23	4.66728e-21	2.87991e-20	-2.1684e-19
15(R)-HEPE[n] + H2O[n] <=> 15(R)-HpEPE[n] + 2 H+[n]		n	Omega-3 fatty acid metabolism	0.00663574	-0.00300647	0.0814601	0	-3.68574	0.00357376	0.00211477	-0.00177904	0.0459866	0	-1.2503	0.0192427	0.0196234	-0.00404216	0.140084	0	-7.33744	-0.00416331	0.00740094	-0.00355759	0.0860287	0	-3.91933	-0.00150917	0.00492246	-0.00349951	0.0701603	0	-2.76154	-0.00110282	0.00489599	-0.00339024	0.0699713	0	-2.76375
15(R)-HEPE[n] + O2[n] => 5(S),6(S)-epoxy-15(R)-HEPE[n] + H2O[n]	EC:1.13.11.34	n	Omega-3 fatty acid metabolism	0	0	0	0	0	0	0	0	0	0	0	0	0	0	0	0	0	0	0	0	0	0	0	0	0	0	0	0	0	0	0	0	0	0	0
EPA[c] <=> EPA[r]		r	Transport, endoplasmic reticular	0	0	0	0	0	0	0	0	0	0	0	0	0	0	0	0	0	0	0	0	0	0	0	0	0	0	0	0	0	0	0	0	0	0	0
EPA[r] + O2[r] => 15(R)-HpEPE[r]	EC:1.14.99.1	r	Omega-3 fatty acid metabolism	0	0	0	0	0	0	0	0	0	0	0	0	0	0	0	0	0	0	0	0	0	0	0	0	0	0	0	0	0	0	0	0	0	0	0
15(R)-HEPE[r] + H2O[r] <=> 15(R)-HpEPE[r] + 2 H+[r]		r	Omega-3 fatty acid metabolism	0	0	0	0	0	0	0	0	0	0	0	0	0	0	0	0	0	0	0	0	0	0	0	0	0	0	0	0	0	0	0	0	0	0	0
15(R)-HEPE[r] + O2[r] => 5(S),6(S)-epoxy-15(R)-HEPE[r] + H2O[r]	EC:1.13.11.34	r	Omega-3 fatty acid metabolism	0	0	0	0	0	0	0	0	0	0	0	0	0	0	0	0	0	0	0	0	0	0	0	0	0	0	0	0	0	0	0	0	0	0	0
5(S),6(S)-epoxy-15(R)-HEPE[r] + H2O[r] => 15-epi-lipoxin B5[r]	EC:3.3.2.9;EC:3.3.2.10	r	Omega-3 fatty acid metabolism	0	0	0	0	0	0	0	0	0	0	0	0	0	0	0	0	0	0	0	0	0	0	0	0	0	0	0	0	0	0	0	0	0	0	0
EPA[c] <=> EPA[p]		p	Transport, peroxisomal	0	0	0	0	0	0	0	0	0	0	0	0	0	0	0	0	0	0	0	0	0	0	0	0	0	0	0	0	0	0	0	0	0	0	0
EPA[p] + O2[p] => 15(R)-HpEPE[p]	EC:1.14.99.1	p	Omega-3 fatty acid metabolism	0	0	0	0	0	0	0	0	0	0	0	0	0	0	0	0	0	0	0	0	0	0	0	0	0	0	0	0	0	0	0	0	0	0	0
15(R)-HEPE[p] + H2O[p] <=> 15(R)-HpEPE[p] + 2 H+[p]		p	Omega-3 fatty acid metabolism	0	0	0	0	0	0	0	0	0	0	0	0	0	0	0	0	0	0	0	0	0	0	0	0	0	0	0	0	0	0	0	0	0	0	0
15(R)-HEPE[p] + O2[p] => 5(S),6(S)-epoxy-15(R)-HEPE[p] + H2O[p]	EC:1.13.11.34	p	Omega-3 fatty acid metabolism	0	0	0	0	0	0	0	0	0	0	0	0	0	0	0	0	0	0	0	0	0	0	0	0	0	0	0	0	0	0	0	0	0	0	0
5(S),6(S)-epoxy-15(R)-HEPE[p] + H2O[p] => 15-epi-lipoxin A5[p] + H+[p]	EC:3.3.2.9;EC:3.3.2.10	p	Omega-3 fatty acid metabolism	0	0	0	0	0	0	0	0	0	0	0	0	0	0	0	0	0	0	0	0	0	0	0	0	0	0	0	0	0	0	0	0	0	0	0
5(S),6(S)-epoxy-15(R)-HEPE[p] + H2O[p] => 15-epi-lipoxin B5[p]	EC:3.3.2.9;EC:3.3.2.10	p	Omega-3 fatty acid metabolism	0	0	0	0	0	0	0	0	0	0	0	0	0	0	0	0	0	0	0	0	0	0	0	0	0	0	0	0	0	0	0	0	0	0	0
EPA[c] + H+[c] + NADPH[c] + O2[c] => H2O[c] + NADP+[c] + PGH3[c]	EC:1.14.99.1	c	Omega-3 fatty acid metabolism	0	0	0	0	0	0	0	0	0	0	0	0	0	0	0	0	0	0	0	0	0	0	0	0	0	0	0	0	0	0	0	0	0	0	0
EPA[n] + H+[n] + NADPH[n] + O2[n] => H2O[n] + NADP+[n] + PGH3[n]	EC:1.14.99.1	n	Omega-3 fatty acid metabolism	0	0	0	0	0	0	0	0	0	0	0	0	0	0	0	0	0	0	0	0	0	0	0	0	0	0	0	0	0	0	0	0	0	0	0
PGH3[c] <=> prostaglandin E3[c]	EC:5.3.99.3	c	Omega-3 fatty acid metabolism	0	0	0	0	0	0	0	0	0	0	0	0	0	0	0	0	0	0	0	0	0	0	0	0	0	0	0	0	0	0	0	0	0	0	0
L-carnitine[c] => L-carnitine[m]	TCDB:2.A.1.1.13	m	Transport, mitochondrial	0	0	0	0	0	0	0	0	0	0	0	0	0	0	0	0	0	0	0	0	0	0	0	0	0	0	0	0	0	0	0	0	0	0	0
CoA[c] + O-acetylcarnitine[c] <=> L-carnitine[c] + acetyl-CoA[c]	EC:2.3.1.21	c	Carnitine shuttle (cytosolic)	3.77681e-07	-0.000883182	0.000614557	1.01915e-17	-0.0151387	0.00721859	3.15388e-07	-0.000865163	0.000561594	1.95156e-18	-0.00126622	0.0254495	3.15154e-07	-0.000874843	0.000561386	1.01915e-17	-0.00442517	0.0157765	3.1549e-07	-0.000882074	0.000561685	4.33681e-18	-0.00442517	0.00854672	3.1083e-07	-0.000878802	0.000557521	2.38524e-18	-0.00442517	0.0118439	6.85632e-07	-0.000890625	0.000828029	9.75782e-18	-0.0301621
L-carnitine[m] + O-acetylcarnitine[c] => L-carnitine[c] + O-acetylcarnitine[m]	TCDB:2.A.29.8.3	m	Carnitine shuttle (mitochondrial)	7.97094e-08	6.09923e-06	0.000282329	0.0151387	0	-0.0138659	0	0	0	0	0	-0.0248546	3.32632e-09	1.05298e-06	5.76742e-05	0.00315895	0	-0.0230899	3.32632e-09	1.05298e-06	5.76742e-05	0.00315895	0	-0.0230899	3.32632e-09	1.05298e-06	5.76742e-05	0.00315895	0	-0.0230899	3.98285e-07	1.56857e-05	0.000631098	0.0301621	0
CoA[m] + O-acetylcarnitine[m] <=> L-carnitine[m] + acetyl-CoA[m]	EC:2.3.1.7	m	Carnitine shuttle (mitochondrial)	7.97094e-08	6.09923e-06	0.000282329	0.0151387	0	-0.0138659	0	0	0	0	0	-0.0248546	3.32632e-09	1.05298e-06	5.76742e-05	0.00315895	0	-0.0230899	3.32632e-09	1.05298e-06	5.76742e-05	0.00315895	0	-0.0230899	3.32632e-09	1.05298e-06	5.76742e-05	0.00315895	0	-0.0230899	3.98285e-07	1.56857e-05	0.000631098	0.0301621	0
CoA[c] + O-propanoylcarnitine[c] <=> L-carnitine[c] + propanoyl-CoA[c]	EC:2.3.1.21	c	Carnitine shuttle (cytosolic)	0	0	0	0	0	0	0	0	0	0	0	0	0	0	0	0	0	0	0	0	0	0	0	0	0	0	0	0	0	0	0	0	0	0	0
L-carnitine[c] + O-propanoylcarnitine[m] <=> L-carnitine[m] + O-propanoylcarnitine[c]	TCDB:2.A.29.8.3	m	Carnitine shuttle (mitochondrial)	0	0	0	0	0	0	0	0	0	0	0	0	0	0	0	0	0	0	0	0	0	0	0	0	0	0	0	0	0	0	0	0	0	0	0
CoA[m] + O-propanoylcarnitine[m] <=> L-carnitine[m] + propanoyl-CoA[m]	EC:2.3.1.7	m	Carnitine shuttle (mitochondrial)	0	0	0	0	0	0	0	0	0	0	0	0	0	0	0	0	0	0	0	0	0	0	0	0	0	0	0	0	0	0	0	0	0	0	0
CoA[c] + malonyl-carnitin[c] <=> L-carnitine[c] + malonyl-CoA[c]	EC:2.3.1.21	c	Carnitine shuttle (cytosolic)	3.06006e-07	0.000877082	0.000553178	0.00126622	0	0.00273478	3.15388e-07	0.000865163	0.000561594	0.00126622	0	-0.012383	3.11001e-07	0.00087379	0.000557674	0.00126622	0	-0.00146164	3.11353e-07	0.000881021	0.00055799	0.00126622	0	0.00772738	3.06685e-07	0.000877749	0.000553791	0.00126622	0	0.00358397	3.07968e-07	0.00087494	0.000554949	0.00126622	0
L-carnitine[m] + malonyl-carnitin[c] => L-carnitine[c] + malonyl-carnitin[m]	TCDB:2.A.29.8.3	m	Carnitine shuttle (mitochondrial)	0	0	0	0	0	0	0	0	0	0	0	0	0	0	0	0	0	0	0	0	0	0	0	0	0	0	0	0	0	0	0	0	0	0	0
CoA[m] + malonyl-carnitin[m] <=> L-carnitine[m] + malonyl-CoA[m]	EC:2.3.1.7	m	Carnitine shuttle (mitochondrial)	0	0	0	0	0	0	0	0	0	0	0	0	0	0	0	0	0	0	0	0	0	0	0	0	0	0	0	0	0	0	0	0	0	0	0
CoA[c] + dodecanoylcarnitine[c] <=> L-carnitine[c] + lauroyl-CoA[c]	EC:2.3.1.21	c	Carnitine shuttle (cytosolic)	0	0	0	0	0	0	2.3355e-49	-8.82326e-27	4.8327e-25	0	-2.64698e-23	-0.0182574	0	0	0	0	0	0	1.05269e-41	-5.92365e-23	3.24452e-21	0	-1.7771e-19	-0.0182574	2.3355e-49	-8.82326e-27	4.8327e-25	0	-2.64698e-23	-0.0182574	0	0	0	0	0
L-carnitine[c] + dodecanoylcarnitine[m] <=> L-carnitine[m] + dodecanoylcarnitine[c]	TCDB:2.A.29.8.3	m	Carnitine shuttle (mitochondrial)	0	0	0	0	0	0	2.3355e-49	-8.82326e-27	4.8327e-25	0	-2.64698e-23	-0.0182574	0	0	0	0	0	0	1.05269e-41	-5.92365e-23	3.24452e-21	0	-1.7771e-19	-0.0182574	2.3355e-49	-8.82326e-27	4.8327e-25	0	-2.64698e-23	-0.0182574	0	0	0	0	0
CoA[m] + dodecanoylcarnitine[m] <=> L-carnitine[m] + lauroyl-CoA[m]	EC:2.3.1.7	m	Carnitine shuttle (mitochondrial)	0	0	0	0	0	0	2.3355e-49	8.82326e-27	4.8327e-25	2.64698e-23	0	0.0182574	0	0	0	0	0	0	1.05269e-41	5.92365e-23	3.24452e-21	1.7771e-19	0	0.0182574	2.3355e-49	8.82326e-27	4.8327e-25	2.64698e-23	0	0.0182574	0	0	0	0	0
CoA[c] + tridecanoylcarnitine[c] <=> L-carnitine[c] + tridecanoyl-CoA[c]	EC:2.3.1.21	c	Carnitine shuttle (cytosolic)	8.65963e-41	-9.80781e-23	9.30571e-21	2.9424e-19	-2.9424e-19	-0.0149055	2.88895e-41	-1.01935e-22	5.3749e-21	2.75296e-24	-2.9424e-19	-0.0186124	1.15511e-40	-4.69111e-24	1.07476e-20	2.9424e-19	-2.9424e-19	-0.00722915	6.02148e-41	-1.58703e-22	7.75982e-21	8.05992e-20	-2.9424e-19	-0.0211929	5.77373e-41	0	7.5985e-21	2.9424e-19	-2.9424e-19	-0.00816403	8.65963e-41	9.80817e-23	9.30571e-21	2.9424e-19	-2.9424e-19
L-carnitine[c] + tridecanoylcarnitine[m] <=> L-carnitine[m] + tridecanoylcarnitine[c]	TCDB:2.A.29.8.3	m	Carnitine shuttle (mitochondrial)	8.65963e-41	-9.80781e-23	9.30571e-21	2.9424e-19	-2.9424e-19	-0.0149055	2.88895e-41	-1.01935e-22	5.3749e-21	2.75296e-24	-2.9424e-19	-0.0186124	1.15511e-40	-4.69111e-24	1.07476e-20	2.9424e-19	-2.9424e-19	-0.00722915	6.02148e-41	-1.58703e-22	7.75982e-21	8.05992e-20	-2.9424e-19	-0.0211929	5.77373e-41	0	7.5985e-21	2.9424e-19	-2.9424e-19	-0.00816403	8.65963e-41	9.80817e-23	9.30571e-21	2.9424e-19	-2.9424e-19
CoA[m] + tridecanoylcarnitine[m] <=> L-carnitine[m] + tridecanoyl-CoA[m]	EC:2.3.1.7	m	Carnitine shuttle (mitochondrial)	8.65963e-41	9.80781e-23	9.30571e-21	2.9424e-19	-2.9424e-19	0.0149055	2.88895e-41	1.01935e-22	5.3749e-21	2.9424e-19	-2.75296e-24	0.0186124	1.15511e-40	4.69111e-24	1.07476e-20	2.9424e-19	-2.9424e-19	0.00722915	6.02148e-41	1.58703e-22	7.75982e-21	2.9424e-19	-8.05992e-20	0.0211929	5.77373e-41	0	7.5985e-21	2.9424e-19	-2.9424e-19	0.00816403	8.65963e-41	-9.80817e-23	9.30571e-21	2.9424e-19	-2.9424e-19
CoA[c] + tetradecanoylcarnitine[c] <=> L-carnitine[c] + myristoyl-CoA[c]	EC:2.3.1.21	c	Carnitine shuttle (cytosolic)	1.06839e-53	-1.03398e-28	3.26863e-27	1.20371e-34	-1.03398e-25	0.0178284	2.40936e-49	7.15502e-27	4.90852e-25	2.64698e-23	-4.69452e-24	0.0176055	7.125e-54	-6.89317e-29	2.66927e-27	0	-1.03398e-25	0.0182396	1.05269e-41	5.92343e-23	3.24452e-21	1.7771e-19	-4.63629e-24	0.0182572	2.33558e-49	8.75433e-27	4.83278e-25	2.64698e-23	-1.03398e-25	0.0211329	7.17197e-51	-1.61436e-27	8.46875e-26	1.92593e-34	-4.63629e-24
L-carnitine[c] + tetradecanoylcarnitine[m] <=> L-carnitine[m] + tetradecanoylcarnitine[c]	TCDB:2.A.29.8.3	m	Carnitine shuttle (mitochondrial)	1.06839e-53	-1.03398e-28	3.26863e-27	1.20371e-34	-1.03398e-25	0.0178284	2.40936e-49	7.15502e-27	4.90852e-25	2.64698e-23	-4.69452e-24	0.0176055	7.125e-54	-6.89317e-29	2.66927e-27	0	-1.03398e-25	0.0182396	1.05269e-41	5.92343e-23	3.24452e-21	1.7771e-19	-4.63629e-24	0.0182572	2.33558e-49	8.75433e-27	4.83278e-25	2.64698e-23	-1.03398e-25	0.0211329	7.17197e-51	-1.61436e-27	8.46875e-26	1.92593e-34	-4.63629e-24
CoA[m] + tetradecanoylcarnitine[m] <=> L-carnitine[m] + myristoyl-CoA[m]	EC:2.3.1.7	m	Carnitine shuttle (mitochondrial)	1.06839e-53	1.03398e-28	3.26863e-27	1.03398e-25	-1.20371e-34	-0.0178284	2.40936e-49	-7.15502e-27	4.90852e-25	4.69452e-24	-2.64698e-23	-0.0176055	7.125e-54	6.89317e-29	2.66927e-27	1.03398e-25	0	-0.0182396	1.05269e-41	-5.92343e-23	3.24452e-21	4.63629e-24	-1.7771e-19	-0.0182572	2.33558e-49	-8.75433e-27	4.83278e-25	1.03398e-25	-2.64698e-23	-0.0211329	7.17197e-51	1.61436e-27	8.46875e-26	4.63629e-24	-1.92593e-34
(9E)-tetradecenoyl-CoA[c] + L-carnitine[c] <=> CoA[c] + tetradecenoylcarnitine(5)[c]	EC:2.3.1.21	c	Carnitine shuttle (cytosolic)	5.44322e-40	1.94669e-21	2.33307e-20	4.33681e-19	-1.28946e-19	-0.00312021	5.31456e-40	2.32764e-21	2.30533e-20	2.9163e-19	-2.41496e-20	0.00828814	6.52107e-40	2.50189e-21	2.55364e-20	2.9163e-19	-1.2856e-19	0.012836	6.87219e-40	2.51402e-21	2.62149e-20	5.85207e-19	-2.68561e-20	0.0129974	3.16179e-40	1.42765e-21	1.77814e-20	2.9163e-19	-7.36223e-20	-0.0208322	5.80092e-40	2.05132e-21	2.40851e-20	5.57755e-19	-2.17691e-19
L-carnitine[c] + tetradecenoylcarnitine(5)[m] <=> L-carnitine[m] + tetradecenoylcarnitine(5)[c]	TCDB:2.A.29.8.3	m	Carnitine shuttle (mitochondrial)	0	0	0	0	0	0	0	0	0	0	0	0	0	0	0	0	0	0	0	0	0	0	0	0	0	0	0	0	0	0	0	0	0	0	0
(9E)-tetradecenoyl-CoA[m] + L-carnitine[m] <=> CoA[m] + tetradecenoylcarnitine(5)[m]	EC:2.3.1.7	m	Carnitine shuttle (mitochondrial)	0	0	0	0	0	0	0	0	0	0	0	0	0	0	0	0	0	0	0	0	0	0	0	0	0	0	0	0	0	0	0	0	0	0	0
(7Z)-tetradecenoyl-CoA[c] + L-carnitine[c] <=> CoA[c] + tetradecenoylcarnitine(7)[c]	EC:2.3.1.21	c	Carnitine shuttle (cytosolic)	2.97773e-43	-1.08155e-23	5.45686e-22	8.78204e-21	-2.01397e-20	-0.0137611	1.87865e-45	1.34464e-24	4.33434e-23	2.11419e-21	-4.69927e-36	0.00591931	3.23311e-43	-8.1823e-24	5.68605e-22	8.78204e-21	-2.01397e-20	-0.00972785	5.1414e-44	5.91298e-24	2.26747e-22	8.78204e-21	-9.55164e-23	0.0146183	1.83286e-42	-2.19008e-23	1.35383e-21	8.78204e-21	-7.36223e-20	-0.0145427	1.87382e-43	-1.2305e-24	4.32877e-22	8.78204e-21	-2.01397e-20
L-carnitine[c] + tetradecenoylcarnitine(7)[m] <=> L-carnitine[m] + tetradecenoylcarnitine(7)[c]	TCDB:2.A.29.8.3	m	Carnitine shuttle (mitochondrial)	2.41228e-39	3.22763e-21	4.91149e-20	7.33476e-19	-8.0643e-19	-0.00558179	2.95801e-39	3.93598e-21	5.43876e-20	5.78692e-19	-1.65177e-18	0.00479834	3.00552e-39	4.53025e-21	5.48226e-20	5.78692e-19	-8.0643e-19	0.0131782	1.9182e-39	4.30535e-21	4.37972e-20	5.78692e-19	-6.24861e-20	0.0113017	1.39708e-39	2.9605e-21	3.73775e-20	6.38185e-19	-2.30393e-19	-0.0109479	1.9963e-39	3.59824e-21	4.468e-20	5.78692e-19	-8.0643e-19
(7Z)-tetradecenoyl-CoA[m] + L-carnitine[m] <=> CoA[m] + tetradecenoylcarnitine(7)[m]	EC:2.3.1.7	m	Carnitine shuttle (mitochondrial)	2.41228e-39	3.22763e-21	4.91149e-20	7.33476e-19	-8.0643e-19	-0.00558179	2.95801e-39	3.93598e-21	5.43876e-20	5.78692e-19	-1.65177e-18	0.00479834	3.00552e-39	4.53025e-21	5.48226e-20	5.78692e-19	-8.0643e-19	0.0131782	1.9182e-39	4.30535e-21	4.37972e-20	5.78692e-19	-6.24861e-20	0.0113017	1.39708e-39	2.9605e-21	3.73775e-20	6.38185e-19	-2.30393e-19	-0.0109479	1.9963e-39	3.59824e-21	4.468e-20	5.78692e-19	-8.0643e-19
5-tetradecenoyl-CoA[c] + L-carnitine[c] <=> CoA[c] + tetradecenoylcarnitine(9)[c]	EC:2.3.1.21	c	Carnitine shuttle (cytosolic)	4.78209e-40	1.80316e-21	2.1868e-20	2.94262e-19	-1.35064e-19	-0.00891196	5.28295e-40	2.21624e-21	2.29847e-20	2.94262e-19	-5.42047e-20	0.00371072	6.36944e-40	2.49156e-21	2.52377e-20	2.94262e-19	-2.01397e-20	0.0114391	5.93662e-40	2.24892e-21	2.43652e-20	5.98399e-19	-3.18193e-20	0.00456034	3.08575e-40	1.28331e-21	1.75663e-20	2.94262e-19	-7.36223e-20	-0.0271849	5.7813e-40	2.09281e-21	2.40443e-20	5.98052e-19	-3.18193e-20
L-carnitine[c] + tetradecenoylcarnitine(9)[m] <=> L-carnitine[m] + tetradecenoylcarnitine(9)[c]	TCDB:2.A.29.8.3	m	Carnitine shuttle (mitochondrial)	0	0	0	0	0	0	0	0	0	0	0	0	0	0	0	0	0	0	0	0	0	0	0	0	0	0	0	0	0	0	0	0	0	0	0
5-tetradecenoyl-CoA[m] + L-carnitine[m] <=> CoA[m] + tetradecenoylcarnitine(9)[m]	EC:2.3.1.7	m	Carnitine shuttle (mitochondrial)	0	0	0	0	0	0	0	0	0	0	0	0	0	0	0	0	0	0	0	0	0	0	0	0	0	0	0	0	0	0	0	0	0	0	0
CoA[c] + pentadecanoylcarnitine[c] <=> L-carnitine[c] + pentadecanoyl-CoA[c]	EC:2.3.1.21	c	Carnitine shuttle (cytosolic)	2.8859e-41	-9.80799e-23	5.37206e-21	0	-2.9424e-19	0.018262	2.88882e-41	-1.0123e-22	5.37477e-21	0	-2.9424e-19	0.0179664	5.77273e-41	-1.99309e-22	7.59785e-21	2.75296e-24	-2.9424e-19	0.0079041	2.16541e-42	-2.68664e-23	1.47153e-21	0	-8.05992e-20	0.0283919	2.8859e-41	-9.80799e-23	5.37206e-21	0	-2.9424e-19	0.018262	8.65193e-41	-2.9424e-22	9.30157e-21	0	-2.9424e-19
L-carnitine[c] + pentadecanoylcarnitine[m] <=> L-carnitine[m] + pentadecanoylcarnitine[c]	TCDB:2.A.29.8.3	m	Carnitine shuttle (mitochondrial)	2.8859e-41	-9.80799e-23	5.37206e-21	0	-2.9424e-19	0.018262	2.88882e-41	-1.0123e-22	5.37477e-21	0	-2.9424e-19	0.0179664	5.77273e-41	-1.99309e-22	7.59785e-21	2.75296e-24	-2.9424e-19	0.0079041	2.16541e-42	-2.68664e-23	1.47153e-21	0	-8.05992e-20	0.0283919	2.8859e-41	-9.80799e-23	5.37206e-21	0	-2.9424e-19	0.018262	8.65193e-41	-2.9424e-22	9.30157e-21	0	-2.9424e-19
CoA[m] + pentadecanoylcarnitine[m] <=> L-carnitine[m] + pentadecanoyl-CoA[m]	EC:2.3.1.7	m	Carnitine shuttle (mitochondrial)	2.8859e-41	9.80799e-23	5.37206e-21	2.9424e-19	0	-0.018262	2.88882e-41	1.0123e-22	5.37477e-21	2.9424e-19	0	-0.0179664	5.77273e-41	1.99309e-22	7.59785e-21	2.9424e-19	-2.75296e-24	-0.0079041	2.16541e-42	2.68664e-23	1.47153e-21	8.05992e-20	0	-0.0283919	2.8859e-41	9.80799e-23	5.37206e-21	2.9424e-19	0	-0.018262	8.65193e-41	2.9424e-22	9.30157e-21	2.9424e-19	0
CoA[c] + L-palmitoylcarnitine[c] <=> L-carnitine[c] + palmitoyl-CoA[c]	EC:2.3.1.21	c	Carnitine shuttle (cytosolic)	1.06839e-53	1.03398e-28	3.26863e-27	1.03398e-25	-1.20371e-34	-0.0178284	7.35654e-51	1.66824e-27	8.57702e-26	4.69452e-24	0	0.000446979	7.125e-54	6.89317e-29	2.66927e-27	1.03398e-25	0	-0.0182396	8.02404e-51	2.21463e-27	8.9577e-26	4.63629e-24	0	0.00486946	7.125e-54	6.89317e-29	2.66927e-27	1.03398e-25	0	-0.0182396	7.17197e-51	1.61436e-27	8.46875e-26	4.63629e-24	-1.92593e-34
L-carnitine[c] + L-palmitoylcarnitine[m] <=> L-carnitine[m] + L-palmitoylcarnitine[c]	TCDB:2.A.29.8.3	m	Carnitine shuttle (mitochondrial)	1.06839e-53	1.03398e-28	3.26863e-27	1.03398e-25	-1.20371e-34	-0.0178284	7.35654e-51	1.66824e-27	8.57702e-26	4.69452e-24	0	0.000446979	7.125e-54	6.89317e-29	2.66927e-27	1.03398e-25	0	-0.0182396	8.02404e-51	2.21463e-27	8.9577e-26	4.63629e-24	0	0.00486946	7.125e-54	6.89317e-29	2.66927e-27	1.03398e-25	0	-0.0182396	7.17197e-51	1.61436e-27	8.46875e-26	4.63629e-24	-1.92593e-34
CoA[m] + L-palmitoylcarnitine[m] <=> L-carnitine[m] + palmitoyl-CoA[m]	EC:2.3.1.7	m	Carnitine shuttle (mitochondrial)	1.06839e-53	-1.03398e-28	3.26863e-27	1.20371e-34	-1.03398e-25	0.0178284	7.35654e-51	-1.66824e-27	8.57702e-26	0	-4.69452e-24	-0.000446979	7.125e-54	-6.89317e-29	2.66927e-27	0	-1.03398e-25	0.0182396	8.02404e-51	-2.21463e-27	8.9577e-26	0	-4.63629e-24	-0.00486946	7.125e-54	-6.89317e-29	2.66927e-27	0	-1.03398e-25	0.0182396	7.17197e-51	-1.61436e-27	8.46875e-26	1.92593e-34	-4.63629e-24
7-hexadecenoyl-CoA[c] + L-carnitine[c] <=> CoA[c] + hexadecenoylcarnitine(9)[c]	EC:2.3.1.21	c	Carnitine shuttle (cytosolic)	4.77948e-40	1.80942e-21	2.1862e-20	2.94262e-19	-1.33059e-19	-0.00772579	5.2913e-40	2.23899e-21	2.30028e-20	2.94262e-19	-5.42047e-20	0.00563855	6.48158e-40	2.55008e-21	2.54589e-20	2.94262e-19	-1.63577e-20	0.0143959	6.11284e-40	2.30508e-21	2.47242e-20	5.70558e-19	-3.18193e-20	0.0073856	3.29758e-40	1.30526e-21	1.81592e-20	2.94262e-19	-1.64799e-19	-0.0255186	5.33796e-40	2.05516e-21	2.3104e-20	4.70638e-19	-3.18193e-20
L-carnitine[c] + hexadecenoylcarnitine(9)[m] <=> L-carnitine[m] + hexadecenoylcarnitine(9)[c]	TCDB:2.A.29.8.3	m	Carnitine shuttle (mitochondrial)	3.24261e-40	-7.25034e-22	1.80073e-20	8.3398e-20	-5.42101e-19	-0.00681032	1.37053e-40	-2.55934e-22	1.1707e-20	3.42681e-19	-2.1684e-19	0.0176129	2.7376e-40	-5.76347e-22	1.65457e-20	8.3398e-20	-5.42101e-19	-0.000226386	6.34436e-41	-2.63223e-22	7.96515e-21	8.3398e-20	-1.0842e-19	0.0195993	9.34597e-40	-1.0281e-21	3.05712e-20	6.22271e-20	-1.61057e-18	-0.0136522	1.83964e-40	-5.71504e-22	1.35633e-20	1.0842e-19	-5.42101e-19
7-hexadecenoyl-CoA[m] + L-carnitine[m] <=> CoA[m] + hexadecenoylcarnitine(9)[m]	EC:2.3.1.7	m	Carnitine shuttle (mitochondrial)	3.24261e-40	-7.25034e-22	1.80073e-20	8.3398e-20	-5.42101e-19	-0.00681032	1.37053e-40	-2.55934e-22	1.1707e-20	3.42681e-19	-2.1684e-19	0.0176129	2.7376e-40	-5.76347e-22	1.65457e-20	8.3398e-20	-5.42101e-19	-0.000226386	6.34436e-41	-2.63223e-22	7.96515e-21	8.3398e-20	-1.0842e-19	0.0195993	9.34597e-40	-1.0281e-21	3.05712e-20	6.22271e-20	-1.61057e-18	-0.0136522	1.83964e-40	-5.71504e-22	1.35633e-20	1.0842e-19	-5.42101e-19
CoA[c] + palmitoleoyl-carnitine[c] <=> L-carnitine[c] + palmitoleoyl-CoA[c]	EC:2.3.1.21	c	Carnitine shuttle (cytosolic)	5.40448e-40	-1.52455e-21	2.32475e-20	3.62585e-19	-2.9014e-19	0.00457532	9.69147e-40	-2.23968e-21	3.11311e-20	7.84408e-19	-8.67362e-19	-0.0127336	7.42518e-40	-2.23885e-21	2.72492e-20	3.62585e-19	-2.9014e-19	-0.0135852	5.93209e-40	-2.32043e-21	2.43559e-20	3.13319e-20	-5.90434e-19	-0.0164101	1.08588e-39	-1.98479e-21	3.29526e-20	2.30393e-19	-1.36293e-18	-0.00656204	8.56697e-40	-1.69557e-21	2.92694e-20	8.67362e-19	-5.90434e-19
L-carnitine[c] + palmitoleoyl-carnitine[m] <=> L-carnitine[m] + palmitoleoyl-carnitine[c]	TCDB:2.A.29.8.3	m	Carnitine shuttle (mitochondrial)	5.40448e-40	-1.52455e-21	2.32475e-20	3.62585e-19	-2.9014e-19	0.00457532	9.69147e-40	-2.23968e-21	3.11311e-20	7.84408e-19	-8.67362e-19	-0.0127336	7.42518e-40	-2.23885e-21	2.72492e-20	3.62585e-19	-2.9014e-19	-0.0135852	5.93209e-40	-2.32043e-21	2.43559e-20	3.13319e-20	-5.90434e-19	-0.0164101	1.08588e-39	-1.98479e-21	3.29526e-20	2.30393e-19	-1.36293e-18	-0.00656204	8.56697e-40	-1.69557e-21	2.92694e-20	8.67362e-19	-5.90434e-19
CoA[m] + palmitoleoyl-carnitine[m] <=> L-carnitine[m] + palmitoleoyl-CoA[m]	EC:2.3.1.7	m	Carnitine shuttle (mitochondrial)	5.40448e-40	1.52455e-21	2.32475e-20	2.9014e-19	-3.62585e-19	-0.00457532	9.69147e-40	2.23968e-21	3.11311e-20	8.67362e-19	-7.84408e-19	0.0127336	7.42518e-40	2.23885e-21	2.72492e-20	2.9014e-19	-3.62585e-19	0.0135852	5.93209e-40	2.32043e-21	2.43559e-20	5.90434e-19	-3.13319e-20	0.0164101	1.08588e-39	1.98479e-21	3.29526e-20	1.36293e-18	-2.30393e-19	0.00656204	8.56697e-40	1.69557e-21	2.92694e-20	5.90434e-19	-8.67362e-19
CoA[c] + heptadecanoylcarnitine[c] <=> L-carnitine[c] + heptadecanoyl-CoA[c]	EC:2.3.1.21	c	Carnitine shuttle (cytosolic)	3.45721e-40	6.06794e-22	1.85936e-20	5.88477e-19	0	0.0108195	6.12595e-40	1.14719e-21	2.47507e-20	5.88477e-19	-2.75296e-24	0.0275151	4.59871e-40	8.20682e-22	2.14446e-20	5.88477e-19	-2.75296e-24	0.0180038	4.77144e-40	9.37605e-22	2.18436e-20	5.88477e-19	-2.75296e-24	0.0221649	2.29673e-40	4.06897e-22	1.5155e-20	5.86721e-19	-2.75296e-24	0.00282395	2.35257e-40	3.46006e-22	1.53381e-20	5.88477e-19	-9.42907e-20
L-carnitine[c] + heptadecanoylcarnitine[m] <=> L-carnitine[m] + heptadecanoylcarnitine[c]	TCDB:2.A.29.8.3	m	Carnitine shuttle (mitochondrial)	3.45721e-40	6.06794e-22	1.85936e-20	5.88477e-19	0	0.0108195	6.12595e-40	1.14719e-21	2.47507e-20	5.88477e-19	-2.75296e-24	0.0275151	4.59871e-40	8.20682e-22	2.14446e-20	5.88477e-19	-2.75296e-24	0.0180038	4.77144e-40	9.37605e-22	2.18436e-20	5.88477e-19	-2.75296e-24	0.0221649	2.29673e-40	4.06897e-22	1.5155e-20	5.86721e-19	-2.75296e-24	0.00282395	2.35257e-40	3.46006e-22	1.53381e-20	5.88477e-19	-9.42907e-20
CoA[m] + heptadecanoylcarnitine[m] <=> L-carnitine[m] + heptadecanoyl-CoA[m]	EC:2.3.1.7	m	Carnitine shuttle (mitochondrial)	3.45721e-40	-6.06794e-22	1.85936e-20	0	-5.88477e-19	-0.0108195	6.12595e-40	-1.14719e-21	2.47507e-20	2.75296e-24	-5.88477e-19	-0.0275151	4.59871e-40	-8.20682e-22	2.14446e-20	2.75296e-24	-5.88477e-19	-0.0180038	4.77144e-40	-9.37605e-22	2.18436e-20	2.75296e-24	-5.88477e-19	-0.0221649	2.29673e-40	-4.06897e-22	1.5155e-20	2.75296e-24	-5.86721e-19	-0.00282395	2.35257e-40	-3.46006e-22	1.53381e-20	9.42907e-20	-5.88477e-19
(10Z)-heptadecenoyl-CoA[c] + L-carnitine[c] <=> CoA[c] + heptadecenoylcarnitine(7)[c]	EC:2.3.1.21	c	Carnitine shuttle (cytosolic)	2.97773e-43	-1.08155e-23	5.45686e-22	8.78204e-21	-2.01397e-20	-0.0137611	1.87865e-45	1.34464e-24	4.33434e-23	2.11419e-21	-4.69927e-36	0.00591931	3.23311e-43	-8.1823e-24	5.68605e-22	8.78204e-21	-2.01397e-20	-0.00972785	5.1414e-44	5.91298e-24	2.26747e-22	8.78204e-21	-9.55164e-23	0.0146183	1.83286e-42	-2.19008e-23	1.35383e-21	8.78204e-21	-7.36223e-20	-0.0145427	1.87382e-43	-1.2305e-24	4.32877e-22	8.78204e-21	-2.01397e-20
L-carnitine[c] + heptadecenoylcarnitine(7)[m] <=> L-carnitine[m] + heptadecenoylcarnitine(7)[c]	TCDB:2.A.29.8.3	m	Carnitine shuttle (mitochondrial)	0	0	0	0	0	0	0	0	0	0	0	0	0	0	0	0	0	0	0	0	0	0	0	0	0	0	0	0	0	0	0	0	0	0	0
(10Z)-heptadecenoyl-CoA[m] + L-carnitine[m] <=> CoA[m] + heptadecenoylcarnitine(7)[m]	EC:2.3.1.7	m	Carnitine shuttle (mitochondrial)	0	0	0	0	0	0	0	0	0	0	0	0	0	0	0	0	0	0	0	0	0	0	0	0	0	0	0	0	0	0	0	0	0	0	0
9-heptadecenoyl-CoA[c] + L-carnitine[c] <=> CoA[c] + heptadecenoylcarnitine(8)[c]	EC:2.3.1.21	c	Carnitine shuttle (cytosolic)	2.447e-39	3.60375e-21	4.94672e-20	1.17698e-18	-1.35064e-19	-0.00202681	3.3338e-39	4.63268e-21	5.7739e-20	1.17698e-18	-5.42047e-20	0.0116881	3.11062e-39	4.62613e-21	5.5773e-20	1.17698e-18	-2.01397e-20	0.0118332	3.3033e-39	4.69968e-21	5.74743e-20	1.19715e-18	-3.18193e-20	0.0126039	1.50506e-39	2.42378e-21	3.87951e-20	1.17347e-18	-7.36223e-20	-0.0210659	2.43033e-39	3.7453e-21	4.92984e-20	1.19681e-18	-3.18193e-20
L-carnitine[c] + heptadecenoylcarnitine(8)[m] <=> L-carnitine[m] + heptadecenoylcarnitine(8)[c]	TCDB:2.A.29.8.3	m	Carnitine shuttle (mitochondrial)	0	0	0	0	0	0	0	0	0	0	0	0	0	0	0	0	0	0	0	0	0	0	0	0	0	0	0	0	0	0	0	0	0	0	0
9-heptadecenoyl-CoA[m] + L-carnitine[m] <=> CoA[m] + heptadecenoylcarnitine(8)[m]	EC:2.3.1.7	m	Carnitine shuttle (mitochondrial)	0	0	0	0	0	0	0	0	0	0	0	0	0	0	0	0	0	0	0	0	0	0	0	0	0	0	0	0	0	0	0	0	0	0	0
CoA[c] + stearoylcarnitine[c] <=> L-carnitine[c] + stearoyl-CoA[c]	EC:2.3.1.21	c	Carnitine shuttle (cytosolic)	8.92043e-41	2.68477e-22	9.4448e-21	4.64122e-19	-2.75296e-24	-0.00649734	8.92043e-41	2.68474e-22	9.4448e-21	4.64122e-19	-2.75296e-24	-0.00649752	7.53518e-41	1.64661e-22	8.68054e-21	4.75083e-19	-2.75296e-24	-0.0135727	1.52302e-40	3.69449e-22	1.23411e-20	4.64122e-19	-2.75296e-24	0	8.90885e-41	2.62175e-22	9.43867e-21	4.64122e-19	-2.75296e-24	-0.00690452	1.52302e-40	3.69449e-22	1.23411e-20	4.64122e-19	-2.75296e-24
L-carnitine[c] + stearoylcarnitine[m] <=> L-carnitine[m] + stearoylcarnitine[c]	TCDB:2.A.29.8.3	m	Carnitine shuttle (mitochondrial)	8.92043e-41	2.68477e-22	9.4448e-21	4.64122e-19	-2.75296e-24	-0.00649734	8.92043e-41	2.68474e-22	9.4448e-21	4.64122e-19	-2.75296e-24	-0.00649752	7.53518e-41	1.64661e-22	8.68054e-21	4.75083e-19	-2.75296e-24	-0.0135727	1.52302e-40	3.69449e-22	1.23411e-20	4.64122e-19	-2.75296e-24	0	8.90885e-41	2.62175e-22	9.43867e-21	4.64122e-19	-2.75296e-24	-0.00690452	1.52302e-40	3.69449e-22	1.23411e-20	4.64122e-19	-2.75296e-24
CoA[m] + stearoylcarnitine[m] <=> L-carnitine[m] + stearoyl-CoA[m]	EC:2.3.1.7	m	Carnitine shuttle (mitochondrial)	8.92043e-41	-2.68477e-22	9.4448e-21	2.75296e-24	-4.64122e-19	0.00649734	8.92043e-41	-2.68474e-22	9.4448e-21	2.75296e-24	-4.64122e-19	0.00649752	7.53518e-41	-1.64661e-22	8.68054e-21	2.75296e-24	-4.75083e-19	0.0135727	1.52302e-40	-3.69449e-22	1.23411e-20	2.75296e-24	-4.64122e-19	0	8.90885e-41	-2.62175e-22	9.43867e-21	2.75296e-24	-4.64122e-19	0.00690452	1.52302e-40	-3.69449e-22	1.23411e-20	2.75296e-24	-4.64122e-19
(13Z)-octadecenoyl-CoA[c] + L-carnitine[c] <=> CoA[c] + octadecenoylcarnitine(5)[c]	EC:2.3.1.21	c	Carnitine shuttle (cytosolic)	7.85101e-40	2.37019e-21	2.80197e-20	6.80991e-19	-4.04685e-20	-0.0231341	7.13647e-40	2.59666e-21	2.67142e-20	6.80991e-19	-5.29396e-27	-0.0192109	1.02749e-39	3.09928e-21	3.20544e-20	6.97931e-19	-4.04685e-20	-0.00938047	2.18596e-39	3.48977e-21	4.67542e-20	1.83396e-18	-4.47635e-26	-0.00213544	8.36627e-40	2.00443e-21	2.89245e-20	8.65627e-19	-1.47245e-19	-0.0295898	2.18493e-39	3.63095e-21	4.67432e-20	1.61677e-18	-4.04685e-20
L-carnitine[c] + octadecenoylcarnitine(5)[m] <=> L-carnitine[m] + octadecenoylcarnitine(5)[c]	TCDB:2.A.29.8.3	m	Carnitine shuttle (mitochondrial)	0	0	0	0	0	0	0	0	0	0	0	0	0	0	0	0	0	0	0	0	0	0	0	0	0	0	0	0	0	0	0	0	0	0	0
(13Z)-octadecenoyl-CoA[m] + L-carnitine[m] <=> CoA[m] + octadecenoylcarnitine(5)[m]	EC:2.3.1.7	m	Carnitine shuttle (mitochondrial)	0	0	0	0	0	0	0	0	0	0	0	0	0	0	0	0	0	0	0	0	0	0	0	0	0	0	0	0	0	0	0	0	0	0	0
CoA[c] + octadecenoylcarnitine(7)[c] <=> L-carnitine[c] + cis-vaccenoyl-CoA[c]	EC:2.3.1.21	c	Carnitine shuttle (cytosolic)	7.22727e-40	-1.70307e-21	2.68836e-20	4.43845e-19	-6.50521e-19	0.00498478	1.01411e-39	-1.6963e-21	3.18451e-20	8.67362e-19	-2.88553e-19	0.00474101	7.72856e-40	-2.29141e-21	2.78003e-20	4.43845e-19	-2.88553e-19	-0.00956018	5.99937e-40	-1.98492e-21	2.44936e-20	5.90434e-19	-2.88553e-19	-0.00213755	9.3115e-40	-9.75704e-22	3.05147e-20	1.36293e-18	-2.88552e-19	0.021778	8.80562e-40	-1.90267e-21	2.96743e-20	5.90434e-19	-8.67362e-19
L-carnitine[c] + octadecenoylcarnitine(7)[m] <=> L-carnitine[m] + octadecenoylcarnitine(7)[c]	TCDB:2.A.29.8.3	m	Carnitine shuttle (mitochondrial)	7.22727e-40	-1.70307e-21	2.68836e-20	4.43845e-19	-6.50521e-19	0.00498478	1.01411e-39	-1.6963e-21	3.18451e-20	8.67362e-19	-2.88553e-19	0.00474101	7.72856e-40	-2.29141e-21	2.78003e-20	4.43845e-19	-2.88553e-19	-0.00956018	5.99937e-40	-1.98492e-21	2.44936e-20	5.90434e-19	-2.88553e-19	-0.00213755	9.3115e-40	-9.75704e-22	3.05147e-20	1.36293e-18	-2.88552e-19	0.021778	8.80562e-40	-1.90267e-21	2.96743e-20	5.90434e-19	-8.67362e-19
CoA[m] + octadecenoylcarnitine(7)[m] <=> L-carnitine[m] + cis-vaccenoyl-CoA[m]	EC:2.3.1.7	m	Carnitine shuttle (mitochondrial)	7.22727e-40	1.70307e-21	2.68836e-20	6.50521e-19	-4.43845e-19	-0.00498478	1.01411e-39	1.6963e-21	3.18451e-20	2.88553e-19	-8.67362e-19	-0.00474101	7.72856e-40	2.29141e-21	2.78003e-20	2.88553e-19	-4.43845e-19	0.00956018	5.99937e-40	1.98492e-21	2.44936e-20	2.88553e-19	-5.90434e-19	0.00213755	9.3115e-40	9.75704e-22	3.05147e-20	2.88552e-19	-1.36293e-18	-0.021778	8.80562e-40	1.90267e-21	2.96743e-20	8.67362e-19	-5.90434e-19
CoA[c] + L-oleoylcarnitine[c] <=> L-carnitine[c] + oleoyl-CoA[c]	EC:2.3.1.21	c	Carnitine shuttle (cytosolic)	3.24261e-40	7.25034e-22	1.80073e-20	5.42101e-19	-8.3398e-20	0.00183118	1.37053e-40	2.55934e-22	1.1707e-20	2.1684e-19	-3.42681e-19	-0.0225426	2.14365e-39	-2.12952e-22	4.62996e-20	5.42101e-19	-2.3679e-18	-0.0184114	6.34436e-41	2.63223e-22	7.96515e-21	1.0842e-19	-8.3398e-20	-0.0248626	2.8052e-39	2.388e-22	5.29641e-20	1.61057e-18	-2.3679e-18	-0.00806228	2.20657e-40	6.82288e-22	1.48545e-20	5.42101e-19	-1.0842e-19
L-carnitine[c] + L-oleoylcarnitine[m] <=> L-carnitine[m] + L-oleoylcarnitine[c]	TCDB:2.A.29.8.3	m	Carnitine shuttle (mitochondrial)	3.24261e-40	7.25034e-22	1.80073e-20	5.42101e-19	-8.3398e-20	0.00183118	1.37053e-40	2.55934e-22	1.1707e-20	2.1684e-19	-3.42681e-19	-0.0225426	2.14365e-39	-2.12952e-22	4.62996e-20	5.42101e-19	-2.3679e-18	-0.0184114	6.34436e-41	2.63223e-22	7.96515e-21	1.0842e-19	-8.3398e-20	-0.0248626	2.8052e-39	2.388e-22	5.29641e-20	1.61057e-18	-2.3679e-18	-0.00806228	2.20657e-40	6.82288e-22	1.48545e-20	5.42101e-19	-1.0842e-19
CoA[m] + L-oleoylcarnitine[m] <=> L-carnitine[m] + oleoyl-CoA[m]	EC:2.3.1.7	m	Carnitine shuttle (mitochondrial)	3.24261e-40	-7.25034e-22	1.80073e-20	8.3398e-20	-5.42101e-19	-0.00183118	1.37053e-40	-2.55934e-22	1.1707e-20	3.42681e-19	-2.1684e-19	0.0225426	2.14365e-39	2.12952e-22	4.62996e-20	2.3679e-18	-5.42101e-19	0.0184114	6.34436e-41	-2.63223e-22	7.96515e-21	8.3398e-20	-1.0842e-19	0.0248626	2.8052e-39	-2.388e-22	5.29641e-20	2.3679e-18	-1.61057e-18	0.00806228	2.20657e-40	-6.82288e-22	1.48545e-20	1.0842e-19	-5.42101e-19
(9E)-octadecenoyl-CoA[c] + L-carnitine[c] <=> (9E)-octadecenoylcarnitine[c] + CoA[c]	EC:2.3.1.21	c	Carnitine shuttle (cytosolic)	0	0	0	0	0	0	0	0	0	0	0	0	0	0	0	0	0	0	0	0	0	0	0	0	2.3355e-49	8.82326e-27	4.8327e-25	2.64698e-23	0	0.0182574	0	0	0	0	0
(9E)-octadecenoylcarnitine[c] + L-carnitine[m] <=> (9E)-octadecenoylcarnitine[m] + L-carnitine[c]	TCDB:2.A.29.8.3	m	Carnitine shuttle (mitochondrial)	0	0	0	0	0	0	0	0	0	0	0	0	0	0	0	0	0	0	0	0	0	0	0	0	2.3355e-49	8.82326e-27	4.8327e-25	2.64698e-23	0	0.0182574	0	0	0	0	0
(9E)-octadecenoyl-CoA[m] + L-carnitine[m] <=> (9E)-octadecenoylcarnitine[m] + CoA[m]	EC:2.3.1.7	m	Carnitine shuttle (mitochondrial)	0	0	0	0	0	0	0	0	0	0	0	0	0	0	0	0	0	0	0	0	0	0	0	0	2.3355e-49	-8.82326e-27	4.8327e-25	0	-2.64698e-23	-0.0182574	0	0	0	0	0
(7Z)-octadecenoyl-CoA[c] + L-carnitine[c] <=> CoA[c] + octadecenoylcarnitine(11)[c]	EC:2.3.1.21	c	Carnitine shuttle (cytosolic)	2.89303e-46	6.59642e-25	1.70089e-23	8.67371e-22	-3.18225e-24	0.00973153	3.75324e-46	7.96898e-25	1.93733e-23	8.67371e-22	-5.42101e-24	0.0144219	3.81363e-46	8.08179e-25	1.95285e-23	1.00424e-21	-5.29396e-27	0.0147938	1.86026e-47	2.55543e-25	4.31307e-24	2.01207e-22	-3.5661e-23	-0.00985316	4.55974e-46	2.70252e-25	2.13536e-23	1.00424e-21	-5.91529e-22	-0.00575602	2.83361e-46	4.26763e-25	1.68333e-23	8.0231e-22	-3.82606e-22
L-carnitine[c] + octadecenoylcarnitine(11)[m] <=> L-carnitine[m] + octadecenoylcarnitine(11)[c]	TCDB:2.A.29.8.3	m	Carnitine shuttle (mitochondrial)	0	0	0	0	0	0	0	0	0	0	0	0	0	0	0	0	0	0	0	0	0	0	0	0	0	0	0	0	0	0	0	0	0	0	0
(7Z)-octadecenoyl-CoA[m] + L-carnitine[m] <=> CoA[m] + octadecenoylcarnitine(11)[m]	EC:2.3.1.7	m	Carnitine shuttle (mitochondrial)	0	0	0	0	0	0	0	0	0	0	0	0	0	0	0	0	0	0	0	0	0	0	0	0	0	0	0	0	0	0	0	0	0	0	0
(6Z,9Z)-octadecadienoyl-CoA[c] + L-carnitine[c] <=> (6Z,9Z)-octadecadienoylcarnitine[c] + CoA[c]	EC:2.3.1.21	c	Carnitine shuttle (cytosolic)	2.83923e-43	-1.34362e-23	5.32844e-22	2.1169e-21	-2.05333e-20	-0.0121378	1.51374e-45	9.22546e-25	3.89069e-23	2.1169e-21	-1.05879e-22	0.0168077	2.85435e-43	-1.27464e-23	5.34261e-22	2.1169e-21	-2.05333e-20	-0.0110641	3.00772e-45	1.73406e-24	5.48427e-23	2.1169e-21	-2.64698e-23	0.0188371	1.51148e-45	1.11666e-24	3.88777e-23	2.1169e-21	-2.64698e-23	0.0173162	1.44229e-43	-5.49399e-24	3.79775e-22	2.1169e-21	-2.05333e-20
(6Z,9Z)-octadecadienoylcarnitine[c] + L-carnitine[m] <=> (6Z,9Z)-octadecadienoylcarnitine[m] + L-carnitine[c]	TCDB:2.A.29.8.3	m	Carnitine shuttle (mitochondrial)	2.83923e-43	-1.34362e-23	5.32844e-22	2.1169e-21	-2.05333e-20	-0.0121378	1.51374e-45	9.22546e-25	3.89069e-23	2.1169e-21	-1.05879e-22	0.0168077	2.85435e-43	-1.27464e-23	5.34261e-22	2.1169e-21	-2.05333e-20	-0.0110641	3.00772e-45	1.73406e-24	5.48427e-23	2.1169e-21	-2.64698e-23	0.0188371	1.51148e-45	1.11666e-24	3.88777e-23	2.1169e-21	-2.64698e-23	0.0173162	1.44229e-43	-5.49399e-24	3.79775e-22	2.1169e-21	-2.05333e-20
(6Z,9Z)-octadecadienoyl-CoA[m] + L-carnitine[m] <=> (6Z,9Z)-octadecadienoylcarnitine[m] + CoA[m]	EC:2.3.1.7	m	Carnitine shuttle (mitochondrial)	2.83923e-43	1.34362e-23	5.32844e-22	2.05333e-20	-2.1169e-21	0.0121378	1.51374e-45	-9.22546e-25	3.89069e-23	1.05879e-22	-2.1169e-21	-0.0168077	2.85435e-43	1.27464e-23	5.34261e-22	2.05333e-20	-2.1169e-21	0.0110641	3.00772e-45	-1.73406e-24	5.48427e-23	2.64698e-23	-2.1169e-21	-0.0188371	1.51148e-45	-1.11666e-24	3.88777e-23	2.64698e-23	-2.1169e-21	-0.0173162	1.44229e-43	5.49399e-24	3.79775e-22	2.05333e-20	-2.1169e-21
CoA[c] + nonadecanoylcarnitine[c] <=> L-carnitine[c] + nonadecanoyl-CoA[c]	EC:2.3.1.21	c	Carnitine shuttle (cytosolic)	9.97341e-41	-2.89152e-22	9.9867e-21	8.05992e-20	-2.9424e-19	-0.016004	2.18904e-40	-3.2891e-22	1.47954e-20	2.93359e-19	-2.9424e-19	-0.0145835	1.45949e-40	-2.82543e-22	1.20809e-20	2.93359e-19	-2.9424e-19	-0.013718	1.30247e-40	-3.3605e-22	1.14126e-20	8.05992e-20	-2.9424e-19	-0.0180519	8.48055e-41	-3.82362e-23	9.20899e-21	2.32062e-19	-2.93362e-19	0.00353437	6.79398e-41	-8.19175e-23	8.24256e-21	9.42907e-20	-2.94237e-19
L-carnitine[c] + nonadecanoylcarnitine[m] <=> L-carnitine[m] + nonadecanoylcarnitine[c]	TCDB:2.A.29.8.3	m	Carnitine shuttle (mitochondrial)	9.97341e-41	-2.89152e-22	9.9867e-21	8.05992e-20	-2.9424e-19	-0.016004	2.18904e-40	-3.2891e-22	1.47954e-20	2.93359e-19	-2.9424e-19	-0.0145835	1.45949e-40	-2.82543e-22	1.20809e-20	2.93359e-19	-2.9424e-19	-0.013718	1.30247e-40	-3.3605e-22	1.14126e-20	8.05992e-20	-2.9424e-19	-0.0180519	8.48055e-41	-3.82362e-23	9.20899e-21	2.32062e-19	-2.93362e-19	0.00353437	6.79398e-41	-8.19175e-23	8.24256e-21	9.42907e-20	-2.94237e-19
CoA[m] + nonadecanoylcarnitine[m] <=> L-carnitine[m] + nonadecanoyl-CoA[m]	EC:2.3.1.7	m	Carnitine shuttle (mitochondrial)	9.97341e-41	2.89152e-22	9.9867e-21	2.9424e-19	-8.05992e-20	0.016004	2.18904e-40	3.2891e-22	1.47954e-20	2.9424e-19	-2.93359e-19	0.0145835	1.45949e-40	2.82543e-22	1.20809e-20	2.9424e-19	-2.93359e-19	0.013718	1.30247e-40	3.3605e-22	1.14126e-20	2.9424e-19	-8.05992e-20	0.0180519	8.48055e-41	3.82362e-23	9.20899e-21	2.93362e-19	-2.32062e-19	-0.00353437	6.79398e-41	8.19175e-23	8.24256e-21	2.94237e-19	-9.42907e-20
CoA[c] + eicosanoylcarnitine[c] <=> L-carnitine[c] + eicosanoyl-CoA[c]	EC:2.3.1.21	c	Carnitine shuttle (cytosolic)	2.23318e-41	-1.31092e-22	4.72565e-21	9.45153e-21	-2.3206e-19	0.00608718	2.23624e-41	-1.2794e-22	4.72889e-21	9.45153e-21	-2.3206e-19	0.00649086	1.88685e-41	-7.91824e-23	4.34378e-21	9.45153e-21	-2.37543e-19	0.0131446	3.80752e-41	-1.84723e-22	6.17051e-21	2.75296e-24	-2.3206e-19	-0.000721297	2.23334e-41	-1.24791e-22	4.72582e-21	9.45153e-21	-2.3206e-19	0.00689726	3.8137e-41	-1.78426e-22	6.17552e-21	9.45153e-21	-2.3206e-19
L-carnitine[c] + eicosanoylcarnitine[m] <=> L-carnitine[m] + eicosanoylcarnitine[c]	TCDB:2.A.29.8.3	m	Carnitine shuttle (mitochondrial)	2.23318e-41	-1.31092e-22	4.72565e-21	9.45153e-21	-2.3206e-19	0.00608718	2.23624e-41	-1.2794e-22	4.72889e-21	9.45153e-21	-2.3206e-19	0.00649086	1.88685e-41	-7.91824e-23	4.34378e-21	9.45153e-21	-2.37543e-19	0.0131446	3.80752e-41	-1.84723e-22	6.17051e-21	2.75296e-24	-2.3206e-19	-0.000721297	2.23334e-41	-1.24791e-22	4.72582e-21	9.45153e-21	-2.3206e-19	0.00689726	3.8137e-41	-1.78426e-22	6.17552e-21	9.45153e-21	-2.3206e-19
CoA[m] + eicosanoylcarnitine[m] <=> L-carnitine[m] + eicosanoyl-CoA[m]	EC:2.3.1.7	m	Carnitine shuttle (mitochondrial)	2.23318e-41	1.31092e-22	4.72565e-21	2.3206e-19	-9.45153e-21	-0.00608718	2.23624e-41	1.2794e-22	4.72889e-21	2.3206e-19	-9.45153e-21	-0.00649086	1.88685e-41	7.91824e-23	4.34378e-21	2.37543e-19	-9.45153e-21	-0.0131446	3.80752e-41	1.84723e-22	6.17051e-21	2.3206e-19	-2.75296e-24	0.000721297	2.23334e-41	1.24791e-22	4.72582e-21	2.3206e-19	-9.45153e-21	-0.00689726	3.8137e-41	1.78426e-22	6.17552e-21	2.3206e-19	-9.45153e-21
(13Z)-eicosenoyl-CoA[c] + L-carnitine[c] <=> CoA[c] + eicosenoylcarnitine(7)[c]	EC:2.3.1.21	c	Carnitine shuttle (cytosolic)	2.97773e-43	-1.08155e-23	5.45686e-22	8.78204e-21	-2.01397e-20	-0.0137611	1.87865e-45	1.34464e-24	4.33434e-23	2.11419e-21	-4.69927e-36	0.00591931	3.23311e-43	-8.1823e-24	5.68605e-22	8.78204e-21	-2.01397e-20	-0.00972785	5.1414e-44	5.91298e-24	2.26747e-22	8.78204e-21	-9.55164e-23	0.0146183	1.83286e-42	-2.19008e-23	1.35383e-21	8.78204e-21	-7.36223e-20	-0.0145427	1.87382e-43	-1.2305e-24	4.32877e-22	8.78204e-21	-2.01397e-20
L-carnitine[c] + eicosenoylcarnitine(7)[m] <=> L-carnitine[m] + eicosenoylcarnitine(7)[c]	TCDB:2.A.29.8.3	m	Carnitine shuttle (mitochondrial)	0	0	0	0	0	0	0	0	0	0	0	0	0	0	0	0	0	0	0	0	0	0	0	0	0	0	0	0	0	0	0	0	0	0	0
(13Z)-eicosenoyl-CoA[m] + L-carnitine[m] <=> CoA[m] + eicosenoylcarnitine(7)[m]	EC:2.3.1.7	m	Carnitine shuttle (mitochondrial)	0	0	0	0	0	0	0	0	0	0	0	0	0	0	0	0	0	0	0	0	0	0	0	0	0	0	0	0	0	0	0	0	0	0	0
(11Z)-eicosenoyl-CoA[c] + L-carnitine[c] <=> CoA[c] + eicosenoylcarnitine(9)[c]	EC:2.3.1.21	c	Carnitine shuttle (cytosolic)	2.97773e-43	-1.08155e-23	5.45686e-22	8.78204e-21	-2.01397e-20	-0.0137611	1.87865e-45	1.34464e-24	4.33434e-23	2.11419e-21	-4.69927e-36	0.00591931	3.23311e-43	-8.1823e-24	5.68605e-22	8.78204e-21	-2.01397e-20	-0.00972785	5.1414e-44	5.91298e-24	2.26747e-22	8.78204e-21	-9.55164e-23	0.0146183	1.83286e-42	-2.19008e-23	1.35383e-21	8.78204e-21	-7.36223e-20	-0.0145427	1.87382e-43	-1.2305e-24	4.32877e-22	8.78204e-21	-2.01397e-20
L-carnitine[c] + eicosenoylcarnitine(9)[m] <=> L-carnitine[m] + eicosenoylcarnitine(9)[c]	TCDB:2.A.29.8.3	m	Carnitine shuttle (mitochondrial)	1.78042e-67	-7.70372e-36	4.2195e-34	0	-2.31112e-32	0.0182574	1.92274e-61	8.01058e-33	4.38491e-31	2.40171e-29	0	0.0182574	1.86898e-39	7.89299e-22	4.32317e-20	2.3679e-18	0	0.0206179	7.68327e-61	3.20223e-32	8.76542e-31	2.40171e-29	-1.54074e-33	0.0182574	1.86898e-39	7.89299e-22	4.32317e-20	2.3679e-18	0	0.0206179	3.68198e-41	-1.10785e-22	6.06794e-21	2.40171e-29	-3.32355e-19
(11Z)-eicosenoyl-CoA[m] + L-carnitine[m] <=> CoA[m] + eicosenoylcarnitine(9)[m]	EC:2.3.1.7	m	Carnitine shuttle (mitochondrial)	1.78042e-67	-7.70372e-36	4.2195e-34	0	-2.31112e-32	0.0182574	1.92274e-61	8.01058e-33	4.38491e-31	2.40171e-29	0	0.0182574	1.86898e-39	7.89299e-22	4.32317e-20	2.3679e-18	0	0.0206179	7.68327e-61	3.20223e-32	8.76542e-31	2.40171e-29	-1.54074e-33	0.0182574	1.86898e-39	7.89299e-22	4.32317e-20	2.3679e-18	0	0.0206179	3.68198e-41	-1.10785e-22	6.06794e-21	2.40171e-29	-3.32355e-19
9-eicosenoyl-CoA[c] + L-carnitine[c] <=> CoA[c] + eicosenoylcarnitine(11)[c]	EC:2.3.1.21	c	Carnitine shuttle (cytosolic)	4.78209e-40	1.80316e-21	2.1868e-20	2.94262e-19	-1.35064e-19	-0.00891196	5.28295e-40	2.21624e-21	2.29847e-20	2.94262e-19	-5.42047e-20	0.00371072	6.36944e-40	2.49156e-21	2.52377e-20	2.94262e-19	-2.01397e-20	0.0114391	5.93662e-40	2.24892e-21	2.43652e-20	5.98399e-19	-3.18193e-20	0.00456034	3.08575e-40	1.28331e-21	1.75663e-20	2.94262e-19	-7.36223e-20	-0.0271849	5.7813e-40	2.09281e-21	2.40443e-20	5.98052e-19	-3.18193e-20
L-carnitine[c] + eicosenoylcarnitine(11)[m] <=> L-carnitine[m] + eicosenoylcarnitine(11)[c]	TCDB:2.A.29.8.3	m	Carnitine shuttle (mitochondrial)	0	0	0	0	0	0	0	0	0	0	0	0	0	0	0	0	0	0	0	0	0	0	0	0	0	0	0	0	0	0	0	0	0	0	0
9-eicosenoyl-CoA[m] + L-carnitine[m] <=> CoA[m] + eicosenoylcarnitine(11)[m]	EC:2.3.1.7	m	Carnitine shuttle (mitochondrial)	0	0	0	0	0	0	0	0	0	0	0	0	0	0	0	0	0	0	0	0	0	0	0	0	0	0	0	0	0	0	0	0	0	0	0
(8Z,11Z)-eicosadienoyl-CoA[c] + L-carnitine[c] <=> (8Z,11Z)-eicosadienoylcarnitine[c] + CoA[c]	EC:2.3.1.21	c	Carnitine shuttle (cytosolic)	2.97773e-43	-1.08155e-23	5.45686e-22	8.78204e-21	-2.01397e-20	-0.0137611	1.87865e-45	1.34464e-24	4.33434e-23	2.11419e-21	-4.69927e-36	0.00591931	3.23311e-43	-8.1823e-24	5.68605e-22	8.78204e-21	-2.01397e-20	-0.00972785	5.1414e-44	5.91298e-24	2.26747e-22	8.78204e-21	-9.55164e-23	0.0146183	1.83286e-42	-2.19008e-23	1.35383e-21	8.78204e-21	-7.36223e-20	-0.0145427	1.87382e-43	-1.2305e-24	4.32877e-22	8.78204e-21	-2.01397e-20
(8Z,11Z)-eicosadienoylcarnitine[c] + L-carnitine[m] <=> (8Z,11Z)-eicosadienoylcarnitine[m] + L-carnitine[c]	TCDB:2.A.29.8.3	m	Carnitine shuttle (mitochondrial)	0	0	0	0	0	0	0	0	0	0	0	0	0	0	0	0	0	0	0	0	0	0	0	0	0	0	0	0	0	0	0	0	0	0	0
(8Z,11Z)-eicosadienoyl-CoA[m] + L-carnitine[m] <=> (8Z,11Z)-eicosadienoylcarnitine[m] + CoA[m]	EC:2.3.1.7	m	Carnitine shuttle (mitochondrial)	0	0	0	0	0	0	0	0	0	0	0	0	0	0	0	0	0	0	0	0	0	0	0	0	0	0	0	0	0	0	0	0	0	0	0
(5Z,8Z,11Z)-eicosatrienoyl-CoA[c] + L-carnitine[c] <=> (5Z,8Z,11Z)-eicosatrienoylcarnitine[c] + CoA[c]	EC:2.3.1.21	c	Carnitine shuttle (cytosolic)	2.83923e-43	-1.34362e-23	5.32844e-22	2.1169e-21	-2.05333e-20	-0.0121378	1.51374e-45	9.22546e-25	3.89069e-23	2.1169e-21	-1.05879e-22	0.0168077	2.85435e-43	-1.27464e-23	5.34261e-22	2.1169e-21	-2.05333e-20	-0.0110641	3.00772e-45	1.73406e-24	5.48427e-23	2.1169e-21	-2.64698e-23	0.0188371	1.51148e-45	1.11666e-24	3.88777e-23	2.1169e-21	-2.64698e-23	0.0173162	1.44229e-43	-5.49399e-24	3.79775e-22	2.1169e-21	-2.05333e-20
(5Z,8Z,11Z)-eicosatrienoylcarnitine[c] + L-carnitine[m] <=> (5Z,8Z,11Z)-eicosatrienoylcarnitine[m] + L-carnitine[c]	TCDB:2.A.29.8.3	m	Carnitine shuttle (mitochondrial)	2.83923e-43	-1.34362e-23	5.32844e-22	2.1169e-21	-2.05333e-20	-0.0121378	1.51374e-45	9.22546e-25	3.89069e-23	2.1169e-21	-1.05879e-22	0.0168077	2.85435e-43	-1.27464e-23	5.34261e-22	2.1169e-21	-2.05333e-20	-0.0110641	3.00772e-45	1.73406e-24	5.48427e-23	2.1169e-21	-2.64698e-23	0.0188371	1.51148e-45	1.11666e-24	3.88777e-23	2.1169e-21	-2.64698e-23	0.0173162	1.44229e-43	-5.49399e-24	3.79775e-22	2.1169e-21	-2.05333e-20
(5Z,8Z,11Z)-eicosatrienoyl-CoA[m] + L-carnitine[m] <=> (5Z,8Z,11Z)-eicosatrienoylcarnitine[m] + CoA[m]	EC:2.3.1.7	m	Carnitine shuttle (mitochondrial)	2.83923e-43	1.34362e-23	5.32844e-22	2.05333e-20	-2.1169e-21	0.0121378	1.51374e-45	-9.22546e-25	3.89069e-23	1.05879e-22	-2.1169e-21	-0.0168077	2.85435e-43	1.27464e-23	5.34261e-22	2.05333e-20	-2.1169e-21	0.0110641	3.00772e-45	-1.73406e-24	5.48427e-23	2.64698e-23	-2.1169e-21	-0.0188371	1.51148e-45	-1.11666e-24	3.88777e-23	2.64698e-23	-2.1169e-21	-0.0173162	1.44229e-43	5.49399e-24	3.79775e-22	2.05333e-20	-2.1169e-21
CoA[c] + heneicosanoylcarnitine[c] <=> L-carnitine[c] + heneicosanoyl-CoA[c]	EC:2.3.1.21	c	Carnitine shuttle (cytosolic)	9.97152e-41	-3.17643e-22	9.98575e-21	1.3551e-19	-2.94237e-19	-0.00417388	1.89477e-40	-8.15127e-22	1.3765e-20	2.75296e-24	-2.9424e-19	-0.0345487	1.45737e-40	-5.38139e-22	1.20722e-20	2.75296e-24	-2.94237e-19	-0.0188821	1.29966e-40	-6.01555e-22	1.14003e-20	2.75296e-24	-2.94237e-19	-0.0241739	8.46402e-41	-3.68661e-22	9.20001e-21	3.17708e-20	-2.93359e-19	-0.008551	6.49133e-41	-2.64089e-22	8.05688e-21	3.17708e-20	-2.9424e-19
L-carnitine[c] + heneicosanoylcarnitine[m] <=> L-carnitine[m] + heneicosanoylcarnitine[c]	TCDB:2.A.29.8.3	m	Carnitine shuttle (mitochondrial)	9.97152e-41	-3.17643e-22	9.98575e-21	1.3551e-19	-2.94237e-19	-0.00417388	1.89477e-40	-8.15127e-22	1.3765e-20	2.75296e-24	-2.9424e-19	-0.0345487	1.45737e-40	-5.38139e-22	1.20722e-20	2.75296e-24	-2.94237e-19	-0.0188821	1.29966e-40	-6.01555e-22	1.14003e-20	2.75296e-24	-2.94237e-19	-0.0241739	8.46402e-41	-3.68661e-22	9.20001e-21	3.17708e-20	-2.93359e-19	-0.008551	6.49133e-41	-2.64089e-22	8.05688e-21	3.17708e-20	-2.9424e-19
CoA[m] + heneicosanoylcarnitine[m] <=> L-carnitine[m] + heneicosanoyl-CoA[m]	EC:2.3.1.7	m	Carnitine shuttle (mitochondrial)	9.97152e-41	3.17643e-22	9.98575e-21	2.94237e-19	-1.3551e-19	0.00417388	1.89477e-40	8.15127e-22	1.3765e-20	2.9424e-19	-2.75296e-24	0.0345487	1.45737e-40	5.38139e-22	1.20722e-20	2.94237e-19	-2.75296e-24	0.0188821	1.29966e-40	6.01555e-22	1.14003e-20	2.94237e-19	-2.75296e-24	0.0241739	8.46402e-41	3.68661e-22	9.20001e-21	2.93359e-19	-3.17708e-20	0.008551	6.49133e-41	2.64089e-22	8.05688e-21	2.9424e-19	-3.17708e-20
CoA[c] + docosanoylcarnitine[c] <=> L-carnitine[c] + docosanoyl-CoA[c]	EC:2.3.1.21	c	Carnitine shuttle (cytosolic)	2.23299e-41	-1.37385e-22	4.72546e-21	2.75296e-24	-2.32062e-19	0.00689793	2.23588e-41	-1.40534e-22	4.72851e-21	2.75296e-24	-2.32062e-19	0.00649139	1.8867e-41	-8.54788e-23	4.34362e-21	2.75296e-24	-2.3754e-19	0.0139796	3.80757e-41	-1.84725e-22	6.17055e-21	0	-2.32062e-19	0.000721314	2.23299e-41	-1.37383e-22	4.72546e-21	2.75296e-24	-2.32062e-19	0.00689817	3.81329e-41	-1.91022e-22	6.17519e-21	2.75296e-24	-2.32062e-19
L-carnitine[c] + docosanoylcarnitine[m] <=> L-carnitine[m] + docosanoylcarnitine[c]	TCDB:2.A.29.8.3	m	Carnitine shuttle (mitochondrial)	2.23299e-41	-1.37385e-22	4.72546e-21	2.75296e-24	-2.32062e-19	0.00689793	2.23588e-41	-1.40534e-22	4.72851e-21	2.75296e-24	-2.32062e-19	0.00649139	1.8867e-41	-8.54788e-23	4.34362e-21	2.75296e-24	-2.3754e-19	0.0139796	3.80757e-41	-1.84725e-22	6.17055e-21	0	-2.32062e-19	0.000721314	2.23299e-41	-1.37383e-22	4.72546e-21	2.75296e-24	-2.32062e-19	0.00689817	3.81329e-41	-1.91022e-22	6.17519e-21	2.75296e-24	-2.32062e-19
CoA[m] + docosanoylcarnitine[m] <=> L-carnitine[m] + docosanoyl-CoA[m]	EC:2.3.1.7	m	Carnitine shuttle (mitochondrial)	2.23299e-41	1.37385e-22	4.72546e-21	2.32062e-19	-2.75296e-24	-0.00689793	2.23588e-41	1.40534e-22	4.72851e-21	2.32062e-19	-2.75296e-24	-0.00649139	1.8867e-41	8.54788e-23	4.34362e-21	2.3754e-19	-2.75296e-24	-0.0139796	3.80757e-41	1.84725e-22	6.17055e-21	2.32062e-19	0	-0.000721314	2.23299e-41	1.37383e-22	4.72546e-21	2.32062e-19	-2.75296e-24	-0.00689817	3.81329e-41	1.91022e-22	6.17519e-21	2.32062e-19	-2.75296e-24
(13Z)-docosenoyl-CoA[c] + L-carnitine[c] <=> CoA[c] + docosenoylcarnitine[c]	EC:2.3.1.21	c	Carnitine shuttle (cytosolic)	2.97773e-43	-1.08155e-23	5.45686e-22	8.78204e-21	-2.01397e-20	-0.0137611	1.87865e-45	1.34464e-24	4.33434e-23	2.11419e-21	-4.69927e-36	0.00591931	3.23311e-43	-8.1823e-24	5.68605e-22	8.78204e-21	-2.01397e-20	-0.00972785	5.1414e-44	5.91298e-24	2.26747e-22	8.78204e-21	-9.55164e-23	0.0146183	1.83286e-42	-2.19008e-23	1.35383e-21	8.78204e-21	-7.36223e-20	-0.0145427	1.87382e-43	-1.2305e-24	4.32877e-22	8.78204e-21	-2.01397e-20
L-carnitine[c] + docosenoylcarnitine[m] <=> L-carnitine[m] + docosenoylcarnitine[c]	TCDB:2.A.29.8.3	m	Carnitine shuttle (mitochondrial)	0	0	0	0	0	0	0	0	0	0	0	0	0	0	0	0	0	0	0	0	0	0	0	0	0	0	0	0	0	0	0	0	0	0	0
(13Z)-docosenoyl-CoA[m] + L-carnitine[m] <=> CoA[m] + docosenoylcarnitine[m]	EC:2.3.1.7	m	Carnitine shuttle (mitochondrial)	0	0	0	0	0	0	0	0	0	0	0	0	0	0	0	0	0	0	0	0	0	0	0	0	0	0	0	0	0	0	0	0	0	0	0
(11Z)-docosenoyl-CoA[c] + L-carnitine[c] <=> CoA[c] + docosenoylcarnitine(11)[c]	EC:2.3.1.21	c	Carnitine shuttle (cytosolic)	2.97773e-43	-1.08155e-23	5.45686e-22	8.78204e-21	-2.01397e-20	-0.0137611	1.87865e-45	1.34464e-24	4.33434e-23	2.11419e-21	-4.69927e-36	0.00591931	3.23311e-43	-8.1823e-24	5.68605e-22	8.78204e-21	-2.01397e-20	-0.00972785	5.1414e-44	5.91298e-24	2.26747e-22	8.78204e-21	-9.55164e-23	0.0146183	1.83286e-42	-2.19008e-23	1.35383e-21	8.78204e-21	-7.36223e-20	-0.0145427	1.87382e-43	-1.2305e-24	4.32877e-22	8.78204e-21	-2.01397e-20
L-carnitine[c] + docosenoylcarnitine(11)[m] <=> L-carnitine[m] + docosenoylcarnitine(11)[c]	TCDB:2.A.29.8.3	m	Carnitine shuttle (mitochondrial)	0	0	0	0	0	0	0	0	0	0	0	0	0	0	0	0	0	0	0	0	0	0	0	0	0	0	0	0	0	0	0	0	0	0	0
(11Z)-docosenoyl-CoA[m] + L-carnitine[m] <=> CoA[m] + docosenoylcarnitine(11)[m]	EC:2.3.1.7	m	Carnitine shuttle (mitochondrial)	0	0	0	0	0	0	0	0	0	0	0	0	0	0	0	0	0	0	0	0	0	0	0	0	0	0	0	0	0	0	0	0	0	0	0
CoA[c] + octadecatrienoylcarnitine[c] <=> L-carnitine[c] + linolenoyl-CoA[c]	EC:2.3.1.21	c	Carnitine shuttle (cytosolic)	4.03109e-09	-4.5e-06	6.34909e-05	1.34352e-19	-0.0009	0.00955958	4.56551e-09	-5.1e-06	6.75686e-05	3.38813e-21	-0.0009	0.0030946	5.09921e-09	-5.7e-06	7.14088e-05	6.77626e-20	-0.0009	-0.0030103	6.16444e-09	-6.9e-06	7.8514e-05	3.18608e-20	-0.0009	-0.014304	4.56551e-09	-5.1e-06	6.75686e-05	3.18608e-20	-0.0009	0.0030946	4.83245e-09	-5.4e-06	6.95158e-05	6.77626e-20	-0.0009
L-carnitine[c] + octadecatrienoylcarnitine[m] <=> L-carnitine[m] + octadecatrienoylcarnitine[c]	TCDB:2.A.29.8.3	m	Carnitine shuttle (mitochondrial)	4.03109e-09	-4.5e-06	6.34909e-05	1.34352e-19	-0.0009	0.00955958	4.56551e-09	-5.1e-06	6.75686e-05	3.38813e-21	-0.0009	0.0030946	5.09921e-09	-5.7e-06	7.14088e-05	6.77626e-20	-0.0009	-0.0030103	6.16444e-09	-6.9e-06	7.8514e-05	3.18608e-20	-0.0009	-0.014304	4.56551e-09	-5.1e-06	6.75686e-05	3.18608e-20	-0.0009	0.0030946	4.83245e-09	-5.4e-06	6.95158e-05	6.77626e-20	-0.0009
CoA[m] + octadecatrienoylcarnitine[m] <=> L-carnitine[m] + linolenoyl-CoA[m]	EC:2.3.1.7	m	Carnitine shuttle (mitochondrial)	4.03109e-09	4.5e-06	6.34909e-05	0.0009	-1.34352e-19	-0.00955958	4.56551e-09	5.1e-06	6.75686e-05	0.0009	-3.38813e-21	-0.0030946	5.09921e-09	5.7e-06	7.14088e-05	0.0009	-6.77626e-20	0.0030103	6.16444e-09	6.9e-06	7.8514e-05	0.0009	-3.18608e-20	0.014304	4.56551e-09	5.1e-06	6.75686e-05	0.0009	-3.18608e-20	-0.0030946	4.83245e-09	5.4e-06	6.95158e-05	0.0009	-6.77626e-20
(6Z,9Z,12Z,15Z)-octadecatetraenoyl-CoA[c] + L-carnitine[c] <=> (6Z,9Z,12Z,15Z)-octadecatetraenoylcarnitine[c] + CoA[c]	EC:2.3.1.21	c	Carnitine shuttle (cytosolic)	1.89655e-43	-7.21503e-24	4.35494e-22	2.28641e-21	-1.64113e-20	-0.0204698	9.51552e-45	5.07069e-24	9.75475e-23	2.1169e-21	-4.29294e-23	-0.0148374	1.88041e-43	-8.00233e-24	4.33637e-22	2.1169e-21	-1.64113e-20	-0.020855	1.17139e-44	4.11399e-24	1.08231e-22	2.1169e-21	-2.43522e-21	-0.0153067	5.12514e-44	2.01944e-24	2.26388e-22	2.1169e-21	-1.10114e-20	-0.0162643	4.07505e-42	3.50576e-23	2.01868e-21	1.0842e-19	-1.64113e-20
(6Z,9Z,12Z,15Z)-octadecatetraenoylcarnitine[c] + L-carnitine[m] <=> (6Z,9Z,12Z,15Z)-octadecatetraenoylcarnitine[m] + L-carnitine[c]	TCDB:2.A.29.8.3	m	Carnitine shuttle (mitochondrial)	1.89655e-43	-7.21503e-24	4.35494e-22	2.28641e-21	-1.64113e-20	-0.0204698	9.51552e-45	5.07069e-24	9.75475e-23	2.1169e-21	-4.29294e-23	-0.0148374	1.88041e-43	-8.00233e-24	4.33637e-22	2.1169e-21	-1.64113e-20	-0.020855	1.17139e-44	4.11399e-24	1.08231e-22	2.1169e-21	-2.43522e-21	-0.0153067	5.12514e-44	2.01944e-24	2.26388e-22	2.1169e-21	-1.10114e-20	-0.0162643	4.07505e-42	3.50576e-23	2.01868e-21	1.0842e-19	-1.64113e-20
(6Z,9Z,12Z,15Z)-octadecatetraenoyl-CoA[m] + L-carnitine[m] <=> (6Z,9Z,12Z,15Z)-octadecatetraenoylcarnitine[m] + CoA[m]	EC:2.3.1.7	m	Carnitine shuttle (mitochondrial)	1.89655e-43	7.21503e-24	4.35494e-22	1.64113e-20	-2.28641e-21	0.0204698	9.51552e-45	-5.07069e-24	9.75475e-23	4.29294e-23	-2.1169e-21	0.0148374	1.88041e-43	8.00233e-24	4.33637e-22	1.64113e-20	-2.1169e-21	0.020855	1.17139e-44	-4.11399e-24	1.08231e-22	2.43522e-21	-2.1169e-21	0.0153067	5.12514e-44	-2.01944e-24	2.26388e-22	1.10114e-20	-2.1169e-21	0.0162643	4.07505e-42	-3.50576e-23	2.01868e-21	1.64113e-20	-1.0842e-19
(8Z,11Z,14Z,17Z)-eicosatetraenoyl-CoA[c] + L-carnitine[c] <=> (8Z,11Z,14Z,17Z)-eicosatetraenoylcarnitine[c] + CoA[c]	EC:2.3.1.21	c	Carnitine shuttle (cytosolic)	1.32915e-42	1.62918e-23	1.15289e-21	5.42101e-20	-1.52466e-20	-0.0158747	1.56452e-43	1.82289e-23	3.9554e-22	1.69412e-20	-3.90972e-23	-0.0167122	1.85439e-43	-3.99084e-24	4.30626e-22	5.0822e-21	-1.52466e-20	-0.026334	5.46087e-44	8.44894e-24	2.33685e-22	5.0822e-21	-5.0822e-21	-0.0211855	1.10892e-42	2.70781e-23	1.05305e-21	5.42101e-20	-1.35525e-20	-0.0118241	5.09695e-42	5.65338e-23	2.25764e-21	1.0842e-19	-1.52466e-20
(8Z,11Z,14Z,17Z)-eicosatetraenoylcarnitine[c] + L-carnitine[m] <=> (8Z,11Z,14Z,17Z)-eicosatetraenoylcarnitine[m] + L-carnitine[c]	TCDB:2.A.29.8.3	m	Carnitine shuttle (mitochondrial)	1.32915e-42	1.62918e-23	1.15289e-21	5.42101e-20	-1.52466e-20	-0.0158747	1.56452e-43	1.82289e-23	3.9554e-22	1.69412e-20	-3.90972e-23	-0.0167122	1.85439e-43	-3.99084e-24	4.30626e-22	5.0822e-21	-1.52466e-20	-0.026334	5.46087e-44	8.44894e-24	2.33685e-22	5.0822e-21	-5.0822e-21	-0.0211855	1.10892e-42	2.70781e-23	1.05305e-21	5.42101e-20	-1.35525e-20	-0.0118241	5.09695e-42	5.65338e-23	2.25764e-21	1.0842e-19	-1.52466e-20
(8Z,11Z,14Z,17Z)-eicosatetraenoyl-CoA[m] + L-carnitine[m] <=> (8Z,11Z,14Z,17Z)-eicosatetraenoylcarnitine[m] + CoA[m]	EC:2.3.1.7	m	Carnitine shuttle (mitochondrial)	1.32915e-42	-1.62918e-23	1.15289e-21	1.52466e-20	-5.42101e-20	0.0158747	1.56452e-43	-1.82289e-23	3.9554e-22	3.90972e-23	-1.69412e-20	0.0167122	1.85439e-43	3.99084e-24	4.30626e-22	1.52466e-20	-5.0822e-21	0.026334	5.46087e-44	-8.44894e-24	2.33685e-22	5.0822e-21	-5.0822e-21	0.0211855	1.10892e-42	-2.70781e-23	1.05305e-21	1.35525e-20	-5.42101e-20	0.0118241	5.09695e-42	-5.65338e-23	2.25764e-21	1.52466e-20	-1.0842e-19
(5Z,8Z,11Z,14Z,17Z)-eicosapentaenoyl-CoA[c] + L-carnitine[c] <=> (5Z,8Z,11Z,14Z,17Z)-eicosapentaenoylcarnitine[c] + CoA[c]	EC:2.3.1.21	c	Carnitine shuttle (cytosolic)	0	0	0	0	0	0	0	0	0	0	0	0	0	0	0	0	0	0	0	0	0	0	0	0	0	0	0	0	0	0	0	0	0	0	0
(5Z,8Z,11Z,14Z,17Z)-eicosapentaenoylcarnitine[c] + L-carnitine[m] <=> (5Z,8Z,11Z,14Z,17Z)-eicosapentaenoylcarnitine[m] + L-carnitine[c]	TCDB:2.A.29.8.3	m	Carnitine shuttle (mitochondrial)	0	0	0	0	0	0	0	0	0	0	0	0	0	0	0	0	0	0	0	0	0	0	0	0	0	0	0	0	0	0	0	0	0	0	0
(5Z,8Z,11Z,14Z,17Z)-eicosapentaenoyl-CoA[m] + L-carnitine[m] <=> (5Z,8Z,11Z,14Z,17Z)-eicosapentaenoylcarnitine[m] + CoA[m]	EC:2.3.1.7	m	Carnitine shuttle (mitochondrial)	0	0	0	0	0	0	0	0	0	0	0	0	0	0	0	0	0	0	0	0	0	0	0	0	0	0	0	0	0	0	0	0	0	0	0
(7Z,10Z,13Z,16Z,19Z)-docosapentaenoyl-CoA[c] + L-carnitine[c] <=> (7Z,10Z,13Z,16Z,19Z)-docosapentaenoylcarnitine[c] + CoA[c]	EC:2.3.1.21	c	Carnitine shuttle (cytosolic)	4.96376e-43	8.85933e-24	7.0454e-22	2.7106e-20	-1.52466e-20	0.0239684	1.78192e-42	1.61778e-24	1.33489e-21	2.7106e-20	-5.42101e-20	0.0137421	7.70829e-43	8.38976e-24	8.77969e-22	4.24178e-20	-1.52466e-20	0.0218548	2.31212e-44	6.83391e-24	1.52057e-22	3.38813e-21	-1.75313e-21	0.0265153	2.07615e-42	-2.5632e-23	1.44089e-21	3.38813e-21	-7.36223e-20	-0.00206212	1.15337e-42	-2.19262e-23	1.07395e-21	3.38813e-21	-5.42101e-20
(7Z,10Z,13Z,16Z,19Z)-docosapentaenoylcarnitine[c] + L-carnitine[m] <=> (7Z,10Z,13Z,16Z,19Z)-docosapentaenoylcarnitine[m] + L-carnitine[c]	TCDB:2.A.29.8.3	m	Carnitine shuttle (mitochondrial)	4.96376e-43	8.85933e-24	7.0454e-22	2.7106e-20	-1.52466e-20	0.0239684	1.78192e-42	1.61778e-24	1.33489e-21	2.7106e-20	-5.42101e-20	0.0137421	7.70829e-43	8.38976e-24	8.77969e-22	4.24178e-20	-1.52466e-20	0.0218548	2.31212e-44	6.83391e-24	1.52057e-22	3.38813e-21	-1.75313e-21	0.0265153	2.07615e-42	-2.5632e-23	1.44089e-21	3.38813e-21	-7.36223e-20	-0.00206212	1.15337e-42	-2.19262e-23	1.07395e-21	3.38813e-21	-5.42101e-20
(7Z,10Z,13Z,16Z,19Z)-docosapentaenoyl-CoA[m] + L-carnitine[m] <=> (7Z,10Z,13Z,16Z,19Z)-docosapentaenoylcarnitine[m] + CoA[m]	EC:2.3.1.7	m	Carnitine shuttle (mitochondrial)	4.96376e-43	-8.85933e-24	7.0454e-22	1.52466e-20	-2.7106e-20	-0.0239684	1.78192e-42	-1.61778e-24	1.33489e-21	5.42101e-20	-2.7106e-20	-0.0137421	7.70829e-43	-8.38976e-24	8.77969e-22	1.52466e-20	-4.24178e-20	-0.0218548	2.31212e-44	-6.83391e-24	1.52057e-22	1.75313e-21	-3.38813e-21	-0.0265153	2.07615e-42	2.5632e-23	1.44089e-21	7.36223e-20	-3.38813e-21	0.00206212	1.15337e-42	2.19262e-23	1.07395e-21	5.42101e-20	-3.38813e-21
(4Z,7Z,10Z,13Z,16Z,19Z)-docosahexaenoyl-CoA[c] + L-carnitine[c] <=> CoA[c] + docosahexaenoylcarnitine[c]	EC:2.3.1.21	c	Carnitine shuttle (cytosolic)	2.23558e-39	2.09408e-21	4.7282e-20	1.75527e-18	-3.66717e-34	0.0140097	8.29169e-40	1.19333e-21	2.87953e-20	1.52591e-18	-1.17482e-34	-0.00213385	2.10189e-39	1.87815e-21	4.58464e-20	1.75527e-18	-8.34836e-22	0.0104759	5.34017e-41	6.36424e-22	7.30765e-21	2.16619e-19	-2.6032e-20	-0.0192679	2.50757e-39	1.63871e-21	5.00756e-20	2.71491e-18	-5.69758e-20	0.0058723	1.08563e-39	1.28671e-21	3.29488e-20	1.75527e-18	-1.1936e-19
L-carnitine[c] + docosahexaenoylcarnitine[m] <=> L-carnitine[m] + docosahexaenoylcarnitine[c]	TCDB:2.A.29.8.3	m	Carnitine shuttle (mitochondrial)	0	0	0	0	0	0	0	0	0	0	0	0	0	0	0	0	0	0	0	0	0	0	0	0	0	0	0	0	0	0	0	0	0	0	0
(4Z,7Z,10Z,13Z,16Z,19Z)-docosahexaenoyl-CoA[m] + L-carnitine[m] <=> CoA[m] + docosahexaenoylcarnitine[m]	EC:2.3.1.7	m	Carnitine shuttle (mitochondrial)	0	0	0	0	0	0	0	0	0	0	0	0	0	0	0	0	0	0	0	0	0	0	0	0	0	0	0	0	0	0	0	0	0	0	0
(11Z,14Z,17Z)-eicosatrienoyl-CoA[c] + L-carnitine[c] <=> (11Z,14Z,17Z)-eicosatrienoylcarnitine[c] + CoA[c]	EC:2.3.1.21	c	Carnitine shuttle (cytosolic)	2.84452e-43	-1.38579e-23	5.33341e-22	2.1169e-21	-2.05333e-20	-0.0127758	1.51373e-45	9.26216e-25	3.89067e-23	2.1169e-21	-1.05879e-22	0.0168149	2.85435e-43	-1.27454e-23	5.34261e-22	2.1169e-21	-2.05333e-20	-0.0110641	3.00769e-45	1.73773e-24	5.48424e-23	2.1169e-21	-2.64698e-23	0.0188442	1.51146e-45	1.12033e-24	3.88775e-23	2.1169e-21	-2.64698e-23	0.0173235	1.44229e-43	-5.49307e-24	3.79775e-22	2.1169e-21	-2.05333e-20
(11Z,14Z,17Z)-eicosatrienoylcarnitine[c] + L-carnitine[m] <=> (11Z,14Z,17Z)-eicosatrienoylcarnitine[m] + L-carnitine[c]	TCDB:2.A.29.8.3	m	Carnitine shuttle (mitochondrial)	2.84452e-43	-1.38579e-23	5.33341e-22	2.1169e-21	-2.05333e-20	-0.0127758	1.51373e-45	9.26216e-25	3.89067e-23	2.1169e-21	-1.05879e-22	0.0168149	2.85435e-43	-1.27454e-23	5.34261e-22	2.1169e-21	-2.05333e-20	-0.0110641	3.00769e-45	1.73773e-24	5.48424e-23	2.1169e-21	-2.64698e-23	0.0188442	1.51146e-45	1.12033e-24	3.88775e-23	2.1169e-21	-2.64698e-23	0.0173235	1.44229e-43	-5.49307e-24	3.79775e-22	2.1169e-21	-2.05333e-20
(11Z,14Z,17Z)-eicosatrienoyl-CoA[m] + L-carnitine[m] <=> (11Z,14Z,17Z)-eicosatrienoylcarnitine[m] + CoA[m]	EC:2.3.1.7	m	Carnitine shuttle (mitochondrial)	2.84452e-43	1.38579e-23	5.33341e-22	2.05333e-20	-2.1169e-21	0.0127758	1.51373e-45	-9.26216e-25	3.89067e-23	1.05879e-22	-2.1169e-21	-0.0168149	2.85435e-43	1.27454e-23	5.34261e-22	2.05333e-20	-2.1169e-21	0.0110641	3.00769e-45	-1.73773e-24	5.48424e-23	2.64698e-23	-2.1169e-21	-0.0188442	1.51146e-45	-1.12033e-24	3.88775e-23	2.64698e-23	-2.1169e-21	-0.0173235	1.44229e-43	5.49307e-24	3.79775e-22	2.05333e-20	-2.1169e-21
13,16,19-docosatrienoyl-CoA[c] + L-carnitine[c] <=> 13,16,19-docosatrienoylcarnitine[c] + CoA[c]	EC:2.3.1.21	c	Carnitine shuttle (cytosolic)	1.72883e-40	5.67862e-22	1.31485e-20	2.9424e-19	-1.35508e-19	-0.00225942	1.10729e-40	4.77519e-22	1.05228e-20	2.9424e-19	-1.37648e-24	-0.00770545	2.77039e-40	9.87051e-22	1.66445e-20	2.9424e-19	-1.37648e-24	0.0174371	2.23394e-40	8.88768e-22	1.49464e-20	2.9424e-19	-3.1768e-20	0.0136952	1.0937e-40	4.20314e-22	1.0458e-20	2.9424e-19	-3.17694e-20	-0.0110374	1.8852e-40	6.10815e-22	1.37303e-20	2.9424e-19	-9.42907e-20
13,16,19-docosatrienoylcarnitine[c] + L-carnitine[m] <=> 13,16,19-docosatrienoylcarnitine[m] + L-carnitine[c]	TCDB:2.A.29.8.3	m	Carnitine shuttle (mitochondrial)	1.72883e-40	5.67862e-22	1.31485e-20	2.9424e-19	-1.35508e-19	-0.00225942	1.10729e-40	4.77519e-22	1.05228e-20	2.9424e-19	-1.37648e-24	-0.00770545	2.77039e-40	9.87051e-22	1.66445e-20	2.9424e-19	-1.37648e-24	0.0174371	2.23394e-40	8.88768e-22	1.49464e-20	2.9424e-19	-3.1768e-20	0.0136952	1.0937e-40	4.20314e-22	1.0458e-20	2.9424e-19	-3.17694e-20	-0.0110374	1.8852e-40	6.10815e-22	1.37303e-20	2.9424e-19	-9.42907e-20
13,16,19-docosatrienoyl-CoA[m] + L-carnitine[m] <=> 13,16,19-docosatrienoylcarnitine[m] + CoA[m]	EC:2.3.1.7	m	Carnitine shuttle (mitochondrial)	1.72883e-40	-5.67862e-22	1.31485e-20	1.35508e-19	-2.9424e-19	0.00225942	1.10729e-40	-4.77519e-22	1.05228e-20	1.37648e-24	-2.9424e-19	0.00770545	2.77039e-40	-9.87051e-22	1.66445e-20	1.37648e-24	-2.9424e-19	-0.0174371	2.23394e-40	-8.88768e-22	1.49464e-20	3.1768e-20	-2.9424e-19	-0.0136952	1.0937e-40	-4.20314e-22	1.0458e-20	3.17694e-20	-2.9424e-19	0.0110374	1.8852e-40	-6.10815e-22	1.37303e-20	9.42907e-20	-2.9424e-19
10,13,16,19-docosatetraenoyl-CoA[c] + L-carnitine[c] <=> 10,13,16,19-docosatetraenoylcarnitine[c] + CoA[c]	EC:2.3.1.21	c	Carnitine shuttle (cytosolic)	2.97773e-43	-1.08155e-23	5.45686e-22	8.78204e-21	-2.01397e-20	-0.0137611	1.87865e-45	1.34464e-24	4.33434e-23	2.11419e-21	-4.69927e-36	0.00591931	3.23311e-43	-8.1823e-24	5.68605e-22	8.78204e-21	-2.01397e-20	-0.00972785	5.1414e-44	5.91298e-24	2.26747e-22	8.78204e-21	-9.55164e-23	0.0146183	1.83286e-42	-2.19008e-23	1.35383e-21	8.78204e-21	-7.36223e-20	-0.0145427	1.87382e-43	-1.2305e-24	4.32877e-22	8.78204e-21	-2.01397e-20
10,13,16,19-docosatetraenoylcarnitine[c] + L-carnitine[m] <=> 10,13,16,19-docosatetraenoylcarnitine[m] + L-carnitine[c]	TCDB:2.A.29.8.3	m	Carnitine shuttle (mitochondrial)	0	0	0	0	0	0	0	0	0	0	0	0	0	0	0	0	0	0	0	0	0	0	0	0	0	0	0	0	0	0	0	0	0	0	0
10,13,16,19-docosatetraenoyl-CoA[m] + L-carnitine[m] <=> 10,13,16,19-docosatetraenoylcarnitine[m] + CoA[m]	EC:2.3.1.7	m	Carnitine shuttle (mitochondrial)	0	0	0	0	0	0	0	0	0	0	0	0	0	0	0	0	0	0	0	0	0	0	0	0	0	0	0	0	0	0	0	0	0	0	0
CoA[c] + linoleic-carnitine[c] <=> L-carnitine[c] + linoleoyl-CoA[c]	EC:2.3.1.21	c	Carnitine shuttle (cytosolic)	0	0	0	0	0	0.0316333	8.06398e-10	-7.33333e-07	2.83971e-05	0	-0.0011	0.00816714	0	0	0	0	0	0.0316333	4.03333e-10	-3.66667e-07	2.00832e-05	0	-0.0011	0.018262	4.03333e-10	-3.66667e-07	2.00832e-05	0	-0.0011	0.018262	1.20919e-09	-1.1e-06	3.47735e-05	0	-0.0011
L-carnitine[c] + linoleic-carnitine[m] <=> L-carnitine[m] + linoleic-carnitine[c]	TCDB:2.A.29.8.3	m	Carnitine shuttle (mitochondrial)	0	0	0	0	0	0.0316333	8.06398e-10	-7.33333e-07	2.83971e-05	0	-0.0011	0.00816714	0	0	0	0	0	0.0316333	4.03333e-10	-3.66667e-07	2.00832e-05	0	-0.0011	0.018262	4.03333e-10	-3.66667e-07	2.00832e-05	0	-0.0011	0.018262	1.20919e-09	-1.1e-06	3.47735e-05	0	-0.0011
CoA[m] + linoleic-carnitine[m] => L-carnitine[m] + linoleoyl-CoA[m]	EC:2.3.1.7	m	Carnitine shuttle (mitochondrial)	0	0	0	0	0	-0.0316333	8.06398e-10	7.33333e-07	2.83971e-05	0.0011	0	-0.00816714	0	0	0	0	0	-0.0316333	4.03333e-10	3.66667e-07	2.00832e-05	0.0011	0	-0.018262	4.03333e-10	3.66667e-07	2.00832e-05	0.0011	0	-0.018262	1.20919e-09	1.1e-06	3.47735e-05	0.0011	0
CoA[c] + gamma-linolenoylcarnitine[c] <=> L-carnitine[c] + gamma-linolenoyl-CoA[c]	EC:2.3.1.21	c	Carnitine shuttle (cytosolic)	0	0	0	0	0	-0.0182574	2.92033e-66	3.12001e-35	1.7089e-33	9.36002e-32	0	-0.0182574	2.92034e-66	3.11359e-35	1.7089e-33	9.36002e-32	-9.62965e-35	-0.0182574	1.16696e-65	1.248e-34	3.41609e-33	9.36002e-32	0	-0.0182574	1.67217e-50	-2.36091e-27	1.29312e-25	9.36002e-32	-7.08273e-24	-0.0196601	1.07802e-52	1.89562e-28	1.03828e-26	5.68687e-25	0
L-carnitine[c] + gamma-linolenoylcarnitine[m] <=> L-carnitine[m] + gamma-linolenoylcarnitine[c]	TCDB:2.A.29.8.3	m	Carnitine shuttle (mitochondrial)	0	0	0	0	0	-0.0182574	2.92033e-66	3.12001e-35	1.7089e-33	9.36002e-32	0	-0.0182574	2.92034e-66	3.11359e-35	1.7089e-33	9.36002e-32	-9.62965e-35	-0.0182574	1.16696e-65	1.248e-34	3.41609e-33	9.36002e-32	0	-0.0182574	1.67217e-50	-2.36091e-27	1.29312e-25	9.36002e-32	-7.08273e-24	-0.0196601	1.07802e-52	1.89562e-28	1.03828e-26	5.68687e-25	0
CoA[m] + gamma-linolenoylcarnitine[m] <=> L-carnitine[m] + gamma-linolenoyl-CoA[m]	EC:2.3.1.7	m	Carnitine shuttle (mitochondrial)	0	0	0	0	0	0.0182574	2.92033e-66	-3.12001e-35	1.7089e-33	0	-9.36002e-32	0.0182574	2.92034e-66	-3.11359e-35	1.7089e-33	9.62965e-35	-9.36002e-32	0.0182574	1.16696e-65	-1.248e-34	3.41609e-33	0	-9.36002e-32	0.0182574	1.67217e-50	2.36091e-27	1.29312e-25	7.08273e-24	-9.36002e-32	0.0196601	1.07802e-52	-1.89562e-28	1.03828e-26	0	-5.68687e-25
CoA[c] + eicosatrienoylcarnitine[c] <=> L-carnitine[c] + dihomo-gamma-linolenoyl-CoA[c]	EC:2.3.1.21	c	Carnitine shuttle (cytosolic)	0	0	0	0	0	0	0	0	0	0	0	0	0	0	0	0	0	0	0	0	0	0	0	0	0	0	0	0	0	0	0	0	0	0	0
L-carnitine[c] + eicosatrienoylcarnitine[m] <=> L-carnitine[m] + eicosatrienoylcarnitine[c]	TCDB:2.A.29.8.3	m	Carnitine shuttle (mitochondrial)	0	0	0	0	0	0	0	0	0	0	0	0	0	0	0	0	0	0	0	0	0	0	0	0	0	0	0	0	0	0	0	0	0	0	0
CoA[m] + eicosatrienoylcarnitine[m] <=> L-carnitine[m] + dihomo-gamma-linolenoyl-CoA[m]	EC:2.3.1.7	m	Carnitine shuttle (mitochondrial)	0	0	0	0	0	0	0	0	0	0	0	0	0	0	0	0	0	0	0	0	0	0	0	0	0	0	0	0	0	0	0	0	0	0	0
CoA[c] + arachidonyl-carnitine[c] <=> L-carnitine[c] + arachidonyl-CoA[c]	EC:2.3.1.21	c	Carnitine shuttle (cytosolic)	0	0	0	0	0	0.0182574	2.92033e-66	-3.12001e-35	1.7089e-33	0	-9.36002e-32	0.0182574	2.92034e-66	-3.11359e-35	1.7089e-33	9.62965e-35	-9.36002e-32	0.0182574	1.16696e-65	-1.248e-34	3.41609e-33	0	-9.36002e-32	0.0182574	5.83872e-66	-6.24001e-35	2.41634e-33	0	-9.36002e-32	0.0182574	1.07802e-52	-1.89562e-28	1.03828e-26	0	-5.68687e-25
L-carnitine[c] + arachidonyl-carnitine[m] <=> L-carnitine[m] + arachidonyl-carnitine[c]	TCDB:2.A.29.8.3	m	Carnitine shuttle (mitochondrial)	0	0	0	0	0	0.0182574	2.92033e-66	-3.12001e-35	1.7089e-33	0	-9.36002e-32	0.0182574	2.92034e-66	-3.11359e-35	1.7089e-33	9.62965e-35	-9.36002e-32	0.0182574	1.16696e-65	-1.248e-34	3.41609e-33	0	-9.36002e-32	0.0182574	5.83872e-66	-6.24001e-35	2.41634e-33	0	-9.36002e-32	0.0182574	1.07802e-52	-1.89562e-28	1.03828e-26	0	-5.68687e-25
CoA[m] + arachidonyl-carnitine[m] <=> L-carnitine[m] + arachidonyl-CoA[m]	EC:2.3.1.7	m	Carnitine shuttle (mitochondrial)	0	0	0	0	0	-0.0182574	2.92033e-66	3.12001e-35	1.7089e-33	9.36002e-32	0	-0.0182574	2.92034e-66	3.11359e-35	1.7089e-33	9.36002e-32	-9.62965e-35	-0.0182574	1.16696e-65	1.248e-34	3.41609e-33	9.36002e-32	0	-0.0182574	5.83872e-66	6.24001e-35	2.41634e-33	9.36002e-32	0	-0.0182574	1.07802e-52	1.89562e-28	1.03828e-26	5.68687e-25	0
(7Z,10Z,13Z,16Z)-docosatetraenoyl-CoA[c] + L-carnitine[c] <=> CoA[c] + ocosatetraenoylcarnitine[c]	EC:2.3.1.21	c	Carnitine shuttle (cytosolic)	0	0	0	0	0	0.0182574	2.47693e-51	-9.0865e-28	4.97688e-26	0	-2.72595e-24	-0.00232858	0	0	0	0	0	0.0182574	1.87704e-51	-9.8493e-28	4.33248e-26	0	-2.27325e-24	-0.00378654	5.37529e-49	1.33857e-26	7.33164e-25	4.0157e-23	0	0.0192601	1.72256e-51	-7.5775e-28	4.15037e-26	0	-2.27325e-24
L-carnitine[c] + ocosatetraenoylcarnitine[m] <=> L-carnitine[m] + ocosatetraenoylcarnitine[c]	TCDB:2.A.29.8.3	m	Carnitine shuttle (mitochondrial)	0	0	0	0	0	-0.0182574	2.47693e-51	9.0865e-28	4.97688e-26	2.72595e-24	0	0.00232858	0	0	0	0	0	-0.0182574	1.87704e-51	9.8493e-28	4.33248e-26	2.27325e-24	0	0.00378654	5.37529e-49	-1.33857e-26	7.33164e-25	0	-4.0157e-23	-0.0192601	1.72256e-51	7.5775e-28	4.15037e-26	2.27325e-24	0
(7Z,10Z,13Z,16Z)-docosatetraenoyl-CoA[m] + L-carnitine[m] <=> CoA[m] + ocosatetraenoylcarnitine[m]	EC:2.3.1.7	m	Carnitine shuttle (mitochondrial)	0	0	0	0	0	-0.0182574	2.47693e-51	9.0865e-28	4.97688e-26	2.72595e-24	0	0.00232858	0	0	0	0	0	-0.0182574	1.87704e-51	9.8493e-28	4.33248e-26	2.27325e-24	0	0.00378654	5.37529e-49	-1.33857e-26	7.33164e-25	0	-4.0157e-23	-0.0192601	1.72256e-51	7.5775e-28	4.15037e-26	2.27325e-24	0
(4Z,7Z,10Z,13Z,16Z)-docosapentaenoyl-CoA[c] + L-carnitine[c] <=> (4Z,7Z,10Z,13Z,16Z)-docosapentaenoylcarnitine[c] + CoA[c]	EC:2.3.1.21	c	Carnitine shuttle (cytosolic)	2.91412e-45	1.28367e-26	5.39826e-23	2.1169e-21	-2.06351e-21	-0.018197	4.26891e-50	-6.82424e-27	2.06613e-25	1.86116e-24	-5.58347e-24	-0.0259375	4.40784e-45	7.25296e-25	6.63915e-23	2.1169e-21	-2.06351e-21	-0.0079701	2.98659e-45	1.40507e-24	5.46497e-23	2.1169e-21	-5.58347e-24	-7.22442e-05	1.49598e-45	7.27142e-25	3.86779e-23	2.1169e-21	-5.58347e-24	-0.010209	2.98654e-45	1.41065e-24	5.46493e-23	2.1169e-21	-5.58347e-24
(4Z,7Z,10Z,13Z,16Z)-docosapentaenoylcarnitine[c] + L-carnitine[m] <=> (4Z,7Z,10Z,13Z,16Z)-docosapentaenoylcarnitine[m] + L-carnitine[c]	TCDB:2.A.29.8.3	m	Carnitine shuttle (mitochondrial)	2.91412e-45	1.28367e-26	5.39826e-23	2.1169e-21	-2.06351e-21	-0.018197	4.26891e-50	-6.82424e-27	2.06613e-25	1.86116e-24	-5.58347e-24	-0.0259375	4.40784e-45	7.25296e-25	6.63915e-23	2.1169e-21	-2.06351e-21	-0.0079701	2.98659e-45	1.40507e-24	5.46497e-23	2.1169e-21	-5.58347e-24	-7.22442e-05	1.49598e-45	7.27142e-25	3.86779e-23	2.1169e-21	-5.58347e-24	-0.010209	2.98654e-45	1.41065e-24	5.46493e-23	2.1169e-21	-5.58347e-24
(4Z,7Z,10Z,13Z,16Z)-docosapentaenoyl-CoA[m] + L-carnitine[m] <=> (4Z,7Z,10Z,13Z,16Z)-docosapentaenoylcarnitine[m] + CoA[m]	EC:2.3.1.7	m	Carnitine shuttle (mitochondrial)	2.91412e-45	-1.28367e-26	5.39826e-23	2.06351e-21	-2.1169e-21	0.018197	4.26891e-50	6.82424e-27	2.06613e-25	5.58347e-24	-1.86116e-24	0.0259375	4.40784e-45	-7.25296e-25	6.63915e-23	2.06351e-21	-2.1169e-21	0.0079701	2.98659e-45	-1.40507e-24	5.46497e-23	5.58347e-24	-2.1169e-21	7.22442e-05	1.49598e-45	-7.27142e-25	3.86779e-23	5.58347e-24	-2.1169e-21	0.010209	2.98654e-45	-1.41065e-24	5.46493e-23	5.58347e-24	-2.1169e-21
(11Z,14Z)-eicosadienoyl-CoA[c] + L-carnitine[c] <=> CoA[c] + eicosadienoylcarnitine[c]	EC:2.3.1.21	c	Carnitine shuttle (cytosolic)	2.84452e-43	-1.38579e-23	5.33341e-22	2.1169e-21	-2.05333e-20	-0.0127758	1.51373e-45	9.26216e-25	3.89067e-23	2.1169e-21	-1.05879e-22	0.0168149	2.85435e-43	-1.27454e-23	5.34261e-22	2.1169e-21	-2.05333e-20	-0.0110641	3.00769e-45	1.73773e-24	5.48424e-23	2.1169e-21	-2.64698e-23	0.0188442	1.51146e-45	1.12033e-24	3.88775e-23	2.1169e-21	-2.64698e-23	0.0173235	1.44229e-43	-5.49307e-24	3.79775e-22	2.1169e-21	-2.05333e-20
L-carnitine[c] + eicosadienoylcarnitine[m] <=> L-carnitine[m] + eicosadienoylcarnitine[c]	TCDB:2.A.29.8.3	m	Carnitine shuttle (mitochondrial)	2.84452e-43	1.38579e-23	5.33341e-22	2.05333e-20	-2.1169e-21	0.0127758	1.51373e-45	-9.26216e-25	3.89067e-23	1.05879e-22	-2.1169e-21	-0.0168149	2.85435e-43	1.27454e-23	5.34261e-22	2.05333e-20	-2.1169e-21	0.0110641	3.00769e-45	-1.73773e-24	5.48424e-23	2.64698e-23	-2.1169e-21	-0.0188442	1.51146e-45	-1.12033e-24	3.88775e-23	2.64698e-23	-2.1169e-21	-0.0173235	1.44229e-43	5.49307e-24	3.79775e-22	2.05333e-20	-2.1169e-21
(11Z,14Z)-eicosadienoyl-CoA[m] + L-carnitine[m] <=> CoA[m] + eicosadienoylcarnitine[m]	EC:2.3.1.7	m	Carnitine shuttle (mitochondrial)	2.84452e-43	1.38579e-23	5.33341e-22	2.05333e-20	-2.1169e-21	0.0127758	1.51373e-45	-9.26216e-25	3.89067e-23	1.05879e-22	-2.1169e-21	-0.0168149	2.85435e-43	1.27454e-23	5.34261e-22	2.05333e-20	-2.1169e-21	0.0110641	3.00769e-45	-1.73773e-24	5.48424e-23	2.64698e-23	-2.1169e-21	-0.0188442	1.51146e-45	-1.12033e-24	3.88775e-23	2.64698e-23	-2.1169e-21	-0.0173235	1.44229e-43	5.49307e-24	3.79775e-22	2.05333e-20	-2.1169e-21
(13Z,16Z)-docosadienoyl-CoA[c] + L-carnitine[c] <=> (13Z,16Z)-docosadienoylcarnitine[c] + CoA[c]	EC:2.3.1.21	c	Carnitine shuttle (cytosolic)	2.83923e-43	-1.34334e-23	5.32845e-22	2.1169e-21	-2.05333e-20	-0.012135	1.51373e-45	9.25758e-25	3.89067e-23	2.1169e-21	-1.05879e-22	0.0168137	2.85435e-43	-1.27454e-23	5.34261e-22	2.1169e-21	-2.05333e-20	-0.0110641	3.0077e-45	1.73727e-24	5.48425e-23	2.1169e-21	-2.64698e-23	0.018843	1.51146e-45	1.12033e-24	3.88775e-23	2.1169e-21	-2.64698e-23	0.0173235	1.44229e-43	-5.49307e-24	3.79775e-22	2.1169e-21	-2.05333e-20
(13Z,16Z)-docosadienoylcarnitine[c] + L-carnitine[m] <=> (13Z,16Z)-docosadienoylcarnitine[m] + L-carnitine[c]	TCDB:2.A.29.8.3	m	Carnitine shuttle (mitochondrial)	2.83923e-43	-1.34334e-23	5.32845e-22	2.1169e-21	-2.05333e-20	-0.012135	1.51373e-45	9.25758e-25	3.89067e-23	2.1169e-21	-1.05879e-22	0.0168137	2.85435e-43	-1.27454e-23	5.34261e-22	2.1169e-21	-2.05333e-20	-0.0110641	3.0077e-45	1.73727e-24	5.48425e-23	2.1169e-21	-2.64698e-23	0.018843	1.51146e-45	1.12033e-24	3.88775e-23	2.1169e-21	-2.64698e-23	0.0173235	1.44229e-43	-5.49307e-24	3.79775e-22	2.1169e-21	-2.05333e-20
[truncated: 4,384 more rows]

## Sheet: grafica random
Glycolysis
										0	0.196	0.39	0.58	0.784	0.98
[truncated: 7 more rows]
